# Supplementary material for: Prevalence of Pathogenic and Likely Pathogenic Variants Associated with Cardiovascular Diseases in Russian Adults and Long-Living Individuals
Source: Genes (Basel). 2025 Oct 17;16(10):1228. doi: 10.3390/genes16101228 (PMC12562750; doi:10.3390/genes16101228)
Supplement: Supplementary file 1 [file genes-16-01228-s001.zip › genes-3881151-supplementary tables.xlsx]

## Sheet: S1
Table S1. Pathogenic, likely pathogenic and variants of uncertain significance in the general sample.
Annotation	Chromosome	Start	End	Alternative	Reference	avsnp147	Gene	Function	Placement	Gene and protein changes	Additional info	InterVar significance	ClinVar significance	ClinVar review status	gnomAD frequency	SIFT score	Polyphen2 HDIV score	Polyphen2 HVAR score	MutationAssessor score	MetaLR score	M-CAP score	REVEL score	CADD raw	CADD phred-score	HGVS DNA nomenclature
Pathogenic	14	23415651	23415651	T	C	rs193922390	MYH7	exonic	nonsynonymous SNV	MYH7:NM_000257:exon35:c.G5135A:p.R1712Q	.	Likely pathogenic	Pathogenic	reviewed by expert panel	3.23e-05	0.011	1.0	0.999	2.515	0.668	0.750	0.587	0.837	3.497	14-23415651-C-T, NC_000014.9:g.23415651C>T
Likely pathogenic	19	11123263	11123263	T	C	rs200793488	LDLR	exonic	stopgain	LDLR:NM_001195800:exon13:c.C1726T:p.R576X,LDLR:NM_001195803:exon13:c.C1696T:p.R566X,LDLR:NM_001195799:exon14:c.C2107T:p.R703X,LDLR:NM_000527:exon15:c.C2230T:p.R744X,LDLR:NM_001195798:exon15:c.C2230T:p.R744X	.	Uncertain significance	Pathogenic	criteria provided, multiple submitters, no conflicts	.	.	.	.	.	.	.	.	.	5.722	19-11123263-C-T, NC_000019.10:g.11123263C>T
Likely pathogenic​	11	2570718	2570718	T	C	rs199473662	KCNQ1	exonic	nonsynonymous SNV	KCNQ1:NM_000218:exon3:c.C568T:p.R190W,KCNQ1:NM_181798:exon3:c.C187T:p.R63W	.	Uncertain significance	Pathogenic/Likely pathogenic	criteria provided, multiple submitters, no conflicts	.	0.0	1.0	1.0	3.67	0.957	0.872	0.895	0.971	3.532	11-2570718-C-T, NC_000011.10:g.2570718C>T
Likely pathogenic	19	11129669	11129669	A	C	rs377437226	LDLR	exonic	stopgain	LDLR:NM_001195800:exon15:c.C2042A:p.S681X,LDLR:NM_001195803:exon15:c.C2012A:p.S671X,LDLR:NM_001195799:exon16:c.C2423A:p.S808X,LDLR:NM_000527:exon17:c.C2546A:p.S849X,LDLR:NM_001195798:exon17:c.C2546A:p.S849X	.	Pathogenic	Likely pathogenic	reviewed by expert panel	.	.	.	.	.	.	.	.	.	8.856	19-11129669-C-A, NC_000019.10:g.11129669C>A
Likely pathogenic	12	110914287	110914287	A	C	rs104894369	MYL2	exonic	nonsynonymous SNV	MYL2:NM_000432:exon4:c.G173T:p.R58L	.	Likely pathogenic	Likely pathogenic	criteria provided, multiple submitters, no conflicts	.	0.002	0.999	0.996	0.655	0.366	0.466	0.605	0.846	4.177	12-110914287-C-A, NC_000012.12:g.110914287C>A
Pathogenic	19	11113419	11113419	A	G	rs879254866	LDLR	exonic	stopgain	LDLR:NM_001195800:exon7:c.G824A:p.W275X,LDLR:NM_001195799:exon8:c.G1205A:p.W402X,LDLR:NM_001195803:exon8:c.G947A:p.W316X,LDLR:NM_000527:exon9:c.G1328A:p.W443X,LDLR:NM_001195798:exon9:c.G1328A:p.W443X	.	Pathogenic	Pathogenic	criteria provided, multiple submitters, no conflicts	.	.	.	.	.	.	.	.	.	8.506	19-11113419-G-A, NC_000019.10:g.11113419G>A
VUS	3	38551345	38551345	G	A	rs750013499	SCN5A	exonic	nonsynonymous SNV	SCN5A:NM_001099405:exon27:c.T4973C:p.M1658T,SCN5A:NM_001160161:exon27:c.T4865C:p.M1622T,SCN5A:NM_001354701:exon27:c.T4970C:p.M1657T,SCN5A:NM_000335:exon28:c.T5024C:p.M1675T,SCN5A:NM_001099404:exon28:c.T5027C:p.M1676T,SCN5A:NM_001160160:exon28:c.T4928C:p.M1643T,SCN5A:NM_198056:exon28:c.T5027C:p.M1676T	.	Likely pathogenic	Likely pathogenic	criteria provided, single submitter	.	0.0	0.992	0.989	2.77	0.966	0.825	0.951	0.991	3.813	3-38551345-A-G, NC_000003.12:g.38551345A>G
Likely pathogenic​	15	48420798	48420798	T	C	rs886038786	FBN1	exonic	nonsynonymous SNV	FBN1:NM_000138:exon63:c.G7708A:p.E2570K	.	Uncertain significance	Pathogenic/Likely pathogenic	criteria provided, multiple submitters, no conflicts	.	0.002	.	.	.	0.977	0.856	0.956	0.993	4.233	15-48420798-C-T, NC_000015.10:g.48420798C>T
Likely pathogenic​	11	47332189	47332189	A	G	rs397516037	MYBPC3	exonic	stopgain	MYBPC3:NM_000256:exon32:c.C3697T:p.Q1233X	.	Pathogenic	Pathogenic/Likely pathogenic	criteria provided, multiple submitters, no conflicts	.	.	.	.	.	.	.	.	.	8.454	11-47332189-G-A, NC_000011.10:g.47332189G>A
Likely pathogenic	6	123516183	123516183	A	C	.	TRDN	exonic	stopgain	TRDN:NM_001251987:exon6:c.G508T:p.G170X,TRDN:NM_001256020:exon6:c.G508T:p.G170X,TRDN:NM_001256021:exon6:c.G508T:p.G170X,TRDN:NM_006073:exon6:c.G508T:p.G170X	.	Pathogenic	Pathogenic	criteria provided, single submitter	.	.	.	.	.	.	.	.	.	5.931	6-123516183-C-A, NC_000006.12:g.123516183C>A
Likely pathogenic	14	23415652	23415652	A	G	rs121913650	MYH7	exonic	nonsynonymous SNV	MYH7:NM_000257:exon35:c.C5134T:p.R1712W	.	Likely pathogenic	Likely pathogenic	reviewed by expert panel	.	0.0	1.0	1.0	4.18	0.769	0.874	0.812	0.940	3.721	14-23415652-G-A, NC_000014.9:g.23415652G>A
Likely pathogenic	19	11107432	11107432	A	C	rs140241383	LDLR	exonic	nonsynonymous SNV	LDLR:NM_001195800:exon4:c.C354A:p.S118R,LDLR:NM_001195799:exon5:c.C735A:p.S245R,LDLR:NM_001195803:exon5:c.C477A:p.S159R,LDLR:NM_000527:exon6:c.C858A:p.S286R,LDLR:NM_001195798:exon6:c.C858A:p.S286R	.	Likely pathogenic	Likely pathogenic	reviewed by expert panel	.	0.003	0.992	0.985	3.445	0.947	0.816	0.766	0.922	0.533	19-11107432-C-A, NC_000019.10:g.11107432C>A
Likely pathogenic	19	11111544	11111544	A	G	rs879254788	LDLR	exonic	nonsynonymous SNV	LDLR:NM_001195800:exon6:c.G587A:p.C196Y,LDLR:NM_001195799:exon7:c.G968A:p.C323Y,LDLR:NM_001195803:exon7:c.G710A:p.C237Y,LDLR:NM_000527:exon8:c.G1091A:p.C364Y,LDLR:NM_001195798:exon8:c.G1091A:p.C364Y	.	Likely pathogenic	Pathogenic/Likely pathogenic	criteria provided, multiple submitters, no conflicts	.	0.0	1.0	1.0	4.915	0.991	0.961	0.986	0.999	4.190	19-11111544-G-A, NC_000019.10:g.11111544G>A
VUS	2	21002202	21002202	G	A	rs1553382295	APOB	exonic	nonsynonymous SNV	APOB:NM_000384:exon29:c.T13220C:p.I4407T	.	Uncertain significance	Pathogenic	no assertion criteria provided	.	0.01	.	.	.	0.092	0.016	0.098	0.286	2.037	2-21002202-A-G, NC_000002.12:g.21002202A>G
Likely pathogenic	2	178607884	178607884	A	G	.	TTN	exonic	stopgain	TTN:NM_003319:exon104:c.C25708T:p.R8570X,TTN:NM_133432:exon105:c.C26083T:p.R8695X,TTN:NM_133437:exon105:c.C26284T:p.R8762X,TTN:NM_133378:exon225:c.C45199T:p.R15067X,TTN:NM_001256850:exon226:c.C47980T:p.R15994X,TTN:NM_001267550:exon276:c.C52903T:p.R17635X	.	Pathogenic	Likely pathogenic	criteria provided, multiple submitters, no conflicts	.	.	.	.	.	.	.	.	.	11.744	2-178607884-G-A, NC_000002.12:g.178607884G>A
VUS	2	21029900	21029900	A	G	.	APOB	exonic	nonsynonymous SNV	APOB:NM_000384:exon11:c.C1468T:p.R490W	.	Uncertain significance	Pathogenic	criteria provided, single submitter	.	0.0	.	.	.	0.282	0.097	0.563	0.823	5.751	2-21029900-G-A, NC_000002.12:g.21029900G>A
VUS	2	178641253	178641253	A	T	rs869238992	TTN	exonic	stopgain	TTN:NM_003319:exon48:c.A13426T:p.K4476X,TTN:NM_133432:exon49:c.A13801T:p.K4601X,TTN:NM_133437:exon49:c.A14002T:p.K4668X,TTN:NM_133378:exon169:c.A32917T:p.K10973X,TTN:NM_001256850:exon170:c.A35698T:p.K11900X,TTN:NM_001267550:exon220:c.A40621T:p.K13541X	.	Pathogenic	Likely pathogenic	criteria provided, multiple submitters, no conflicts	.	.	.	.	.	.	.	.	.	10.977	2-178641253-T-A, NC_000002.12:g.178641253T>A
Pathogenic	11	47335120	47335120	A	G	rs387907267	MYBPC3	exonic	stopgain	MYBPC3:NM_000256:exon26:c.C2827T:p.R943X	.	Pathogenic	Pathogenic	criteria provided, multiple submitters, no conflicts	.	.	.	.	.	.	.	.	.	8.300	11-47335120-G-A, NC_000011.10:g.47335120G>A
Likely pathogenic	11	2445103	2445103	G	C	rs199473442	KCNQ1	exonic	nonsynonymous SNV	KCNQ1:NM_000218:exon1:c.C5G:p.A2G	.	Uncertain significance	Likely pathogenic	criteria provided, single submitter	.	0.651	0.032	0.028	0.345	0.868	0.975	0.365	0.688	1.628	11-2445103-C-G, NC_000011.10:g.2445103C>G
VUS	2	21002271	21002271	G	A	rs1339117465	APOB	exonic	nonsynonymous SNV	APOB:NM_000384:exon29:c.T13151C:p.L4384P	.	Uncertain significance	Pathogenic	no assertion criteria provided	.	0.001	.	.	.	0.211	0.058	0.389	0.708	3.808	2-21002271-A-G, NC_000002.12:g.21002271A>G
VUS	19	11105448	11105448	T	C	rs557344672	LDLR	exonic	nonsynonymous SNV	LDLR:NM_001195799:exon3:c.C419T:p.P140L,LDLR:NM_000527:exon4:c.C542T:p.P181L,LDLR:NM_001195798:exon4:c.C542T:p.P181L	.	Likely pathogenic	Likely pathogenic	criteria provided, single submitter	.	0.832	0.498	0.509	0.885	0.629	0.581	0.830	0.947	1.485	19-11105448-C-T, NC_000019.10:g.11105448C>T
Pathogenic	19	11116928	11116928	A	G	rs137929307	LDLR	exonic	nonsynonymous SNV	LDLR:NM_001195800:exon10:c.G1271A:p.G424E,LDLR:NM_001195799:exon11:c.G1652A:p.G551E,LDLR:NM_001195803:exon11:c.G1394A:p.G465E,LDLR:NM_000527:exon12:c.G1775A:p.G592E,LDLR:NM_001195798:exon12:c.G1775A:p.G592E	.	Uncertain significance	Pathogenic	reviewed by expert panel	0.0002	0.001	0.875	0.9	2023-11-04	0.984	0.928	0.938	0.987	3.603	19-11116928-G-A, NC_000019.10:g.11116928G>A
Likely pathogenic	2	188984825	188984825	G	C	rs1234344050	COL3A1	exonic	nonsynonymous SNV	COL3A1:NM_000090:exon2:c.C145G:p.P49A	.	Uncertain significance	Likely pathogenic	criteria provided, multiple submitters, no conflicts	.	0.05	1.0	0.999	2.495	0.450	0.098	0.429	0.739	3.557	2-188984825-C-G, NC_000002.12:g.188984825C>G
Likely pathogenic	3	38560404	38560404	T	C	rs199473224	SCN5A	exonic	nonsynonymous SNV	SCN5A:NM_001160161:exon22:c.G3826A:p.A1276T,SCN5A:NM_000335:exon23:c.G3985A:p.A1329T,SCN5A:NM_001099404:exon23:c.G3988A:p.A1330T,SCN5A:NM_001099405:exon23:c.G3988A:p.A1330T,SCN5A:NM_001160160:exon23:c.G3985A:p.A1329T,SCN5A:NM_001354701:exon23:c.G3985A:p.A1329T,SCN5A:NM_198056:exon23:c.G3988A:p.A1330T	.	Likely pathogenic	Pathogenic/Likely pathogenic	criteria provided, multiple submitters, no conflicts	.	0.0	1.0	0.997	3.15	0.967	0.757	0.956	0.993	3.946	3-38560404-C-T, NC_000003.12:g.38560404C>T
Likely pathogenic	2	178589849	178589849	A	G	rs72646846	TTN	exonic	stopgain	TTN:NM_003319:exon132:c.C34681T:p.R11561X,TTN:NM_133432:exon133:c.C35056T:p.R11686X,TTN:NM_133437:exon133:c.C35257T:p.R11753X,TTN:NM_133378:exon253:c.C54172T:p.R18058X,TTN:NM_001256850:exon254:c.C56953T:p.R18985X,TTN:NM_001267550:exon304:c.C61876T:p.R20626X	.	Pathogenic	Pathogenic/Likely pathogenic	criteria provided, multiple submitters, no conflicts	3.235e-05	.	.	.	.	.	.	.	.	12.335	2-178589849-G-A, NC_000002.12:g.178589849G>A
Likely pathogenic	19	11113731	11113731	T	C	rs875989923	LDLR	exonic	nonsynonymous SNV	LDLR:NM_001195800:exon8:c.C1051T:p.P351S,LDLR:NM_001195799:exon9:c.C1432T:p.P478S,LDLR:NM_001195803:exon9:c.C1174T:p.P392S,LDLR:NM_000527:exon10:c.C1555T:p.P519S,LDLR:NM_001195798:exon10:c.C1555T:p.P519S	.	Likely pathogenic	Likely pathogenic	criteria provided, multiple submitters, no conflicts	.	0.001	1.0	1.0	4.415	0.991	0.975	0.864	0.959	3.806	19-11113731-C-T, NC_000019.10:g.11113731C>T
Likely pathogenic	2	178590794	178590794	A	G	rs869312055	TTN	exonic	stopgain	TTN:NM_003319:exon132:c.C33736T:p.R11246X,TTN:NM_133432:exon133:c.C34111T:p.R11371X,TTN:NM_133437:exon133:c.C34312T:p.R11438X,TTN:NM_133378:exon253:c.C53227T:p.R17743X,TTN:NM_001256850:exon254:c.C56008T:p.R18670X,TTN:NM_001267550:exon304:c.C60931T:p.R20311X	.	Pathogenic	Likely pathogenic	criteria provided, multiple submitters, no conflicts	.	.	.	.	.	.	.	.	.	12.345	2-178590794-G-A, NC_000002.12:g.178590794G>A
VUS	6	7580547	7580547	T	C	rs1561698750	DSP	exonic	stopgain	DSP:NM_004415:exon23:c.C4357T:p.Q1453X	.	Pathogenic	Pathogenic	criteria provided, single submitter	.	.	.	.	.	.	.	.	.	7.764	6-7580547-C-T, NC_000006.12:g.7580547C>T
Pathogenic	19	11110759	11110759	T	C	rs769737896	LDLR	exonic	stopgain	LDLR:NM_001195800:exon5:c.C544T:p.R182X,LDLR:NM_001195799:exon6:c.C925T:p.R309X,LDLR:NM_001195803:exon6:c.C667T:p.R223X,LDLR:NM_000527:exon7:c.C1048T:p.R350X,LDLR:NM_001195798:exon7:c.C1048T:p.R350X	.	Pathogenic	Pathogenic	reviewed by expert panel	.	.	.	.	.	.	.	.	.	6.764	19-11110759-C-T, NC_000019.10:g.11110759C>T
VUS	2	178617839	178617839	A	G	rs762271078	TTN	exonic	stopgain	TTN:NM_003319:exon81:c.C20317T:p.R6773X,TTN:NM_133432:exon82:c.C20692T:p.R6898X,TTN:NM_133437:exon82:c.C20893T:p.R6965X,TTN:NM_133378:exon202:c.C39808T:p.R13270X,TTN:NM_001256850:exon203:c.C42589T:p.R14197X,TTN:NM_001267550:exon253:c.C47512T:p.R15838X	.	Pathogenic	Likely pathogenic	criteria provided, single submitter	.	.	.	.	.	.	.	.	.	10.719	2-178617839-G-A, NC_000002.12:g.178617839G>A
Pathogenic	11	2572870	2572870	A	G	rs120074193	KCNQ1	exonic	nonsynonymous SNV	KCNQ1:NM_000218:exon6:c.G805A:p.G269S,KCNQ1:NM_181798:exon6:c.G424A:p.G142S	.	Likely pathogenic	Pathogenic	criteria provided, multiple submitters, no conflicts	.	0.07	0.998	0.965	1.395	0.938	0.908	0.934	0.985	4.362	11-2572870-G-A, NC_000011.10:g.2572870G>A
Likely pathogenic	19	11113678	11113678	T	C	rs755667663	LDLR	exonic	nonsynonymous SNV	LDLR:NM_001195800:exon8:c.C998T:p.A333V,LDLR:NM_001195799:exon9:c.C1379T:p.A460V,LDLR:NM_001195803:exon9:c.C1121T:p.A374V,LDLR:NM_000527:exon10:c.C1502T:p.A501V,LDLR:NM_001195798:exon10:c.C1502T:p.A501V	.	Likely pathogenic	Pathogenic/Likely pathogenic	criteria provided, multiple submitters, no conflicts	.	0.017	0.835	0.552	1.87	0.782	0.682	0.806	0.938	3.137	19-11113678-C-T, NC_000019.10:g.11113678C>T
Pathogenic	6	7559251	7559251	T	C	.	DSP	exonic	stopgain	DSP:NM_001008844:exon4:c.C448T:p.R150X,DSP:NM_001319034:exon4:c.C448T:p.R150X,DSP:NM_004415:exon4:c.C448T:p.R150X	.	Pathogenic	Pathogenic	criteria provided, multiple submitters, no conflicts	.	.	.	.	.	.	.	.	.	7.328	6-7559251-C-T, NC_000006.12:g.7559251C>T
Likely pathogenic	3	38609823	38609823	T	C	rs199473083	SCN5A	exonic	nonsynonymous SNV	SCN5A:NM_000335:exon7:c.G845A:p.R282H,SCN5A:NM_001099404:exon7:c.G845A:p.R282H,SCN5A:NM_001099405:exon7:c.G845A:p.R282H,SCN5A:NM_001160160:exon7:c.G845A:p.R282H,SCN5A:NM_001160161:exon7:c.G845A:p.R282H,SCN5A:NM_001354701:exon7:c.G845A:p.R282H,SCN5A:NM_198056:exon7:c.G845A:p.R282H	.	Likely pathogenic	Pathogenic/Likely pathogenic	criteria provided, multiple submitters, no conflicts	.	0.009	1.0	0.98	1.535	0.959	0.307	0.794	0.933	3.285	3-38609823-C-T, NC_000003.12:g.38609823C>T
Likely pathogenic	2	178532202	178532202	A	G	rs750519430	TTN	exonic	stopgain	TTN:NM_003319:exon186:c.C77218T:p.R25740X,TTN:NM_133432:exon187:c.C77593T:p.R25865X,TTN:NM_133437:exon187:c.C77794T:p.R25932X,TTN:NM_133378:exon307:c.C96709T:p.R32237X,TTN:NM_001256850:exon308:c.C99490T:p.R33164X,TTN:NM_001267550:exon358:c.C104413T:p.R34805X	.	Pathogenic	Pathogenic/Likely pathogenic	criteria provided, multiple submitters, no conflicts	.	.	.	.	.	.	.	.	.	16.800	2-178532202-G-A, NC_000002.12:g.178532202G>A
Pathogenic	3	38606709	38606709	T	C	rs28937318	SCN5A	exonic	nonsynonymous SNV	SCN5A:NM_000335:exon9:c.G1100A:p.R367H,SCN5A:NM_001099404:exon9:c.G1100A:p.R367H,SCN5A:NM_001099405:exon9:c.G1100A:p.R367H,SCN5A:NM_001160160:exon9:c.G1100A:p.R367H,SCN5A:NM_001160161:exon9:c.G1100A:p.R367H,SCN5A:NM_001354701:exon9:c.G1100A:p.R367H,SCN5A:NM_198056:exon9:c.G1100A:p.R367H	.	Likely pathogenic	Pathogenic	criteria provided, multiple submitters, no conflicts	.	0.0	1.0	0.999	3.43	0.963	0.827	0.972	0.997	3.946	3-38606709-C-T, NC_000003.12:g.38606709C>T
VUS	2	189008116	189008116	T	G	rs587779609	COL3A1	exonic	nonsynonymous SNV	COL3A1:NM_000090:exon47:c.G3499T:p.G1167C	.	Likely pathogenic	Pathogenic	no assertion criteria provided	.	0.0	1.0	1.0	4.595	0.992	0.972	0.999	1.000	4.549	2-189008116-G-T, NC_000002.12:g.189008116G>T
VUS	11	2445149	2445149	A	G	rs1589884185	KCNQ1	exonic	stopgain	KCNQ1:NM_000218:exon1:c.G51A:p.W17X	.	Pathogenic	Pathogenic	criteria provided, single submitter	.	.	.	.	.	.	.	.	.	6.287	11-2445149-G-A, NC_000011.10:g.2445149G>A
Likely pathogenic	11	47348424	47348424	T	C	rs397516074	MYBPC3	exonic	nonsynonymous SNV	MYBPC3:NM_000256:exon6:c.G772A:p.E258K	.	Likely pathogenic	Pathogenic/Likely pathogenic	criteria provided, multiple submitters, no conflicts	6.462e-05	0.047	0.792	0.134	2.675	0.278	0.292	0.616	0.852	5.002	11-47348424-C-T, NC_000011.10:g.47348424C>T
Likely pathogenic	2	178563607	178563607	A	G	rs1575649368	TTN	exonic	stopgain	TTN:NM_003319:exon154:c.C55330T:p.R18444X,TTN:NM_133432:exon155:c.C55705T:p.R18569X,TTN:NM_133437:exon155:c.C55906T:p.R18636X,TTN:NM_133378:exon275:c.C74821T:p.R24941X,TTN:NM_001256850:exon276:c.C77602T:p.R25868X,TTN:NM_001267550:exon326:c.C82525T:p.R27509X	.	Pathogenic	Likely pathogenic	criteria provided, multiple submitters, no conflicts	.	.	.	.	.	.	.	.	.	15.222	2-178563607-G-A, NC_000002.12:g.178563607G>A
Likely pathogenic	11	47332075	47332075	A	G	rs397516042	MYBPC3	exonic	stopgain	MYBPC3:NM_000256:exon32:c.C3811T:p.R1271X	.	Pathogenic	Pathogenic/Likely pathogenic	criteria provided, multiple submitters, no conflicts	.	.	.	.	.	.	.	.	.	8.316	11-47332075-G-A, NC_000011.10:g.47332075G>A
VUS	11	47332113	47332113	T	A	.	MYBPC3	exonic	stopgain	MYBPC3:NM_000256:exon32:c.T3773A:p.L1258X	.	Pathogenic	Pathogenic	criteria provided, single submitter	.	.	.	.	.	.	.	.	.	7.010	11-47332113-A-T, NC_000011.10:g.47332113A>T
Likely pathogenic	3	38551022	38551022	T	C	rs137854601	SCN5A	exonic	nonsynonymous SNV	SCN5A:NM_001099405:exon27:c.G5296A:p.E1766K,SCN5A:NM_001160161:exon27:c.G5188A:p.E1730K,SCN5A:NM_001354701:exon27:c.G5293A:p.E1765K,SCN5A:NM_000335:exon28:c.G5347A:p.E1783K,SCN5A:NM_001099404:exon28:c.G5350A:p.E1784K,SCN5A:NM_001160160:exon28:c.G5251A:p.E1751K,SCN5A:NM_198056:exon28:c.G5350A:p.E1784K	.	Likely pathogenic	Pathogenic/Likely pathogenic	criteria provided, multiple submitters, no conflicts	.	0.001	0.999	0.994	2.125	0.922	0.805	0.910	0.976	2.529	3-38551022-C-T, NC_000003.12:g.38551022C>T
Likely pathogenic	19	11120408	11120408	C	G	rs745753810	LDLR	exonic	nonsynonymous SNV	LDLR:NM_001195800:exon12:c.G1522C:p.G508R,LDLR:NM_001195799:exon13:c.G1903C:p.G635R,LDLR:NM_000527:exon14:c.G2026C:p.G676R,LDLR:NM_001195798:exon14:c.G2026C:p.G676R	.	Likely pathogenic	Likely pathogenic	criteria provided, multiple submitters, no conflicts	.	0.002	1.0	1.0	2.915	0.968	0.882	0.906	0.975	3.772	19-11120408-G-C, NC_000019.10:g.11120408G>C
VUS	15	34791185	34791185	G	T	rs2140429593	ACTC1	exonic	nonsynonymous SNV	ACTC1:NM_005159:exon6:c.A919C:p.M307L	.	Uncertain significance	Likely pathogenic	no assertion criteria provided	.	.	0.002	0.077	1.125	0.648	0.100	0.767	0.922	2.806	15-34791185-T-G, NC_000015.10:g.34791185T>G
Likely pathogenic	2	178535508	178535508	A	G	rs766265889	TTN	exonic	stopgain	TTN:NM_003319:exon186:c.C73912T:p.R24638X,TTN:NM_133432:exon187:c.C74287T:p.R24763X,TTN:NM_133437:exon187:c.C74488T:p.R24830X,TTN:NM_133378:exon307:c.C93403T:p.R31135X,TTN:NM_001256850:exon308:c.C96184T:p.R32062X,TTN:NM_001267550:exon358:c.C101107T:p.R33703X	.	Pathogenic	Likely pathogenic	criteria provided, multiple submitters, no conflicts	.	.	.	.	.	.	.	.	.	16.146	2-178535508-G-A, NC_000002.12:g.178535508G>A
Likely pathogenic	2	178531192	178531192	C	G	rs534484592	TTN	exonic	stopgain	TTN:NM_003319:exon186:c.C78228G:p.Y26076X,TTN:NM_133432:exon187:c.C78603G:p.Y26201X,TTN:NM_133437:exon187:c.C78804G:p.Y26268X,TTN:NM_133378:exon307:c.C97719G:p.Y32573X,TTN:NM_001256850:exon308:c.C100500G:p.Y33500X,TTN:NM_001267550:exon358:c.C105423G:p.Y35141X	.	Pathogenic	Pathogenic/Likely pathogenic	criteria provided, multiple submitters, no conflicts	.	.	.	.	.	.	.	.	.	13.262	2-178531192-G-C, NC_000002.12:g.178531192G>C
VUS	18	31524554	31524554	G	A	rs121913011	DSG2	exonic	nonsynonymous SNV	DSG2:NM_001943:exon7:c.A797G:p.N266S	.	Likely pathogenic	Pathogenic	no assertion criteria provided	.	0.0	1.0	0.994	3.275	0.779	0.250	0.871	0.962	3.833	18-31524554-A-G, NC_000018.10:g.31524554A>G
Pathogenic	11	2572104	2572104	T	C	rs199472719	KCNQ1	exonic	nonsynonymous SNV	KCNQ1:NM_000218:exon5:c.C775T:p.R259C,KCNQ1:NM_181798:exon5:c.C394T:p.R132C	.	Likely pathogenic	Pathogenic	criteria provided, multiple submitters, no conflicts	.	0.003	1.0	0.992	2023-07-03	0.958	0.955	0.912	0.977	4.016	11-2572104-C-T, NC_000011.10:g.2572104C>T
Likely pathogenic	19	11105528	11105528	A	G	rs879254597	LDLR	exonic	nonsynonymous SNV	LDLR:NM_001195799:exon3:c.G499A:p.E167K,LDLR:NM_000527:exon4:c.G622A:p.E208K,LDLR:NM_001195798:exon4:c.G622A:p.E208K	.	Likely pathogenic	Pathogenic/Likely pathogenic	criteria provided, multiple submitters, no conflicts	.	0.088	0.984	0.892	1.205	0.885	0.437	0.812	0.940	3.361	19-11105528-G-A, NC_000019.10:g.11105528G>A
Likely pathogenic	2	178527548	178527548	A	G	rs1009131948	TTN	exonic	stopgain	TTN:NM_003319:exon190:c.C80383T:p.Q26795X,TTN:NM_133432:exon191:c.C80758T:p.Q26920X,TTN:NM_133437:exon191:c.C80959T:p.Q26987X,TTN:NM_133378:exon311:c.C99874T:p.Q33292X,TTN:NM_001256850:exon312:c.C102655T:p.Q34219X,TTN:NM_001267550:exon362:c.C107578T:p.Q35860X	.	Pathogenic	Pathogenic/Likely pathogenic	criteria provided, multiple submitters, no conflicts	6.457e-05	.	.	.	.	.	.	.	.	17.164	2-178527548-G-A, NC_000002.12:g.178527548G>A
VUS	11	2445222	2445222	T	G	rs1554958047	KCNQ1	exonic	stopgain	KCNQ1:NM_000218:exon1:c.G124T:p.E42X	.	Pathogenic	Likely pathogenic	criteria provided, single submitter	.	.	.	.	.	.	.	.	.	6.715	11-2445222-G-T, NC_000011.10:g.2445222G>T
Pathogenic	2	178590992	178590992	A	G	rs1057522256	TTN	exonic	stopgain	TTN:NM_003319:exon132:c.C33538T:p.R11180X,TTN:NM_133432:exon133:c.C33913T:p.R11305X,TTN:NM_133437:exon133:c.C34114T:p.R11372X,TTN:NM_133378:exon253:c.C53029T:p.R17677X,TTN:NM_001256850:exon254:c.C55810T:p.R18604X,TTN:NM_001267550:exon304:c.C60733T:p.R20245X	.	Pathogenic	Pathogenic	criteria provided, multiple submitters, no conflicts	.	.	.	.	.	.	.	.	.	11.803	2-178590992-G-A, NC_000002.12:g.178590992G>A
Pathogenic	19	11107436	11107436	A	G	rs368657165	LDLR	exonic	nonsynonymous SNV	LDLR:NM_001195800:exon4:c.G358A:p.E120K,LDLR:NM_001195799:exon5:c.G739A:p.E247K,LDLR:NM_001195803:exon5:c.G481A:p.E161K,LDLR:NM_000527:exon6:c.G862A:p.E288K,LDLR:NM_001195798:exon6:c.G862A:p.E288K	.	Uncertain significance	Pathogenic	reviewed by expert panel	3.23e-05	0.043	1.0	0.995	1.44	0.902	0.615	0.850	0.954	3.815	19-11107436-G-A, NC_000019.10:g.11107436G>A
Likely pathogenic	2	178543276	178543276	A	G	rs781171206	TTN	exonic	stopgain	TTN:NM_003319:exon175:c.C69502T:p.R23168X,TTN:NM_133432:exon176:c.C69877T:p.R23293X,TTN:NM_133437:exon176:c.C70078T:p.R23360X,TTN:NM_133378:exon296:c.C88993T:p.R29665X,TTN:NM_001256850:exon297:c.C91774T:p.R30592X,TTN:NM_001267550:exon347:c.C96697T:p.R32233X	.	Pathogenic	Likely pathogenic	criteria provided, multiple submitters, no conflicts	.	.	.	.	.	.	.	.	.	16.288	2-178543276-G-A, NC_000002.12:g.178543276G>A
Pathogenic	11	47335042	47335042	A	G	rs397515992	MYBPC3	exonic	stopgain	MYBPC3:NM_000256:exon26:c.C2905T:p.Q969X	.	Pathogenic	Pathogenic	criteria provided, multiple submitters, no conflicts	.	.	.	.	.	.	.	.	.	7.796	11-47335042-G-A, NC_000011.10:g.47335042G>A
Likely pathogenic	2	178575970	178575970	A	G	rs781540455	TTN	exonic	stopgain	TTN:NM_003319:exon154:c.C42967T:p.R14323X,TTN:NM_133432:exon155:c.C43342T:p.R14448X,TTN:NM_133437:exon155:c.C43543T:p.R14515X,TTN:NM_133378:exon275:c.C62458T:p.R20820X,TTN:NM_001256850:exon276:c.C65239T:p.R21747X,TTN:NM_001267550:exon326:c.C70162T:p.R23388X	.	Pathogenic	Pathogenic/Likely pathogenic	criteria provided, multiple submitters, no conflicts	3.234e-05	.	.	.	.	.	.	.	.	13.161	2-178575970-G-A, NC_000002.12:g.178575970G>A
Likely pathogenic	19	11113338	11113338	C	G	rs773658037	LDLR	exonic	nonsynonymous SNV	LDLR:NM_001195800:exon7:c.G743C:p.R248P,LDLR:NM_001195799:exon8:c.G1124C:p.R375P,LDLR:NM_001195803:exon8:c.G866C:p.R289P,LDLR:NM_000527:exon9:c.G1247C:p.R416P,LDLR:NM_001195798:exon9:c.G1247C:p.R416P	.	Likely pathogenic	Likely pathogenic	criteria provided, multiple submitters, no conflicts	.	0.002	0.985	0.954	0.705	0.786	0.730	0.839	0.950	3.841	19-11113338-G-C, NC_000019.10:g.11113338G>C
Pathogenic	19	11106680	11106680	A	C	rs773328511	LDLR	exonic	stopgain	LDLR:NM_001195799:exon4:c.C687A:p.C229X,LDLR:NM_001195803:exon4:c.C429A:p.C143X,LDLR:NM_000527:exon5:c.C810A:p.C270X,LDLR:NM_001195798:exon5:c.C810A:p.C270X	.	Pathogenic	Pathogenic	criteria provided, multiple submitters, no conflicts	.	.	.	.	.	.	.	.	.	3.861	19-11106680-C-A, NC_000019.10:g.11106680C>A
VUS	3	30672303	30672303	T	C	rs863223843	TGFBR2	exonic	nonsynonymous SNV	TGFBR2:NM_003242:exon4:c.C1120T:p.P374S,TGFBR2:NM_001024847:exon5:c.C1195T:p.P399S	.	Likely pathogenic	Likely pathogenic	criteria provided, single submitter	.	0.053	0.766	0.609	0.855	0.773	0.148	0.699	0.893	3.537	3-30672303-C-T, NC_000003.12:g.30672303C>T
Likely pathogenic	6	7580388	7580388	T	C	rs770873593	DSP	exonic	stopgain	DSP:NM_004415:exon23:c.C4198T:p.R1400X	.	Pathogenic	Pathogenic/Likely pathogenic	criteria provided, multiple submitters, no conflicts	.	.	.	.	.	.	.	.	.	4.303	6-7580388-C-T, NC_000006.12:g.7580388C>T
VUS	2	189003010	189003010	C	G	.	COL3A1	exonic	nonsynonymous SNV	COL3A1:NM_000090:exon36:c.G2501C:p.G834A	.	Likely pathogenic	Likely pathogenic	criteria provided, single submitter	.	0.0	0.99	0.853	2023-05-03	0.984	0.815	0.964	0.995	4.094	2-189003010-G-C, NC_000002.12:g.189003010G>C
Pathogenic	14	23418249	23418249	A	G	rs397516201	MYH7	exonic	nonsynonymous SNV	MYH7:NM_000257:exon30:c.C4130T:p.T1377M	.	Likely pathogenic	Pathogenic	reviewed by expert panel	.	0.0	0.999	0.971	3.99	0.733	0.905	0.862	0.959	3.969	14-23418249-G-A, NC_000014.9:g.23418249G>A
Likely pathogenic	11	47342719	47342719	A	G	rs397515905	MYBPC3	exonic	nonsynonymous SNV	MYBPC3:NM_000256:exon16:c.C1483T:p.R495W	.	Likely pathogenic	Pathogenic/Likely pathogenic	criteria provided, multiple submitters, no conflicts	.	0.01	.	.	3.46	0.510	0.383	0.698	0.892	3.890	11-47342719-G-A, NC_000011.10:g.47342719G>A
Pathogenic	19	11116125	11116125	A	G	rs769370816	LDLR	exonic	nonsynonymous SNV	LDLR:NM_001195800:exon9:c.G1114A:p.A372T,LDLR:NM_001195799:exon10:c.G1495A:p.A499T,LDLR:NM_001195803:exon10:c.G1237A:p.A413T,LDLR:NM_000527:exon11:c.G1618A:p.A540T,LDLR:NM_001195798:exon11:c.G1618A:p.A540T	.	Likely pathogenic	Pathogenic	reviewed by expert panel	.	0.002	1.0	1.0	3.555	0.965	0.766	0.888	0.968	3.962	19-11116125-G-A, NC_000019.10:g.11116125G>A
VUS	11	2778015	2778015	T	G	rs199472814	KCNQ1	exonic	nonsynonymous SNV	KCNQ1:NM_000218:exon15:c.G1772T:p.R591L,KCNQ1:NM_181798:exon15:c.G1391T:p.R464L	.	Likely pathogenic	Likely pathogenic	criteria provided, single submitter	.	0.0	0.979	0.934	2023-02-03	0.994	0.924	0.940	0.987	4.352	11-2778015-G-T, NC_000011.10:g.2778015G>T
VUS	7	150950951	150950951	T	C	.	KCNH2	exonic	stopgain	KCNH2:NM_001204798:exon4:c.G1095A:p.W365X,KCNH2:NM_172057:exon4:c.G1095A:p.W365X,KCNH2:NM_000238:exon8:c.G2115A:p.W705X,KCNH2:NM_172056:exon8:c.G2115A:p.W705X	.	Pathogenic	Pathogenic	criteria provided, single submitter	.	.	.	.	.	.	.	.	.	8.417	7-150950951-C-T, NC_000007.14:g.150950951C>T
VUS	6	7575475	7575475	T	C	rs794728118	DSP	exonic	stopgain	DSP:NM_001008844:exon18:c.C2617T:p.Q873X,DSP:NM_001319034:exon18:c.C2617T:p.Q873X,DSP:NM_004415:exon18:c.C2617T:p.Q873X	.	Pathogenic	Pathogenic	criteria provided, single submitter	.	.	.	.	.	.	.	.	.	7.989	6-7575475-C-T, NC_000006.12:g.7575475C>T
Pathogenic	7	150958290	150958290	A	C	rs730880116	KCNH2	exonic	stopgain	KCNH2:NM_000238:exon4:c.G685T:p.E229X,KCNH2:NM_172056:exon4:c.G685T:p.E229X	.	Pathogenic	Pathogenic	criteria provided, multiple submitters, no conflicts	.	.	.	.	.	.	.	.	.	6.064	7-150958290-C-A, NC_000007.14:g.150958290C>A
Likely pathogenic	11	2778024	2778024	A	G	rs199472815	KCNQ1	exonic	nonsynonymous SNV	KCNQ1:NM_000218:exon15:c.G1781A:p.R594Q,KCNQ1:NM_181798:exon15:c.G1400A:p.R467Q	.	Likely pathogenic	Pathogenic/Likely pathogenic	criteria provided, multiple submitters, no conflicts	6.466e-05	0.047	0.999	0.97	2.545	0.982	0.925	0.846	0.953	4.637	11-2778024-G-A, NC_000011.10:g.2778024G>A
VUS	2	178731843	178731843	A	G	.	TTN	exonic	stopgain	TTN:NM_133378:exon55:c.C13300T:p.R4434X,TTN:NM_001256850:exon56:c.C16081T:p.R5361X,TTN:NM_001267550:exon58:c.C17032T:p.R5678X	.	Pathogenic	Likely pathogenic	criteria provided, single submitter	.	.	.	.	.	.	.	.	.	5.530	2-178731843-G-A, NC_000002.12:g.178731843G>A
Likely pathogenic	3	38613773	38613773	A	G	rs199473072	SCN5A	exonic	nonsynonymous SNV	SCN5A:NM_000335:exon6:c.C673T:p.R225W,SCN5A:NM_198056:exon6:c.C673T:p.R225W	.	Likely pathogenic	Pathogenic/Likely pathogenic	criteria provided, multiple submitters, no conflicts	9.688e-05	0.0	1.0	1.0	4.47	0.993	0.970	0.953	0.992	2.979	3-38613773-G-A, NC_000003.12:g.38613773G>A
Likely pathogenic	18	31524792	31524792	A	G	rs121913007	DSG2	exonic	stopgain	DSG2:NM_001943:exon8:c.G918A:p.W306X	.	Pathogenic	Pathogenic/Likely pathogenic	criteria provided, multiple submitters, no conflicts	.	.	.	.	.	.	.	.	.	7.799	18-31524792-G-A, NC_000018.10:g.31524792G>A
Likely pathogenic	11	2585276	2585276	A	G	rs199473410	KCNQ1	exonic	nonsynonymous SNV	KCNQ1:NM_000218:exon8:c.G1097A:p.R366Q,KCNQ1:NM_181798:exon8:c.G716A:p.R239Q	.	Likely pathogenic	Pathogenic/Likely pathogenic	criteria provided, multiple submitters, no conflicts	.	0.002	1.0	0.981	2023-08-02	0.980	0.959	0.969	0.996	4.309	11-2585276-G-A, NC_000011.10:g.2585276G>A
Pathogenic	19	11105436	11105436	T	C	rs121908026	LDLR	exonic	nonsynonymous SNV	LDLR:NM_001195799:exon3:c.C407T:p.S136L,LDLR:NM_000527:exon4:c.C530T:p.S177L,LDLR:NM_001195798:exon4:c.C530T:p.S177L	.	Likely pathogenic	Pathogenic	reviewed by expert panel	.	0.001	1.0	1.0	3.34	0.969	0.711	0.886	0.967	3.493	19-11105436-C-T, NC_000019.10:g.11105436C>T
Likely pathogenic	3	38606710	38606710	A	G	rs199473097	SCN5A	exonic	nonsynonymous SNV	SCN5A:NM_000335:exon9:c.C1099T:p.R367C,SCN5A:NM_001099404:exon9:c.C1099T:p.R367C,SCN5A:NM_001099405:exon9:c.C1099T:p.R367C,SCN5A:NM_001160160:exon9:c.C1099T:p.R367C,SCN5A:NM_001160161:exon9:c.C1099T:p.R367C,SCN5A:NM_001354701:exon9:c.C1099T:p.R367C,SCN5A:NM_198056:exon9:c.C1099T:p.R367C	.	Likely pathogenic	Pathogenic/Likely pathogenic	criteria provided, multiple submitters, no conflicts	3.231e-05	0.0	1.0	0.999	3.775	0.963	0.865	0.956	0.993	4.376	3-38606710-G-A, NC_000003.12:g.38606710G>A
Likely pathogenic​	19	11113337	11113337	T	C	rs570942190	LDLR	exonic	nonsynonymous SNV	LDLR:NM_001195800:exon7:c.C742T:p.R248W,LDLR:NM_001195799:exon8:c.C1123T:p.R375W,LDLR:NM_001195803:exon8:c.C865T:p.R289W,LDLR:NM_000527:exon9:c.C1246T:p.R416W,LDLR:NM_001195798:exon9:c.C1246T:p.R416W	.	Uncertain significance	Pathogenic/Likely pathogenic	criteria provided, multiple submitters, no conflicts	.	0.0	0.999	0.99	2023-02-02	0.828	0.776	0.835	0.949	3.377	19-11113337-C-T, NC_000019.10:g.11113337C>T
VUS	3	38555691	38555691	G	A	rs199473342	SCN5A	exonic	nonsynonymous SNV	SCN5A:NM_001099405:exon25:c.T4453C:p.S1485P,SCN5A:NM_001160161:exon25:c.T4345C:p.S1449P,SCN5A:NM_001354701:exon25:c.T4450C:p.S1484P,SCN5A:NM_000335:exon26:c.T4504C:p.S1502P,SCN5A:NM_001099404:exon26:c.T4507C:p.S1503P,SCN5A:NM_001160160:exon26:c.T4504C:p.S1502P,SCN5A:NM_198056:exon26:c.T4507C:p.S1503P	.	Likely pathogenic	Likely pathogenic	criteria provided, single submitter	.	0.001	0.999	0.995	3.91	0.952	0.781	0.939	0.987	3.597	3-38555691-A-G, NC_000003.12:g.38555691A>G
Likely pathogenic	19	11113313	11113313	A	G	rs137943601	LDLR	exonic	nonsynonymous SNV	LDLR:NM_001195800:exon7:c.G718A:p.E240K,LDLR:NM_001195799:exon8:c.G1099A:p.E367K,LDLR:NM_001195803:exon8:c.G841A:p.E281K,LDLR:NM_000527:exon9:c.G1222A:p.E408K,LDLR:NM_001195798:exon9:c.G1222A:p.E408K	.	Uncertain significance	Likely pathogenic	reviewed by expert panel	.	0.004	0.993	0.905	2023-07-01	0.853	0.808	0.879	0.965	4.086	19-11113313-G-A, NC_000019.10:g.11113313G>A
Likely pathogenic	19	11113308	11113308	A	G	rs552422789	LDLR	exonic	nonsynonymous SNV	LDLR:NM_001195800:exon7:c.G713A:p.R238Q,LDLR:NM_001195799:exon8:c.G1094A:p.R365Q,LDLR:NM_001195803:exon8:c.G836A:p.R279Q,LDLR:NM_000527:exon9:c.G1217A:p.R406Q,LDLR:NM_001195798:exon9:c.G1217A:p.R406Q	.	Likely pathogenic	Likely pathogenic	reviewed by expert panel	.	0.023	0.999	0.979	1.575	0.861	0.696	0.809	0.939	4.097	19-11113308-G-A, NC_000019.10:g.11113308G>A
Pathogenic	11	47343099	47343099	A	G	rs397515895	MYBPC3	exonic	stopgain	MYBPC3:NM_000256:exon14:c.C1273T:p.Q425X	.	Pathogenic	Pathogenic	criteria provided, multiple submitters, no conflicts	.	.	.	.	.	.	.	.	.	7.495	11-47343099-G-A, NC_000011.10:g.47343099G>A
Likely pathogenic	3	38606682	38606682	T	C	rs199473101	SCN5A	exonic	nonsynonymous SNV	SCN5A:NM_000335:exon9:c.G1127A:p.R376H,SCN5A:NM_001099404:exon9:c.G1127A:p.R376H,SCN5A:NM_001099405:exon9:c.G1127A:p.R376H,SCN5A:NM_001160160:exon9:c.G1127A:p.R376H,SCN5A:NM_001160161:exon9:c.G1127A:p.R376H,SCN5A:NM_001354701:exon9:c.G1127A:p.R376H,SCN5A:NM_198056:exon9:c.G1127A:p.R376H	.	Likely pathogenic	Pathogenic/Likely pathogenic	criteria provided, multiple submitters, no conflicts	3.23e-05	0.008	0.986	0.611	2.78	0.921	0.829	0.738	0.910	3.993	3-38606682-C-T, NC_000003.12:g.38606682C>T
Likely pathogenic​	15	48420752	48420752	G	A	rs727503054	FBN1	exonic	nonsynonymous SNV	FBN1:NM_000138:exon63:c.T7754C:p.I2585T	.	Uncertain significance	Pathogenic/Likely pathogenic	criteria provided, multiple submitters, no conflicts	.	0.543	.	.	.	0.680	0.040	0.642	0.866	2.979	15-48420752-A-G, NC_000015.10:g.48420752A>G
Likely pathogenic	12	32843203	32843203	A	G	rs151212477	PKP2	exonic	stopgain	PKP2:NM_004572:exon6:c.C1489T:p.R497X	.	Pathogenic	Pathogenic/Likely pathogenic	criteria provided, multiple submitters, no conflicts	.	.	.	.	.	.	.	.	.	3.329	12-32843203-G-A, NC_000012.12:g.32843203G>A
Likely pathogenic	2	178575256	178575256	A	C	rs1559446852	TTN	exonic	stopgain	TTN:NM_003319:exon154:c.G43681T:p.E14561X,TTN:NM_133432:exon155:c.G44056T:p.E14686X,TTN:NM_133437:exon155:c.G44257T:p.E14753X,TTN:NM_133378:exon275:c.G63172T:p.E21058X,TTN:NM_001256850:exon276:c.G65953T:p.E21985X,TTN:NM_001267550:exon326:c.G70876T:p.E23626X	.	Pathogenic	Pathogenic	criteria provided, single submitter	.	.	.	.	.	.	.	.	.	14.395	2-178575256-C-A, NC_000002.12:g.178575256C>A
VUS	11	2572062	2572062	T	G	rs1060500628	KCNQ1	exonic	stopgain	KCNQ1:NM_000218:exon5:c.G733T:p.G245X,KCNQ1:NM_181798:exon5:c.G352T:p.G118X	.	Pathogenic	Pathogenic	criteria provided, single submitter	.	.	.	.	.	.	.	.	.	8.443	11-2572062-G-T, NC_000011.10:g.2572062G>T
Likely pathogenic	2	178546612	178546612	A	G	rs1060500435	TTN	exonic	stopgain	TTN:NM_003319:exon169:c.C67621T:p.R22541X,TTN:NM_133432:exon170:c.C67996T:p.R22666X,TTN:NM_133437:exon170:c.C68197T:p.R22733X,TTN:NM_133378:exon290:c.C87112T:p.R29038X,TTN:NM_001256850:exon291:c.C89893T:p.R29965X,TTN:NM_001267550:exon341:c.C94816T:p.R31606X	.	Pathogenic	Likely pathogenic	criteria provided, multiple submitters, no conflicts	.	.	.	.	.	.	.	.	.	15.997	2-178546612-G-A, NC_000002.12:g.178546612G>A
Likely pathogenic	19	11105507	11105507	A	G	rs879254589	LDLR	exonic	nonsynonymous SNV	LDLR:NM_001195799:exon3:c.G478A:p.E160K,LDLR:NM_000527:exon4:c.G601A:p.E201K,LDLR:NM_001195798:exon4:c.G601A:p.E201K	.	Likely pathogenic	Likely pathogenic	criteria provided, multiple submitters, no conflicts	.	0.043	1.0	0.995	2.305	0.923	0.535	0.885	0.967	3.202	19-11105507-G-A, NC_000019.10:g.11105507G>A
Likely pathogenic	2	178546476	178546476	A	G	rs869312121	TTN	exonic	stopgain	TTN:NM_003319:exon170:c.C67660T:p.R22554X,TTN:NM_133432:exon171:c.C68035T:p.R22679X,TTN:NM_133437:exon171:c.C68236T:p.R22746X,TTN:NM_133378:exon291:c.C87151T:p.R29051X,TTN:NM_001256850:exon292:c.C89932T:p.R29978X,TTN:NM_001267550:exon342:c.C94855T:p.R31619X	.	Pathogenic	Pathogenic/Likely pathogenic	criteria provided, multiple submitters, no conflicts	.	.	.	.	.	.	.	.	.	15.880	2-178546476-G-A, NC_000002.12:g.178546476G>A
VUS	2	178572340	178572340	A	C	rs1708526179	TTN	exonic	stopgain	TTN:NM_003319:exon154:c.G46597T:p.E15533X,TTN:NM_133432:exon155:c.G46972T:p.E15658X,TTN:NM_133437:exon155:c.G47173T:p.E15725X,TTN:NM_133378:exon275:c.G66088T:p.E22030X,TTN:NM_001256850:exon276:c.G68869T:p.E22957X,TTN:NM_001267550:exon326:c.G73792T:p.E24598X	.	Pathogenic	Likely pathogenic	criteria provided, single submitter	.	.	.	.	.	.	.	.	.	14.146	2-178572340-C-A, NC_000002.12:g.178572340C>A
Pathogenic	19	11113382	11113382	A	G	rs28942079	LDLR	exonic	nonsynonymous SNV	LDLR:NM_001195800:exon7:c.G787A:p.A263T,LDLR:NM_001195799:exon8:c.G1168A:p.A390T,LDLR:NM_001195803:exon8:c.G910A:p.A304T,LDLR:NM_000527:exon9:c.G1291A:p.A431T,LDLR:NM_001195798:exon9:c.G1291A:p.A431T	.	Likely pathogenic	Pathogenic	reviewed by expert panel	.	0.001	0.993	0.907	1.685	0.868	0.633	0.914	0.978	4.151	19-11113382-G-A, NC_000019.10:g.11113382G>A
Likely pathogenic​	11	47342697	47342697	T	C	rs397515907	MYBPC3	exonic	nonsynonymous SNV	MYBPC3:NM_000256:exon16:c.G1505A:p.R502Q	.	Uncertain significance	Pathogenic/Likely pathogenic	criteria provided, multiple submitters, no conflicts	.	0.006	.	.	2.13	0.460	0.679	0.645	0.867	4.106	11-47342697-C-T, NC_000011.10:g.47342697C>T
Likely pathogenic	2	188991496	188991496	T	G	rs1333066574	COL3A1	exonic	nonsynonymous SNV	COL3A1:NM_000090:exon12:c.G862T:p.G288C	.	Likely pathogenic	Likely pathogenic	criteria provided, single submitter	.	0.0	1.0	1.0	4.36	0.993	0.947	0.984	0.999	4.677	2-188991496-G-T, NC_000002.12:g.188991496G>T
VUS	11	47342096	47342096	T	G	rs730880694	MYBPC3	exonic	nonsynonymous SNV	MYBPC3:NM_000256:exon17:c.C1685A:p.A562E	.	Likely pathogenic	Likely pathogenic	criteria provided, single submitter	.	0.007	.	.	3.595	0.614	0.269	0.806	0.938	3.028	11-47342096-G-T, NC_000011.10:g.47342096G>T
Likely pathogenic	14	23424876	23424876	A	G	rs2754158	MYH7	exonic	nonsynonymous SNV	MYH7:NM_000257:exon22:c.C2572T:p.R858C	.	Likely pathogenic	Pathogenic/Likely pathogenic	criteria provided, multiple submitters, no conflicts	.	0.0	0.989	0.677	2.24	0.796	0.633	0.631	0.860	3.456	14-23424876-G-A, NC_000014.9:g.23424876G>A
Likely pathogenic	1	156137664	156137664	C	T	rs267607547	LMNA	exonic	nonsynonymous SNV	LMNA:NM_001257374:exon10:c.T1283C:p.M428T,LMNA:NM_001282626:exon10:c.T1619C:p.M540T,LMNA:NM_005572:exon10:c.T1619C:p.M540T,LMNA:NM_170707:exon10:c.T1619C:p.M540T,LMNA:NM_001282624:exon11:c.T1376C:p.M459T,LMNA:NM_001282625:exon13:c.T1619C:p.M540T	.	Likely pathogenic	Pathogenic	criteria provided, single submitter	.	0.61	0.028	0.029	0.55	0.625	0.327	0.620	0.854	2.471	1-156137664-T-C, NC_000001.11:g.156137664T>C
VUS	2	178589071	178589071	T	C	.	TTN	exonic	stopgain	TTN:NM_003319:exon132:c.G35459A:p.W11820X,TTN:NM_133432:exon133:c.G35834A:p.W11945X,TTN:NM_133437:exon133:c.G36035A:p.W12012X,TTN:NM_133378:exon253:c.G54950A:p.W18317X,TTN:NM_001256850:exon254:c.G57731A:p.W19244X,TTN:NM_001267550:exon304:c.G62654A:p.W20885X	.	Pathogenic	Likely pathogenic	criteria provided, single submitter	.	.	.	.	.	.	.	.	.	12.720	2-178589071-C-T, NC_000002.12:g.178589071C>T
Likely pathogenic	19	11116874	11116874	A	G	rs777188764	LDLR	exonic	nonsynonymous SNV	LDLR:NM_001195800:exon10:c.G1217A:p.R406H,LDLR:NM_001195799:exon11:c.G1598A:p.R533H,LDLR:NM_001195803:exon11:c.G1340A:p.R447H,LDLR:NM_000527:exon12:c.G1721A:p.R574H,LDLR:NM_001195798:exon12:c.G1721A:p.R574H	.	Likely pathogenic	Likely pathogenic	reviewed by expert panel	.	0.0	1.0	1.0	3.39	0.949	0.773	0.971	0.997	4.077	19-11116874-G-A, NC_000019.10:g.11116874G>A
Likely pathogenic	3	38560245	38560245	A	G	rs1553695282	SCN5A	exonic	stopgain	SCN5A:NM_001160161:exon22:c.C3985T:p.Q1329X,SCN5A:NM_000335:exon23:c.C4144T:p.Q1382X,SCN5A:NM_001099404:exon23:c.C4147T:p.Q1383X,SCN5A:NM_001099405:exon23:c.C4147T:p.Q1383X,SCN5A:NM_001160160:exon23:c.C4144T:p.Q1382X,SCN5A:NM_001354701:exon23:c.C4144T:p.Q1382X,SCN5A:NM_198056:exon23:c.C4147T:p.Q1383X	.	Pathogenic	Pathogenic/Likely pathogenic	criteria provided, multiple submitters, no conflicts	.	.	.	.	.	.	.	.	.	7.044	3-38560245-G-A, NC_000003.12:g.38560245G>A
Likely pathogenic	11	2662080	2662080	T	C	rs397508091	KCNQ1	exonic	stopgain	KCNQ1:NM_000218:exon11:c.C1513T:p.Q505X,KCNQ1:NM_181798:exon11:c.C1132T:p.Q378X	.	Pathogenic	Pathogenic/Likely pathogenic	criteria provided, multiple submitters, no conflicts	.	.	.	.	.	.	.	.	.	8.904	11-2662080-C-T, NC_000011.10:g.2662080C>T
Likely pathogenic	2	178571794	178571794	A	G	rs794729285	TTN	exonic	stopgain	TTN:NM_003319:exon154:c.C47143T:p.R15715X,TTN:NM_133432:exon155:c.C47518T:p.R15840X,TTN:NM_133437:exon155:c.C47719T:p.R15907X,TTN:NM_133378:exon275:c.C66634T:p.R22212X,TTN:NM_001256850:exon276:c.C69415T:p.R23139X,TTN:NM_001267550:exon326:c.C74338T:p.R24780X	.	Pathogenic	Pathogenic/Likely pathogenic	criteria provided, multiple submitters, no conflicts	.	.	.	.	.	.	.	.	.	13.865	2-178571794-G-A, NC_000002.12:g.178571794G>A
Pathogenic	2	188995061	188995061	T	C	rs1057518075	COL3A1	exonic	stopgain	COL3A1:NM_000090:exon21:c.C1471T:p.R491X	.	Pathogenic	Pathogenic	criteria provided, multiple submitters, no conflicts	.	.	.	.	.	.	.	.	.	7.400	2-188995061-C-T, NC_000002.12:g.188995061C>T
Likely pathogenic	7	128851540	128851540	A	T	rs764539989	FLNC	exonic	stopgain	FLNC:NM_001127487:exon34:c.T5655A:p.Y1885X,FLNC:NM_001458:exon35:c.T5754A:p.Y1918X	.	Pathogenic	Pathogenic/Likely pathogenic	criteria provided, multiple submitters, no conflicts	.	.	.	.	.	.	.	.	.	7.268	7-128851540-T-A, NC_000007.14:g.128851540T>A
Pathogenic	11	47337467	47337467	C	G	rs373792537	MYBPC3	exonic	stopgain	MYBPC3:NM_000256:exon24:c.C2526G:p.Y842X	.	Pathogenic	Pathogenic	criteria provided, multiple submitters, no conflicts	.	.	.	.	.	.	.	.	.	5.931	11-47337467-G-C, NC_000011.10:g.47337467G>C
Likely pathogenic	19	11129530	11129530	C	T	rs1060499930	LDLR	exonic	nonsynonymous SNV	LDLR:NM_001195800:exon15:c.T1903C:p.C635R,LDLR:NM_001195803:exon15:c.T1873C:p.C625R,LDLR:NM_001195799:exon16:c.T2284C:p.C762R,LDLR:NM_000527:exon17:c.T2407C:p.C803R,LDLR:NM_001195798:exon17:c.T2407C:p.C803R	.	Uncertain significance	Likely pathogenic	criteria provided, single submitter	.	0.004	0.001	0.003	1.475	0.687	0.205	0.441	0.747	1.244	19-11129530-T-C, NC_000019.10:g.11129530T>C
Likely pathogenic	15	48415605	48415605	C	T	rs112196241	FBN1	exonic	nonsynonymous SNV	FBN1:NM_000138:exon64:c.A7982G:p.Y2661C	.	Uncertain significance	Likely pathogenic	criteria provided, multiple submitters, no conflicts	.	0.007	.	.	.	0.652	0.221	0.736	0.909	4.136	15-48415605-T-C, NC_000015.10:g.48415605T>C
Pathogenic	11	47332896	47332896	T	G	rs193922383	MYBPC3	exonic	stopgain	MYBPC3:NM_000256:exon30:c.C3408A:p.Y1136X	.	Pathogenic	Pathogenic	criteria provided, multiple submitters, no conflicts	.	.	.	.	.	.	.	.	.	7.658	11-47332896-G-T, NC_000011.10:g.47332896G>T
VUS	2	178572398	178572398	T	C	.	TTN	exonic	stopgain	TTN:NM_003319:exon154:c.G46539A:p.W15513X,TTN:NM_133432:exon155:c.G46914A:p.W15638X,TTN:NM_133437:exon155:c.G47115A:p.W15705X,TTN:NM_133378:exon275:c.G66030A:p.W22010X,TTN:NM_001256850:exon276:c.G68811A:p.W22937X,TTN:NM_001267550:exon326:c.G73734A:p.W24578X	.	Pathogenic	Likely pathogenic	criteria provided, single submitter	.	.	.	.	.	.	.	.	.	13.864	2-178572398-C-T, NC_000002.12:g.178572398C>T
Likely pathogenic	7	150951555	150951555	A	G	rs199473524	KCNH2	exonic	nonsynonymous SNV	KCNH2:NM_001204798:exon3:c.C818T:p.T273M,KCNH2:NM_172057:exon3:c.C818T:p.T273M,KCNH2:NM_000238:exon7:c.C1838T:p.T613M,KCNH2:NM_172056:exon7:c.C1838T:p.T613M	.	Likely pathogenic	Pathogenic/Likely pathogenic	criteria provided, multiple submitters, no conflicts	.	0.0	1.0	0.982	3	0.964	0.896	0.945	0.989	3.680	7-150951555-G-A, NC_000007.14:g.150951555G>A
Likely pathogenic	14	23431805	23431805	T	C	rs730880845	MYH7	exonic	nonsynonymous SNV	MYH7:NM_000257:exon7:c.G595A:p.A199T	.	Likely pathogenic	Likely pathogenic	criteria provided, single submitter	.	0.024	0.891	0.888	1.895	0.754	0.902	0.753	0.917	3.855	14-23431805-C-T, NC_000014.9:g.23431805C>T
Likely pathogenic​	11	47342718	47342718	T	C	rs200411226	MYBPC3	exonic	nonsynonymous SNV	MYBPC3:NM_000256:exon16:c.G1484A:p.R495Q	.	Uncertain significance	Pathogenic/Likely pathogenic	criteria provided, multiple submitters, no conflicts	.	0.115	.	.	1.935	0.337	0.289	0.435	0.743	3.752	11-47342718-C-T, NC_000011.10:g.47342718C>T
Likely pathogenic	11	2570754	2570754	A	G	rs199472702	KCNQ1	exonic	nonsynonymous SNV	KCNQ1:NM_000218:exon3:c.G604A:p.D202N,KCNQ1:NM_181798:exon3:c.G223A:p.D75N	.	Likely pathogenic	Pathogenic/Likely pathogenic	criteria provided, multiple submitters, no conflicts	3.235e-05	0.001	1.0	0.999	4.235	0.985	0.959	0.935	0.985	5.754	11-2570754-G-A, NC_000011.10:g.2570754G>A
VUS	18	31542833	31542833	G	T	rs794728097	DSG2	exonic	stopgain	DSG2:NM_001943:exon14:c.T2315G:p.L772X	.	Pathogenic	Likely pathogenic	criteria provided, single submitter	.	.	.	.	.	.	.	.	.	8.170	18-31542833-T-G, NC_000018.10:g.31542833T>G
Likely pathogenic	15	48485469	48485469	T	C	rs1555398409	FBN1	exonic	nonsynonymous SNV	FBN1:NM_000138:exon30:c.G3617A:p.G1206D	.	Uncertain significance	Likely pathogenic	criteria provided, single submitter	.	0.004	.	.	.	0.961	0.431	0.920	0.980	3.916	15-48485469-C-T, NC_000015.10:g.48485469C>T
Likely pathogenic	2	178534092	178534092	A	G	rs752697861	TTN	exonic	stopgain	TTN:NM_003319:exon186:c.C75328T:p.R25110X,TTN:NM_133432:exon187:c.C75703T:p.R25235X,TTN:NM_133437:exon187:c.C75904T:p.R25302X,TTN:NM_133378:exon307:c.C94819T:p.R31607X,TTN:NM_001256850:exon308:c.C97600T:p.R32534X,TTN:NM_001267550:exon358:c.C102523T:p.R34175X	.	Pathogenic	Pathogenic/Likely pathogenic	criteria provided, multiple submitters, no conflicts	.	.	.	.	.	.	.	.	.	16.193	2-178534092-G-A, NC_000002.12:g.178534092G>A
Likely pathogenic​	15	48446751	48446751	A	G	rs1555395826	FBN1	exonic	nonsynonymous SNV	FBN1:NM_000138:exon47:c.C5743T:p.R1915C	.	Uncertain significance	Pathogenic/Likely pathogenic	criteria provided, multiple submitters, no conflicts	.	0.194	.	.	.	0.812	0.103	0.620	0.854	4.534	15-48446751-G-A, NC_000015.10:g.48446751G>A
Likely pathogenic	11	2778023	2778023	T	C	rs794728537	KCNQ1	exonic	stopgain	KCNQ1:NM_000218:exon15:c.C1780T:p.R594X,KCNQ1:NM_181798:exon15:c.C1399T:p.R467X	.	Pathogenic	Pathogenic/Likely pathogenic	criteria provided, multiple submitters, no conflicts	.	.	.	.	.	.	.	.	.	9.134	11-2778023-C-T, NC_000011.10:g.2778023C>T
Likely pathogenic	19	11116927	11116927	A	G	rs763147599	LDLR	exonic	nonsynonymous SNV	LDLR:NM_001195800:exon10:c.G1270A:p.G424R,LDLR:NM_001195799:exon11:c.G1651A:p.G551R,LDLR:NM_001195803:exon11:c.G1393A:p.G465R,LDLR:NM_000527:exon12:c.G1774A:p.G592R,LDLR:NM_001195798:exon12:c.G1774A:p.G592R	.	Likely pathogenic	Likely pathogenic	reviewed by expert panel	.	0.001	1.0	0.997	2023-11-04	0.986	0.895	0.951	0.991	3.913	19-11116927-G-A, NC_000019.10:g.11116927G>A
Likely pathogenic	19	11110658	11110658	G	A	rs730882094	LDLR	exonic	nonsynonymous SNV	LDLR:NM_001195800:exon5:c.A443G:p.N148S,LDLR:NM_001195799:exon6:c.A824G:p.N275S,LDLR:NM_001195803:exon6:c.A566G:p.N189S,LDLR:NM_000527:exon7:c.A947G:p.N316S,LDLR:NM_001195798:exon7:c.A947G:p.N316S	.	Uncertain significance	Likely pathogenic	criteria provided, multiple submitters, no conflicts	6.459e-05	0.002	0.814	0.793	3.415	0.874	0.634	0.714	0.900	3.510	19-11110658-A-G, NC_000019.10:g.11110658A>G
Likely pathogenic	14	23429850	23429850	T	C	rs397516088	MYH7	exonic	nonsynonymous SNV	MYH7:NM_000257:exon12:c.G1063A:p.A355T	.	Likely pathogenic	Pathogenic/Likely pathogenic	criteria provided, multiple submitters, no conflicts	.	0.0	0.96	0.862	2.585	0.950	0.972	0.918	0.979	3.512	14-23429850-C-T, NC_000014.9:g.23429850C>T
Likely pathogenic	15	63060899	63060899	A	G	rs104894503	TPM1	exonic	nonsynonymous SNV	TPM1:NM_001018008:exon4:c.G415A:p.D139N,TPM1:NM_001301289:exon4:c.G415A:p.D139N,TPM1:NM_001330344:exon4:c.G415A:p.D139N,TPM1:NM_001330346:exon4:c.G415A:p.D139N,TPM1:NM_001330351:exon4:c.G415A:p.D139N,TPM1:NM_001365780:exon4:c.G415A:p.D139N,TPM1:NM_001365781:exon4:c.G415A:p.D139N,TPM1:NM_001365782:exon4:c.G415A:p.D139N,TPM1:NM_000366:exon5:c.G523A:p.D175N,TPM1:NM_001018004:exon5:c.G523A:p.D175N,TP…	.	Uncertain significance	Pathogenic	criteria provided, multiple submitters, no conflicts	3.228e-05	0.001	0.241	0.319	3.325	0.970	0.732	0.785	0.930	4.469	15-63060899-G-A, NC_000015.10:g.63060899G>A
VUS	14	23422262	23422262	T	G	rs730880769	MYH7	exonic	nonsynonymous SNV	MYH7:NM_000257:exon25:c.C3163A:p.L1055M	.	Likely pathogenic	Likely pathogenic	criteria provided, single submitter	.	0.004	0.985	0.912	2023-05-02	0.904	0.925	0.688	0.888	3.224	14-23422262-G-T, NC_000014.9:g.23422262G>T
Likely pathogenic	19	11107479	11107479	T	G	rs879254715	LDLR	exonic	nonsynonymous SNV	LDLR:NM_001195800:exon4:c.G401T:p.C134F,LDLR:NM_001195799:exon5:c.G782T:p.C261F,LDLR:NM_001195803:exon5:c.G524T:p.C175F,LDLR:NM_000527:exon6:c.G905T:p.C302F,LDLR:NM_001195798:exon6:c.G905T:p.C302F	.	Likely pathogenic	Pathogenic	criteria provided, single submitter	.	0.0	1.0	1.0	2023-08-05	0.999	0.902	0.976	0.998	3.805	19-11107479-G-T, NC_000019.10:g.11107479G>T
Likely pathogenic	11	2570682	2570682	A	G	rs120074177	KCNQ1	exonic	nonsynonymous SNV	KCNQ1:NM_000218:exon3:c.G532A:p.A178T,KCNQ1:NM_181798:exon3:c.G151A:p.A51T	.	Likely pathogenic	Pathogenic/Likely pathogenic	criteria provided, multiple submitters, no conflicts	.	0.0	1.0	0.97	2.035	0.938	0.825	0.868	0.961	3.500	11-2570682-G-A, NC_000011.10:g.2570682G>A
Pathogenic	7	150951793	150951793	A	G	rs199472916	KCNH2	exonic	nonsynonymous SNV	KCNH2:NM_001204798:exon3:c.C580T:p.R194C,KCNH2:NM_172057:exon3:c.C580T:p.R194C,KCNH2:NM_000238:exon7:c.C1600T:p.R534C,KCNH2:NM_172056:exon7:c.C1600T:p.R534C	.	Likely pathogenic	Pathogenic	criteria provided, multiple submitters, no conflicts	.	0.0	1.0	0.999	4.23	0.956	0.952	0.954	0.992	4.479	7-150951793-G-A, NC_000007.14:g.150951793G>A
VUS	2	178733016	178733016	T	C	rs748155563	TTN	exonic	nonsynonymous SNV	TTN:NM_133378:exon52:c.G12428A:p.R4143K,TTN:NM_001256850:exon53:c.G15209A:p.R5070K,TTN:NM_001267550:exon55:c.G16160A:p.R5387K	.	Uncertain significance	Likely pathogenic	no assertion criteria provided	.	0.836	0.001	0.003	.	0.111	0.005	0.153	0.406	2.200	2-178733016-C-T, NC_000002.12:g.178733016C>T
Likely pathogenic	7	150951643	150951643	T	C	rs199473428	KCNH2	exonic	nonsynonymous SNV	KCNH2:NM_001204798:exon3:c.G730A:p.G244S,KCNH2:NM_172057:exon3:c.G730A:p.G244S,KCNH2:NM_000238:exon7:c.G1750A:p.G584S,KCNH2:NM_172056:exon7:c.G1750A:p.G584S	.	Likely pathogenic	Pathogenic/Likely pathogenic	criteria provided, multiple submitters, no conflicts	.	0.285	0.922	0.436	0.84	0.942	0.847	0.866	0.960	3.344	7-150951643-C-T, NC_000007.14:g.150951643C>T
Likely pathogenic	1	156130741	156130741	A	G	rs28933093	LMNA	exonic	nonsynonymous SNV	LMNA:NM_001257374:exon2:c.G145A:p.E49K,LMNA:NM_001282626:exon2:c.G481A:p.E161K,LMNA:NM_005572:exon2:c.G481A:p.E161K,LMNA:NM_170707:exon2:c.G481A:p.E161K,LMNA:NM_170708:exon2:c.G481A:p.E161K,LMNA:NM_001282624:exon3:c.G238A:p.E80K,LMNA:NM_001282625:exon5:c.G481A:p.E161K	.	Likely pathogenic	Pathogenic/Likely pathogenic	criteria provided, multiple submitters, no conflicts	.	0.014	0.89	0.559	3.575	0.736	0.513	0.739	0.911	4.422	1-156130741-G-A, NC_000001.11:g.156130741G>A
VUS	16	15747670	15747670	A	G	.	MYH11	exonic	stopgain	MYH11:NM_002474:exon19:c.C2311T:p.R771X,MYH11:NM_022844:exon19:c.C2311T:p.R771X,MYH11:NM_001040113:exon20:c.C2332T:p.R778X,MYH11:NM_001040114:exon20:c.C2332T:p.R778X	.	Pathogenic	Pathogenic	criteria provided, single submitter	.	.	.	.	.	.	.	.	.	7.773	16-15747670-G-A, NC_000016.10:g.15747670G>A
Pathogenic	11	2778009	2778009	A	G	rs120074190	KCNQ1	exonic	nonsynonymous SNV	KCNQ1:NM_000218:exon15:c.G1766A:p.G589D,KCNQ1:NM_181798:exon15:c.G1385A:p.G462D	.	Likely pathogenic	Pathogenic	criteria provided, multiple submitters, no conflicts	6.467e-05	0.2	0.996	0.969	2.465	0.980	0.855	0.863	0.959	3.733	11-2778009-G-A, NC_000011.10:g.2778009G>A
Likely pathogenic	19	11113418	11113418	C	T	rs773566855	LDLR	exonic	nonsynonymous SNV	LDLR:NM_001195800:exon7:c.T823C:p.W275R,LDLR:NM_001195799:exon8:c.T1204C:p.W402R,LDLR:NM_001195803:exon8:c.T946C:p.W316R,LDLR:NM_000527:exon9:c.T1327C:p.W443R,LDLR:NM_001195798:exon9:c.T1327C:p.W443R	.	Likely pathogenic	Pathogenic/Likely pathogenic	criteria provided, multiple submitters, no conflicts	.	0.0	1.0	1.0	4.17	0.993	0.977	0.951	0.991	4.393	19-11113418-T-C, NC_000019.10:g.11113418T>C
VUS	2	178578835	178578835	T	G	rs727505352	TTN	exonic	stopgain	TTN:NM_003319:exon148:c.C41000A:p.S13667X,TTN:NM_133432:exon149:c.C41375A:p.S13792X,TTN:NM_133437:exon149:c.C41576A:p.S13859X,TTN:NM_133378:exon269:c.C60491A:p.S20164X,TTN:NM_001256850:exon270:c.C63272A:p.S21091X,TTN:NM_001267550:exon320:c.C68195A:p.S22732X	.	Pathogenic	Likely pathogenic	criteria provided, single submitter	.	.	.	.	.	.	.	.	.	13.845	2-178578835-G-T, NC_000002.12:g.178578835G>T
Likely pathogenic​	14	23425316	23425316	T	C	rs3218716	MYH7	exonic	nonsynonymous SNV	MYH7:NM_000257:exon21:c.G2389A:p.A797T	.	Uncertain significance	Pathogenic/Likely pathogenic	criteria provided, multiple submitters, no conflicts	.	0.031	0.057	0.043	1.89	0.682	0.871	0.588	0.837	1.741	14-23425316-C-T, NC_000014.9:g.23425316C>T
Pathogenic	2	178612442	178612442	A	G	rs751502842	TTN	exonic	stopgain	TTN:NM_003319:exon94:c.C22888T:p.R7630X,TTN:NM_133432:exon95:c.C23263T:p.R7755X,TTN:NM_133437:exon95:c.C23464T:p.R7822X,TTN:NM_133378:exon215:c.C42379T:p.R14127X,TTN:NM_001256850:exon216:c.C45160T:p.R15054X,TTN:NM_001267550:exon266:c.C50083T:p.R16695X	.	Pathogenic	Pathogenic	criteria provided, multiple submitters, no conflicts	.	.	.	.	.	.	.	.	.	11.669	2-178612442-G-A, NC_000002.12:g.178612442G>A
Likely pathogenic	19	11105384	11105384	G	T	rs879254540	LDLR	exonic	nonsynonymous SNV	LDLR:NM_001195799:exon3:c.T355G:p.C119G,LDLR:NM_000527:exon4:c.T478G:p.C160G,LDLR:NM_001195798:exon4:c.T478G:p.C160G	.	Likely pathogenic	Pathogenic/Likely pathogenic	criteria provided, multiple submitters, no conflicts	.	0.002	1.0	1.0	2023-07-04	0.998	0.892	0.948	0.990	3.749	19-11105384-T-G, NC_000019.10:g.11105384T>G
Likely pathogenic	19	11106679	11106679	A	G	rs879254683	LDLR	exonic	nonsynonymous SNV	LDLR:NM_001195799:exon4:c.G686A:p.C229Y,LDLR:NM_001195803:exon4:c.G428A:p.C143Y,LDLR:NM_000527:exon5:c.G809A:p.C270Y,LDLR:NM_001195798:exon5:c.G809A:p.C270Y	.	Likely pathogenic	Pathogenic/Likely pathogenic	criteria provided, multiple submitters, no conflicts	.	0.0	0.93	0.926	4.585	0.998	0.784	0.882	0.966	3.651	19-11106679-G-A, NC_000019.10:g.11106679G>A
VUS	2	178537806	178537806	T	C	rs1559071558	TTN	exonic	stopgain	TTN:NM_003319:exon183:c.G72206A:p.W24069X,TTN:NM_133432:exon184:c.G72581A:p.W24194X,TTN:NM_133437:exon184:c.G72782A:p.W24261X,TTN:NM_133378:exon304:c.G91697A:p.W30566X,TTN:NM_001256850:exon305:c.G94478A:p.W31493X,TTN:NM_001267550:exon355:c.G99401A:p.W33134X	.	Pathogenic	Likely pathogenic	criteria provided, single submitter	.	.	.	.	.	.	.	.	.	16.778	2-178537806-C-T, NC_000002.12:g.178537806C>T
Likely pathogenic​	1	115705208	115705208	A	G	rs139228801	CASQ2	exonic	nonsynonymous SNV	CASQ2:NM_001232:exon9:c.C923T:p.P308L	.	Uncertain significance	Pathogenic/Likely pathogenic	criteria provided, multiple submitters, no conflicts	3.228e-05	0.0	1.0	1.0	2.78	0.694	0.161	0.853	0.955	4.473	1-115705208-G-A, NC_000001.11:g.115705208G>A
VUS	2	21011352	21011352	G	A	.	APOB	exonic	nonsynonymous SNV	APOB:NM_000384:exon26:c.T5516C:p.I1839T	.	Uncertain significance	Likely pathogenic	no assertion criteria provided	.	0.366	.	.	.	0.002	0.021	0.097	0.284	1.691	2-21011352-A-G, NC_000002.12:g.21011352A>G
Likely pathogenic	19	11120144	11120144	T	G	rs754536745	LDLR	exonic	nonsynonymous SNV	LDLR:NM_001195800:exon11:c.G1394T:p.R465L,LDLR:NM_001195799:exon12:c.G1775T:p.R592L,LDLR:NM_001195803:exon12:c.G1517T:p.R506L,LDLR:NM_000527:exon13:c.G1898T:p.R633L,LDLR:NM_001195798:exon13:c.G1898T:p.R633L	.	Likely pathogenic	Likely pathogenic	criteria provided, multiple submitters, no conflicts	.	0.001	0.98	0.953	3.165	0.936	0.897	0.899	0.972	4.275	19-11120144-G-T, NC_000019.10:g.11120144G>T
Likely pathogenic	19	11105524	11105524	G	T	rs879254595	LDLR	exonic	nonsynonymous SNV	LDLR:NM_001195799:exon3:c.T495G:p.S165R,LDLR:NM_000527:exon4:c.T618G:p.S206R,LDLR:NM_001195798:exon4:c.T618G:p.S206R	.	Likely pathogenic	Pathogenic/Likely pathogenic	criteria provided, multiple submitters, no conflicts	.	0.006	1.0	0.996	2.605	0.899	0.771	0.741	0.911	1.173	19-11105524-T-G, NC_000019.10:g.11105524T>G
Pathogenic	19	11116936	11116936	T	C	rs373371572	LDLR	exonic	nonsynonymous SNV	LDLR:NM_001195800:exon10:c.C1279T:p.R427W,LDLR:NM_001195799:exon11:c.C1660T:p.R554W,LDLR:NM_001195803:exon11:c.C1402T:p.R468W,LDLR:NM_000527:exon12:c.C1783T:p.R595W,LDLR:NM_001195798:exon12:c.C1783T:p.R595W	.	Uncertain significance	Pathogenic	reviewed by expert panel	3.231e-05	0.0	1.0	1.0	3.98	0.960	0.867	0.890	0.969	3.450	19-11116936-C-T, NC_000019.10:g.11116936C>T
Likely pathogenic	14	23418244	23418244	T	C	rs397516202	MYH7	exonic	nonsynonymous SNV	MYH7:NM_000257:exon30:c.G4135A:p.A1379T	.	Likely pathogenic	Pathogenic/Likely pathogenic	criteria provided, multiple submitters, no conflicts	3.231e-05	0.068	0.999	0.955	2.84	0.654	0.856	0.773	0.925	3.117	14-23418244-C-T, NC_000014.9:g.23418244C>T
Pathogenic	19	11106668	11106668	A	T	rs139043155	LDLR	exonic	nonsynonymous SNV	LDLR:NM_001195799:exon4:c.T675A:p.D225E,LDLR:NM_001195803:exon4:c.T417A:p.D139E,LDLR:NM_000527:exon5:c.T798A:p.D266E,LDLR:NM_001195798:exon5:c.T798A:p.D266E	.	Uncertain significance	Pathogenic	reviewed by expert panel	6.455e-05	0.001	0.97	0.966	4.045	0.973	0.979	0.739	0.911	1.489	19-11106668-T-A, NC_000019.10:g.11106668T>A
Likely pathogenic​	19	11105420	11105420	A	G	rs879254554	LDLR	exonic	nonsynonymous SNV	LDLR:NM_001195799:exon3:c.G391A:p.D131N,LDLR:NM_000527:exon4:c.G514A:p.D172N,LDLR:NM_001195798:exon4:c.G514A:p.D172N	.	Uncertain significance	Pathogenic/Likely pathogenic	criteria provided, multiple submitters, no conflicts	3.23e-05	0.001	1.0	1.0	2.33	0.979	0.801	0.763	0.921	3.791	19-11105420-G-A, NC_000019.10:g.11105420G>A
VUS	1	156136360	156136360	A	G	rs1263919141	LMNA	exonic	nonsynonymous SNV	LMNA:NM_001257374:exon7:c.G968A:p.R323H,LMNA:NM_001282626:exon7:c.G1304A:p.R435H,LMNA:NM_005572:exon7:c.G1304A:p.R435H,LMNA:NM_170707:exon7:c.G1304A:p.R435H,LMNA:NM_170708:exon7:c.G1304A:p.R435H,LMNA:NM_001282624:exon8:c.G1061A:p.R354H,LMNA:NM_001282625:exon10:c.G1304A:p.R435H	.	Likely pathogenic	Likely pathogenic	criteria provided, single submitter	.	0.02	0.94	0.204	1.15	0.876	0.275	0.606	0.847	3.358	1-156136360-G-A, NC_000001.11:g.156136360G>A
VUS	7	128847840	128847840	T	C	rs2128937285	FLNC	exonic	stopgain	FLNC:NM_001127487:exon25:c.C4432T:p.Q1478X,FLNC:NM_001458:exon25:c.C4432T:p.Q1478X	.	Pathogenic	Pathogenic	criteria provided, single submitter	.	.	.	.	.	.	.	.	.	8.806	7-128847840-C-T, NC_000007.14:g.128847840C>T
VUS	19	11100237	11100237	T	G	rs551747280	LDLR	exonic	stopgain	LDLR:NM_000527:exon2:c.G82T:p.E28X,LDLR:NM_001195798:exon2:c.G82T:p.E28X,LDLR:NM_001195799:exon2:c.G82T:p.E28X,LDLR:NM_001195800:exon2:c.G82T:p.E28X,LDLR:NM_001195803:exon2:c.G82T:p.E28X	.	Pathogenic	Pathogenic	criteria provided, single submitter	.	.	.	.	.	.	.	.	.	5.742	19-11100237-G-T, NC_000019.10:g.11100237G>T
Likely pathogenic	11	2571391	2571391	T	C	rs199472706	KCNQ1	exonic	nonsynonymous SNV	KCNQ1:NM_000218:exon4:c.C671T:p.T224M,KCNQ1:NM_181798:exon4:c.C290T:p.T97M	.	Likely pathogenic	Pathogenic/Likely pathogenic	criteria provided, multiple submitters, no conflicts	.	0.0	1.0	0.996	1.75	0.939	0.879	0.948	0.990	3.659	11-2571391-C-T, NC_000011.10:g.2571391C>T
Likely pathogenic	1	115768444	115768444	T	C	rs749547712	CASQ2	exonic	nonsynonymous SNV	CASQ2:NM_001232:exon1:c.G98A:p.R33Q	.	Likely pathogenic	Pathogenic/Likely pathogenic	criteria provided, multiple submitters, no conflicts	.	0.0	1.0	0.999	2.78	0.687	0.132	0.805	0.937	4.364	1-115768444-C-T, NC_000001.11:g.115768444C>T
Pathogenic	7	128846444	128846444	T	C	rs1342121466	FLNC	exonic	stopgain	FLNC:NM_001127487:exon23:c.C4108T:p.R1370X,FLNC:NM_001458:exon23:c.C4108T:p.R1370X	.	Pathogenic	Pathogenic	criteria provided, multiple submitters, no conflicts	.	.	.	.	.	.	.	.	.	8.047	7-128846444-C-T, NC_000007.14:g.128846444C>T
Likely pathogenic	3	38586038	38586038	A	G	rs199473161	SCN5A	exonic	nonsynonymous SNV	SCN5A:NM_000335:exon16:c.C2440T:p.R814W,SCN5A:NM_001099404:exon16:c.C2440T:p.R814W,SCN5A:NM_001099405:exon16:c.C2440T:p.R814W,SCN5A:NM_001160160:exon16:c.C2440T:p.R814W,SCN5A:NM_001160161:exon16:c.C2440T:p.R814W,SCN5A:NM_001354701:exon16:c.C2440T:p.R814W,SCN5A:NM_198056:exon16:c.C2440T:p.R814W	.	Likely pathogenic	Pathogenic/Likely pathogenic	criteria provided, multiple submitters, no conflicts	.	0.0	1.0	0.999	4.755	0.990	0.944	0.934	0.985	4.169	3-38586038-G-A, NC_000003.12:g.38586038G>A
Likely pathogenic	14	23429038	23429038	A	G	rs148808089	MYH7	exonic	nonsynonymous SNV	MYH7:NM_000257:exon14:c.C1324T:p.R442C	.	Likely pathogenic	Pathogenic/Likely pathogenic	criteria provided, multiple submitters, no conflicts	3.231e-05	0.0	1.0	1.0	3.365	0.884	0.971	0.844	0.952	3.251	14-23429038-G-A, NC_000014.9:g.23429038G>A
Pathogenic	12	32879021	32879021	A	G	rs121434420	PKP2	exonic	stopgain	PKP2:NM_001005242:exon2:c.C235T:p.R79X,PKP2:NM_004572:exon2:c.C235T:p.R79X	.	Pathogenic	Pathogenic	criteria provided, multiple submitters, no conflicts	.	.	.	.	.	.	.	.	.	7.232	12-32879021-G-A, NC_000012.12:g.32879021G>A
VUS	19	11102714	11102714	A	C	rs730882078	LDLR	exonic	nonsynonymous SNV	LDLR:NM_000527:exon3:c.C241A:p.R81S,LDLR:NM_001195798:exon3:c.C241A:p.R81S,LDLR:NM_001195800:exon3:c.C241A:p.R81S,LDLR:NM_001195803:exon3:c.C241A:p.R81S	.	Likely pathogenic	Likely pathogenic	criteria provided, single submitter	.	0.005	0.992	0.981	1.45	0.813	0.385	0.669	0.879	3.924	19-11102714-C-A, NC_000019.10:g.11102714C>A
Likely pathogenic	18	31519867	31519867	A	G	rs121913006	DSG2	exonic	nonsynonymous SNV	DSG2:NM_001943:exon3:c.G146A:p.R49H	.	Likely pathogenic	Pathogenic/Likely pathogenic	criteria provided, multiple submitters, no conflicts	.	0.0	1.0	0.997	3.585	0.758	0.144	0.743	0.912	3.909	18-31519867-G-A, NC_000018.10:g.31519867G>A
VUS	19	11102758	11102758	A	C	rs139400379	LDLR	exonic	stopgain	LDLR:NM_000527:exon3:c.C285A:p.C95X,LDLR:NM_001195798:exon3:c.C285A:p.C95X,LDLR:NM_001195800:exon3:c.C285A:p.C95X,LDLR:NM_001195803:exon3:c.C285A:p.C95X	.	Pathogenic	Pathogenic	criteria provided, single submitter	.	.	.	.	.	.	.	.	.	2.256	19-11102758-C-A, NC_000019.10:g.11102758C>A
Likely pathogenic	2	188994297	188994297	A	G	rs587779692	COL3A1	exonic	nonsynonymous SNV	COL3A1:NM_000090:exon18:c.G1258A:p.G420S	.	Likely pathogenic	Pathogenic/Likely pathogenic	criteria provided, multiple submitters, no conflicts	.	0.0	1.0	0.999	4.175	0.653	0.844	0.985	0.999	4.381	2-188994297-G-A, NC_000002.12:g.188994297G>A
Pathogenic	3	38551478	38551478	A	G	rs878855292	SCN5A	exonic	nonsynonymous SNV	SCN5A:NM_001099405:exon27:c.C4840T:p.R1614C,SCN5A:NM_001160161:exon27:c.C4732T:p.R1578C,SCN5A:NM_001354701:exon27:c.C4837T:p.R1613C,SCN5A:NM_000335:exon28:c.C4891T:p.R1631C,SCN5A:NM_001099404:exon28:c.C4894T:p.R1632C,SCN5A:NM_001160160:exon28:c.C4795T:p.R1599C,SCN5A:NM_198056:exon28:c.C4894T:p.R1632C	.	Likely pathogenic	Pathogenic	criteria provided, multiple submitters, no conflicts	.	0.0	1.0	0.999	5.18	0.994	0.965	0.974	0.997	4.492	3-38551478-G-A, NC_000003.12:g.38551478G>A
Pathogenic	7	151560613	151560613	C	T	rs267606977	PRKAG2	exonic	nonsynonymous SNV	PRKAG2:NM_024429:exon11:c.A866G:p.H289R,PRKAG2:NM_001304531:exon12:c.A866G:p.H289R,PRKAG2:NM_001304527:exon13:c.A1214G:p.H405R,PRKAG2:NM_001363698:exon13:c.A1217G:p.H406R,PRKAG2:NM_001040633:exon15:c.A1457G:p.H486R,PRKAG2:NM_016203:exon15:c.A1589G:p.H530R	.	Likely pathogenic	Pathogenic	criteria provided, multiple submitters, no conflicts	.	0.013	0.888	0.702	2.755	0.829	0.141	0.902	0.973	3.694	7-151560613-T-C, NC_000007.14:g.151560613T>C
VUS	11	47349806	47349806	A	G	rs1595849603	MYBPC3	exonic	stopgain	MYBPC3:NM_000256:exon5:c.C622T:p.Q208X	.	Pathogenic	Likely pathogenic	criteria provided, single submitter	.	.	.	.	.	.	.	.	.	7.622	11-47349806-G-A, NC_000011.10:g.47349806G>A
VUS	2	178551787	178551787	T	C	rs1553538469	TTN	exonic	stopgain	TTN:NM_003319:exon163:c.G63918A:p.W21306X,TTN:NM_133432:exon164:c.G64293A:p.W21431X,TTN:NM_133437:exon164:c.G64494A:p.W21498X,TTN:NM_133378:exon284:c.G83409A:p.W27803X,TTN:NM_001256850:exon285:c.G86190A:p.W28730X,TTN:NM_001267550:exon335:c.G91113A:p.W30371X	.	Pathogenic	Likely pathogenic	criteria provided, single submitter	.	.	.	.	.	.	.	.	.	16.190	2-178551787-C-T, NC_000002.12:g.178551787C>T
Pathogenic	19	11102741	11102741	A	G	rs749038326	LDLR	exonic	nonsynonymous SNV	LDLR:NM_000527:exon3:c.G268A:p.D90N,LDLR:NM_001195798:exon3:c.G268A:p.D90N,LDLR:NM_001195800:exon3:c.G268A:p.D90N,LDLR:NM_001195803:exon3:c.G268A:p.D90N	.	Likely pathogenic	Pathogenic	reviewed by expert panel	9.688e-05	0.0	1.0	1.0	2.155	0.963	0.710	0.738	0.910	4.049	19-11102741-G-A, NC_000019.10:g.11102741G>A
Likely pathogenic	6	7580562	7580562	T	C	rs28763965	DSP	exonic	stopgain	DSP:NM_004415:exon23:c.C4372T:p.R1458X	.	Pathogenic	Pathogenic/Likely pathogenic	criteria provided, multiple submitters, no conflicts	.	.	.	.	.	.	.	.	.	7.356	6-7580562-C-T, NC_000006.12:g.7580562C>T
Likely pathogenic	2	178562617	178562617	A	G	rs869312118	TTN	exonic	stopgain	TTN:NM_003319:exon154:c.C56320T:p.R18774X,TTN:NM_133432:exon155:c.C56695T:p.R18899X,TTN:NM_133437:exon155:c.C56896T:p.R18966X,TTN:NM_133378:exon275:c.C75811T:p.R25271X,TTN:NM_001256850:exon276:c.C78592T:p.R26198X,TTN:NM_001267550:exon326:c.C83515T:p.R27839X	.	Pathogenic	Pathogenic/Likely pathogenic	criteria provided, multiple submitters, no conflicts	.	.	.	.	.	.	.	.	.	15.228	2-178562617-G-A, NC_000002.12:g.178562617G>A
VUS	18	31068971	31068971	A	C	rs1336396788	DSC2	exonic	stopgain	DSC2:NM_004949:exon15:c.G2431T:p.G811X,DSC2:NM_024422:exon15:c.G2431T:p.G811X	.	Pathogenic	Pathogenic	criteria provided, single submitter	.	.	.	.	.	.	.	.	.	8.666	18-31068971-C-A, NC_000018.10:g.31068971C>A
VUS	2	188990129	188990129	T	C	rs1333421028	COL3A1	exonic	stopgain	COL3A1:NM_000090:exon9:c.C724T:p.R242X	.	Pathogenic	Pathogenic	criteria provided, single submitter	3.231e-05	.	.	.	.	.	.	.	.	6.327	2-188990129-C-T, NC_000002.12:g.188990129C>T
Pathogenic	3	38566426	38566426	T	C	rs137854618	SCN5A	exonic	nonsynonymous SNV	SCN5A:NM_001160161:exon20:c.G3661A:p.D1221N,SCN5A:NM_000335:exon21:c.G3820A:p.D1274N,SCN5A:NM_001099404:exon21:c.G3823A:p.D1275N,SCN5A:NM_001099405:exon21:c.G3823A:p.D1275N,SCN5A:NM_001160160:exon21:c.G3820A:p.D1274N,SCN5A:NM_001354701:exon21:c.G3820A:p.D1274N,SCN5A:NM_198056:exon21:c.G3823A:p.D1275N	.	Likely pathogenic	Pathogenic	criteria provided, multiple submitters, no conflicts	.	0.0	1.0	0.977	4.525	0.989	0.930	0.935	0.985	4.189	3-38566426-C-T, NC_000003.12:g.38566426C>T
VUS	11	2445419	2445419	T	G	rs794728552	KCNQ1	exonic	nonsynonymous SNV	KCNQ1:NM_000218:exon1:c.G321T:p.Q107H	.	Likely pathogenic	Likely pathogenic	criteria provided, single submitter	.	0.0	1.0	0.99	1.975	0.991	0.950	0.837	0.949	3.661	11-2445419-G-T, NC_000011.10:g.2445419G>T
VUS	2	178566834	178566834	T	C	rs1559355268	TTN	exonic	stopgain	TTN:NM_003319:exon154:c.G52103A:p.W17368X,TTN:NM_133432:exon155:c.G52478A:p.W17493X,TTN:NM_133437:exon155:c.G52679A:p.W17560X,TTN:NM_133378:exon275:c.G71594A:p.W23865X,TTN:NM_001256850:exon276:c.G74375A:p.W24792X,TTN:NM_001267550:exon326:c.G79298A:p.W26433X	.	Pathogenic	Likely pathogenic	criteria provided, single submitter	.	.	.	.	.	.	.	.	.	15.450	2-178566834-C-T, NC_000002.12:g.178566834C>T
Likely pathogenic	2	178548943	178548943	A	G	rs869312065	TTN	exonic	stopgain	TTN:NM_003319:exon167:c.C65488T:p.R21830X,TTN:NM_133432:exon168:c.C65863T:p.R21955X,TTN:NM_133437:exon168:c.C66064T:p.R22022X,TTN:NM_133378:exon288:c.C84979T:p.R28327X,TTN:NM_001256850:exon289:c.C87760T:p.R29254X,TTN:NM_001267550:exon339:c.C92683T:p.R30895X	.	Pathogenic	Likely pathogenic	criteria provided, multiple submitters, no conflicts	.	.	.	.	.	.	.	.	.	15.827	2-178548943-G-A, NC_000002.12:g.178548943G>A
Likely pathogenic	2	178554094	178554094	A	G	rs886038916	TTN	exonic	stopgain	TTN:NM_003319:exon161:c.C61822T:p.R20608X,TTN:NM_133432:exon162:c.C62197T:p.R20733X,TTN:NM_133437:exon162:c.C62398T:p.R20800X,TTN:NM_133378:exon282:c.C81313T:p.R27105X,TTN:NM_001256850:exon283:c.C84094T:p.R28032X,TTN:NM_001267550:exon333:c.C89017T:p.R29673X	.	Pathogenic	Pathogenic/Likely pathogenic	criteria provided, multiple submitters, no conflicts	.	.	.	.	.	.	.	.	.	15.129	2-178554094-G-A, NC_000002.12:g.178554094G>A
VUS	2	178613063	178613063	T	C	.	TTN	exonic	stopgain	TTN:NM_003319:exon93:c.G22463A:p.W7488X,TTN:NM_133432:exon94:c.G22838A:p.W7613X,TTN:NM_133437:exon94:c.G23039A:p.W7680X,TTN:NM_133378:exon214:c.G41954A:p.W13985X,TTN:NM_001256850:exon215:c.G44735A:p.W14912X,TTN:NM_001267550:exon265:c.G49658A:p.W16553X	.	Pathogenic	Likely pathogenic	criteria provided, single submitter	.	.	.	.	.	.	.	.	.	11.738	2-178613063-C-T, NC_000002.12:g.178613063C>T
Likely pathogenic	19	11105249	11105249	T	C	rs774723292	LDLR	exonic	nonsynonymous SNV	LDLR:NM_001195799:exon3:c.C220T:p.R74C,LDLR:NM_000527:exon4:c.C343T:p.R115C,LDLR:NM_001195798:exon4:c.C343T:p.R115C	.	Likely pathogenic	Likely pathogenic	reviewed by expert panel	.	0.023	1.0	0.98	3.355	0.924	0.739	0.810	0.939	3.735	19-11105249-C-T, NC_000019.10:g.11105249C>T
VUS	2	178773540	178773540	A	G	rs780415493	TTN	exonic	stopgain	TTN:NM_003319:exon31:c.C7378T:p.R2460X,TTN:NM_133432:exon31:c.C7378T:p.R2460X,TTN:NM_133437:exon31:c.C7378T:p.R2460X,TTN:NM_001256850:exon32:c.C7516T:p.R2506X,TTN:NM_001267550:exon32:c.C7516T:p.R2506X,TTN:NM_133378:exon32:c.C7516T:p.R2506X,TTN:NM_133379:exon32:c.C7516T:p.R2506X	.	Pathogenic	Likely pathogenic	criteria provided, single submitter	.	.	.	.	.	.	.	.	.	7.318	2-178773540-G-A, NC_000002.12:g.178773540G>A
Pathogenic	11	2583478	2583478	T	C	rs199472755	KCNQ1	exonic	nonsynonymous SNV	KCNQ1:NM_000218:exon7:c.C965T:p.T322M,KCNQ1:NM_181798:exon7:c.C584T:p.T195M	.	Likely pathogenic	Pathogenic	criteria provided, multiple submitters, no conflicts	.	0.0	1.0	1.0	2023-01-04	0.972	0.934	0.968	0.996	3.924	11-2583478-C-T, NC_000011.10:g.2583478C>T
Pathogenic	19	11102719	11102719	A	C	rs875989891	LDLR	exonic	stopgain	LDLR:NM_000527:exon3:c.C246A:p.C82X,LDLR:NM_001195798:exon3:c.C246A:p.C82X,LDLR:NM_001195800:exon3:c.C246A:p.C82X,LDLR:NM_001195803:exon3:c.C246A:p.C82X	.	Pathogenic	Pathogenic	criteria provided, multiple submitters, no conflicts	.	.	.	.	.	.	.	.	.	5.506	19-11102719-C-A, NC_000019.10:g.11102719C>A
VUS	2	178531788	178531788	A	G	rs1202115268	TTN	exonic	stopgain	TTN:NM_003319:exon186:c.C77632T:p.R25878X,TTN:NM_133432:exon187:c.C78007T:p.R26003X,TTN:NM_133437:exon187:c.C78208T:p.R26070X,TTN:NM_133378:exon307:c.C97123T:p.R32375X,TTN:NM_001256850:exon308:c.C99904T:p.R33302X,TTN:NM_001267550:exon358:c.C104827T:p.R34943X	.	Pathogenic	Likely pathogenic	criteria provided, single submitter	.	.	.	.	.	.	.	.	.	17.545	2-178531788-G-A, NC_000002.12:g.178531788G>A
Pathogenic	11	2776032	2776032	T	C	rs120074185	KCNQ1	exonic	nonsynonymous SNV	KCNQ1:NM_000218:exon13:c.C1663T:p.R555C,KCNQ1:NM_181798:exon13:c.C1282T:p.R428C	.	Likely pathogenic	Pathogenic	criteria provided, multiple submitters, no conflicts	.	0.0	1.0	1.0	3.055	0.993	0.954	0.930	0.984	4.230	11-2776032-C-T, NC_000011.10:g.2776032C>T
Pathogenic	3	38633181	38633181	A	G	rs1553607597	SCN5A	exonic	stopgain	SCN5A:NM_000335:exon2:c.C127T:p.R43X,SCN5A:NM_001099404:exon2:c.C127T:p.R43X,SCN5A:NM_001099405:exon2:c.C127T:p.R43X,SCN5A:NM_001160160:exon2:c.C127T:p.R43X,SCN5A:NM_001160161:exon2:c.C127T:p.R43X,SCN5A:NM_001354701:exon2:c.C127T:p.R43X,SCN5A:NM_198056:exon2:c.C127T:p.R43X	.	Pathogenic	Pathogenic	criteria provided, multiple submitters, no conflicts	.	.	.	.	.	.	.	.	.	6.257	3-38633181-G-A, NC_000003.12:g.38633181G>A
Pathogenic	1	156136984	156136984	T	C	rs57920071	LMNA	exonic	nonsynonymous SNV	LMNA:NM_001257374:exon8:c.C1108T:p.R370W,LMNA:NM_001282626:exon8:c.C1444T:p.R482W,LMNA:NM_005572:exon8:c.C1444T:p.R482W,LMNA:NM_170707:exon8:c.C1444T:p.R482W,LMNA:NM_170708:exon8:c.C1444T:p.R482W,LMNA:NM_001282624:exon9:c.C1201T:p.R401W,LMNA:NM_001282625:exon11:c.C1444T:p.R482W	.	Likely pathogenic	Pathogenic	criteria provided, multiple submitters, no conflicts	.	0.001	0.998	0.741	2.455	0.907	0.456	0.837	0.949	4.520	1-156136984-C-T, NC_000001.11:g.156136984C>T
Likely pathogenic	19	11110724	11110724	A	G	.	LDLR	exonic	nonsynonymous SNV	LDLR:NM_001195800:exon5:c.G509A:p.C170Y,LDLR:NM_001195799:exon6:c.G890A:p.C297Y,LDLR:NM_001195803:exon6:c.G632A:p.C211Y,LDLR:NM_000527:exon7:c.G1013A:p.C338Y,LDLR:NM_001195798:exon7:c.G1013A:p.C338Y	.	Likely pathogenic	Pathogenic/Likely pathogenic	criteria provided, multiple submitters, no conflicts	.	0.001	1.0	1.0	4.81	1.000	0.837	0.926	0.982	3.702	19-11110724-G-A, NC_000019.10:g.11110724G>A
VUS	1	201361322	201361322	C	T	rs730881109	TNNT2	exonic	nonsynonymous SNV	TNNT2:NM_001001432:exon12:c.A719G:p.E240G,TNNT2:NM_001001431:exon13:c.A728G:p.E243G,TNNT2:NM_001276346:exon13:c.A638G:p.E213G,TNNT2:NM_000364:exon14:c.A758G:p.E253G,TNNT2:NM_001001430:exon14:c.A737G:p.E246G,TNNT2:NM_001276347:exon14:c.A737G:p.E246G,TNNT2:NM_001276345:exon15:c.A767G:p.E256G	.	Likely pathogenic	Likely pathogenic	criteria provided, single submitter	.	0.001	0.907	0.49	3.13	0.718	0.786	0.871	0.962	4.700	1-201361322-T-C, NC_000001.11:g.201361322T>C
VUS	2	178721981	178721981	C	T	rs786205544	TTN	exonic	nonsynonymous SNV	TTN:NM_133378:exon75:c.A18950G:p.Y6317C,TTN:NM_001256850:exon76:c.A21731G:p.Y7244C,TTN:NM_001267550:exon78:c.A22682G:p.Y7561C	.	Uncertain significance	Likely pathogenic	no assertion criteria provided	.	0.019	1.0	0.986	.	0.466	0.024	0.505	0.789	3.440	2-178721981-T-C, NC_000002.12:g.178721981T>C
Likely pathogenic	11	2776006	2776006	T	C	rs199473480	KCNQ1	exonic	nonsynonymous SNV	KCNQ1:NM_000218:exon13:c.C1637T:p.S546L,KCNQ1:NM_181798:exon13:c.C1256T:p.S419L	.	Likely pathogenic	Pathogenic/Likely pathogenic	criteria provided, multiple submitters, no conflicts	.	0.0	0.987	0.788	2023-04-03	0.989	0.946	0.940	0.987	4.082	11-2776006-C-T, NC_000011.10:g.2776006C>T
Pathogenic	19	11107462	11107462	A	C	rs879254708	LDLR	exonic	stopgain	LDLR:NM_001195800:exon4:c.C384A:p.C128X,LDLR:NM_001195799:exon5:c.C765A:p.C255X,LDLR:NM_001195803:exon5:c.C507A:p.C169X,LDLR:NM_000527:exon6:c.C888A:p.C296X,LDLR:NM_001195798:exon6:c.C888A:p.C296X	.	Pathogenic	Pathogenic	criteria provided, multiple submitters, no conflicts	.	.	.	.	.	.	.	.	.	5.917	19-11107462-C-A, NC_000019.10:g.11107462C>A
Likely pathogenic	3	38630392	38630392	T	C	rs199473554	SCN5A	exonic	nonsynonymous SNV	SCN5A:NM_000335:exon3:c.G311A:p.R104Q,SCN5A:NM_001099404:exon3:c.G311A:p.R104Q,SCN5A:NM_001099405:exon3:c.G311A:p.R104Q,SCN5A:NM_001160160:exon3:c.G311A:p.R104Q,SCN5A:NM_001160161:exon3:c.G311A:p.R104Q,SCN5A:NM_001354701:exon3:c.G311A:p.R104Q,SCN5A:NM_198056:exon3:c.G311A:p.R104Q	.	Likely pathogenic	Pathogenic/Likely pathogenic	criteria provided, multiple submitters, no conflicts	.	0.0	1.0	0.992	3.52	0.969	0.790	0.967	0.996	4.297	3-38630392-C-T, NC_000003.12:g.38630392C>T
Likely pathogenic	2	188998692	188998692	A	G	rs755528878	COL3A1	exonic	nonsynonymous SNV	COL3A1:NM_000090:exon29:c.G1996A:p.G666S	.	Likely pathogenic	Likely pathogenic	criteria provided, multiple submitters, no conflicts	.	0.0	1.0	0.999	3.745	0.989	0.938	0.934	0.985	4.465	2-188998692-G-A, NC_000002.12:g.188998692G>A
Likely pathogenic	1	115768445	115768445	A	G	rs397507556	CASQ2	exonic	stopgain	CASQ2:NM_001232:exon1:c.C97T:p.R33X	.	Pathogenic	Pathogenic/Likely pathogenic	criteria provided, multiple submitters, no conflicts	.	.	.	.	.	.	.	.	.	8.281	1-115768445-G-A, NC_000001.11:g.115768445G>A
Likely pathogenic	14	23426833	23426833	T	C	rs371898076	MYH7	exonic	nonsynonymous SNV	MYH7:NM_000257:exon18:c.G1988A:p.R663H	.	Likely pathogenic	Pathogenic	reviewed by expert panel	6.469e-05	0.0	0.844	0.823	1.165	0.725	0.835	0.742	0.912	3.614	14-23426833-C-T, NC_000014.9:g.23426833C>T
Likely pathogenic	2	178554522	178554522	A	G	rs766450773	TTN	exonic	stopgain	TTN:NM_003319:exon160:c.C61630T:p.R20544X,TTN:NM_133432:exon161:c.C62005T:p.R20669X,TTN:NM_133437:exon161:c.C62206T:p.R20736X,TTN:NM_133378:exon281:c.C81121T:p.R27041X,TTN:NM_001256850:exon282:c.C83902T:p.R27968X,TTN:NM_001267550:exon332:c.C88825T:p.R29609X	.	Pathogenic	Pathogenic/Likely pathogenic	criteria provided, multiple submitters, no conflicts	.	.	.	.	.	.	.	.	.	15.653	2-178554522-G-A, NC_000002.12:g.178554522G>A
Likely pathogenic	2	178563924	178563924	C	G	rs1704654934	TTN	exonic	stopgain	TTN:NM_003319:exon154:c.C55013G:p.S18338X,TTN:NM_133432:exon155:c.C55388G:p.S18463X,TTN:NM_133437:exon155:c.C55589G:p.S18530X,TTN:NM_133378:exon275:c.C74504G:p.S24835X,TTN:NM_001256850:exon276:c.C77285G:p.S25762X,TTN:NM_001267550:exon326:c.C82208G:p.S27403X	.	Pathogenic	Likely pathogenic	criteria provided, multiple submitters, no conflicts	.	.	.	.	.	.	.	.	.	15.171	2-178563924-G-C, NC_000002.12:g.178563924G>C
Likely pathogenic	19	11113537	11113537	A	C	rs879254879	LDLR	exonic	nonsynonymous SNV	LDLR:NM_001195800:exon8:c.C857A:p.T286N,LDLR:NM_001195799:exon9:c.C1238A:p.T413N,LDLR:NM_001195803:exon9:c.C980A:p.T327N,LDLR:NM_000527:exon10:c.C1361A:p.T454N,LDLR:NM_001195798:exon10:c.C1361A:p.T454N	.	Likely pathogenic	Likely pathogenic	reviewed by expert panel	.	0.002	0.475	0.738	2.895	0.898	0.708	0.473	0.769	3.391	19-11113537-C-A, NC_000019.10:g.11113537C>A
Likely pathogenic	14	23424840	23424840	A	G	rs138049878	MYH7	exonic	nonsynonymous SNV	MYH7:NM_000257:exon22:c.C2608T:p.R870C	.	Likely pathogenic	Likely pathogenic	reviewed by expert panel	.	0.0	0.998	0.901	3.675	0.746	0.744	0.800	0.936	4.001	14-23424840-G-A, NC_000014.9:g.23424840G>A
Pathogenic	2	178616508	178616508	A	G	rs374140736	TTN	exonic	stopgain	TTN:NM_003319:exon85:c.C21088T:p.R7030X,TTN:NM_133432:exon86:c.C21463T:p.R7155X,TTN:NM_133437:exon86:c.C21664T:p.R7222X,TTN:NM_133378:exon206:c.C40579T:p.R13527X,TTN:NM_001256850:exon207:c.C43360T:p.R14454X,TTN:NM_001267550:exon257:c.C48283T:p.R16095X	.	Pathogenic	Pathogenic	criteria provided, multiple submitters, no conflicts	.	.	.	.	.	.	.	.	.	10.933	2-178616508-G-A, NC_000002.12:g.178616508G>A
Likely pathogenic	2	178609301	178609301	A	G	rs1343120755	TTN	exonic	stopgain	TTN:NM_003319:exon101:c.C24814T:p.R8272X,TTN:NM_133432:exon102:c.C25189T:p.R8397X,TTN:NM_133437:exon102:c.C25390T:p.R8464X,TTN:NM_133378:exon222:c.C44305T:p.R14769X,TTN:NM_001256850:exon223:c.C47086T:p.R15696X,TTN:NM_001267550:exon273:c.C52009T:p.R17337X	.	Pathogenic	Likely pathogenic	criteria provided, multiple submitters, no conflicts	.	.	.	.	.	.	.	.	.	11.403	2-178609301-G-A, NC_000002.12:g.178609301G>A
Likely pathogenic	14	23422256	23422256	T	C	rs397516179	MYH7	exonic	nonsynonymous SNV	MYH7:NM_000257:exon25:c.G3169A:p.G1057S	.	Likely pathogenic	Likely pathogenic	reviewed by expert panel	.	0.001	1.0	0.999	2.65	0.912	0.930	0.892	0.970	3.814	14-23422256-C-T, NC_000014.9:g.23422256C>T
Likely pathogenic	2	188992202	188992202	A	G	rs587779650	COL3A1	exonic	nonsynonymous SNV	COL3A1:NM_000090:exon14:c.G970A:p.G324S	.	Likely pathogenic	Pathogenic/Likely pathogenic	criteria provided, multiple submitters, no conflicts	.	0.0	1.0	0.991	3.895	0.641	0.829	0.980	0.999	4.485	2-188992202-G-A, NC_000002.12:g.188992202G>A
VUS	11	2571399	2571399	C	A	rs794728511	KCNQ1	exonic	nonsynonymous SNV	KCNQ1:NM_000218:exon4:c.A679C:p.I227L,KCNQ1:NM_181798:exon4:c.A298C:p.I100L	.	Likely pathogenic	Likely pathogenic	criteria provided, single submitter	.	1.0	0.197	0.22	-0.555	0.804	0.284	0.682	0.885	2.072	11-2571399-A-C, NC_000011.10:g.2571399A>C
VUS	11	2445213	2445213	T	G	rs1554958045	KCNQ1	exonic	stopgain	KCNQ1:NM_000218:exon1:c.G115T:p.E39X	.	Pathogenic	Pathogenic	no assertion criteria provided	.	.	.	.	.	.	.	.	.	6.781	11-2445213-G-T, NC_000011.10:g.2445213G>T
VUS	7	128848709	128848709	T	C	rs1585163755	FLNC	exonic	stopgain	FLNC:NM_001127487:exon27:c.C4729T:p.Q1577X,FLNC:NM_001458:exon27:c.C4729T:p.Q1577X	.	Pathogenic	Pathogenic	criteria provided, single submitter	.	.	.	.	.	.	.	.	.	8.691	7-128848709-C-T, NC_000007.14:g.128848709C>T
VUS	6	7584029	7584029	A	G	rs2113701022	DSP	exonic	nonsynonymous SNV	DSP:NM_001008844:exon24:c.G4970A:p.G1657D,DSP:NM_001319034:exon24:c.G5438A:p.G1813D,DSP:NM_004415:exon24:c.G6767A:p.G2256D	.	Uncertain significance	Likely pathogenic	criteria provided, single submitter	.	0.004	1.0	1.0	2.995	0.556	0.043	0.635	0.862	4.152	6-7584029-G-A, NC_000006.12:g.7584029G>A
Likely pathogenic	2	178572193	178572193	A	G	.	TTN	exonic	stopgain	TTN:NM_003319:exon154:c.C46744T:p.R15582X,TTN:NM_133432:exon155:c.C47119T:p.R15707X,TTN:NM_133437:exon155:c.C47320T:p.R15774X,TTN:NM_133378:exon275:c.C66235T:p.R22079X,TTN:NM_001256850:exon276:c.C69016T:p.R23006X,TTN:NM_001267550:exon326:c.C73939T:p.R24647X	.	Pathogenic	Likely pathogenic	criteria provided, multiple submitters, no conflicts	.	.	.	.	.	.	.	.	.	13.685	2-178572193-G-A, NC_000002.12:g.178572193G>A
Likely pathogenic	3	14141665	14141665	T	C	rs63750743	TMEM43	exonic	nonsynonymous SNV	TMEM43:NM_024334:exon12:c.C1073T:p.S358L	.	Uncertain significance	Pathogenic	criteria provided, multiple submitters, no conflicts	.	0.007	1.0	0.962	2.645	0.211	0.079	0.521	0.799	4.064	3-14141665-C-T, NC_000003.12:g.14141665C>T
Likely pathogenic	11	2585275	2585275	T	C	rs199473411	KCNQ1	exonic	nonsynonymous SNV	KCNQ1:NM_000218:exon8:c.C1096T:p.R366W,KCNQ1:NM_181798:exon8:c.C715T:p.R239W	.	Uncertain significance	Pathogenic/Likely pathogenic	criteria provided, multiple submitters, no conflicts	.	0.0	1.0	0.996	2023-08-02	0.977	0.934	0.921	0.980	3.822	11-2585275-C-T, NC_000011.10:g.2585275C>T
VUS	2	188992194	188992194	T	G	rs587779588	COL3A1	exonic	nonsynonymous SNV	COL3A1:NM_000090:exon14:c.G962T:p.G321V	.	Likely pathogenic	Pathogenic	no assertion criteria provided	3.232e-05	0.0	0.999	0.988	3.895	0.990	0.966	0.985	0.999	4.190	2-188992194-G-T, NC_000002.12:g.188992194G>T
Likely pathogenic	2	178530861	178530861	A	G	rs886043924	TTN	exonic	stopgain	TTN:NM_003319:exon186:c.C78559T:p.R26187X,TTN:NM_133432:exon187:c.C78934T:p.R26312X,TTN:NM_133437:exon187:c.C79135T:p.R26379X,TTN:NM_133378:exon307:c.C98050T:p.R32684X,TTN:NM_001256850:exon308:c.C100831T:p.R33611X,TTN:NM_001267550:exon358:c.C105754T:p.R35252X	.	Pathogenic	Pathogenic/Likely pathogenic	criteria provided, multiple submitters, no conflicts	.	.	.	.	.	.	.	.	.	16.949	2-178530861-G-A, NC_000002.12:g.178530861G>A
Likely pathogenic	19	11116937	11116937	A	G	rs201102492	LDLR	exonic	nonsynonymous SNV	LDLR:NM_001195800:exon10:c.G1280A:p.R427Q,LDLR:NM_001195799:exon11:c.G1661A:p.R554Q,LDLR:NM_001195803:exon11:c.G1403A:p.R468Q,LDLR:NM_000527:exon12:c.G1784A:p.R595Q,LDLR:NM_001195798:exon12:c.G1784A:p.R595Q	.	Likely pathogenic	Pathogenic	reviewed by expert panel	3.231e-05	0.0	1.0	0.996	3.635	0.961	0.843	0.956	0.993	4.195	19-11116937-G-A, NC_000019.10:g.11116937G>A
Pathogenic	7	128846396	128846396	T	C	rs138193236	FLNC	exonic	stopgain	FLNC:NM_001127487:exon23:c.C4060T:p.R1354X,FLNC:NM_001458:exon23:c.C4060T:p.R1354X	.	Pathogenic	Pathogenic	criteria provided, multiple submitters, no conflicts	.	.	.	.	.	.	.	.	.	5.718	7-128846396-C-T, NC_000007.14:g.128846396C>T
Likely pathogenic	2	178560364	178560364	A	G	rs748689777	TTN	exonic	stopgain	TTN:NM_003319:exon154:c.C58573T:p.R19525X,TTN:NM_133432:exon155:c.C58948T:p.R19650X,TTN:NM_133437:exon155:c.C59149T:p.R19717X,TTN:NM_133378:exon275:c.C78064T:p.R26022X,TTN:NM_001256850:exon276:c.C80845T:p.R26949X,TTN:NM_001267550:exon326:c.C85768T:p.R28590X	.	Pathogenic	Pathogenic/Likely pathogenic	criteria provided, multiple submitters, no conflicts	.	.	.	.	.	.	.	.	.	14.382	2-178560364-G-A, NC_000002.12:g.178560364G>A
Likely pathogenic	19	11106631	11106631	C	A	rs879254667	LDLR	exonic	nonsynonymous SNV	LDLR:NM_001195799:exon4:c.A638C:p.Q213P,LDLR:NM_001195803:exon4:c.A380C:p.Q127P,LDLR:NM_000527:exon5:c.A761C:p.Q254P,LDLR:NM_001195798:exon5:c.A761C:p.Q254P	.	Likely pathogenic	Pathogenic/Likely pathogenic	criteria provided, multiple submitters, no conflicts	.	0.002	0.989	0.993	2.945	0.911	0.839	0.953	0.992	3.991	19-11106631-A-C, NC_000019.10:g.11106631A>C
Likely pathogenic	19	11110739	11110739	A	G	rs879254760	LDLR	exonic	nonsynonymous SNV	LDLR:NM_001195800:exon5:c.G524A:p.G175D,LDLR:NM_001195799:exon6:c.G905A:p.G302D,LDLR:NM_001195803:exon6:c.G647A:p.G216D,LDLR:NM_000527:exon7:c.G1028A:p.G343D,LDLR:NM_001195798:exon7:c.G1028A:p.G343D	.	Likely pathogenic	Pathogenic/Likely pathogenic	criteria provided, multiple submitters, no conflicts	.	0.001	1.0	1.0	3.135	0.975	0.862	0.959	0.994	4.008	19-11110739-G-A, NC_000019.10:g.11110739G>A
Likely pathogenic	3	38630342	38630342	A	G	rs199473556	SCN5A	exonic	nonsynonymous SNV	SCN5A:NM_000335:exon3:c.C361T:p.R121W,SCN5A:NM_001099404:exon3:c.C361T:p.R121W,SCN5A:NM_001099405:exon3:c.C361T:p.R121W,SCN5A:NM_001160160:exon3:c.C361T:p.R121W,SCN5A:NM_001160161:exon3:c.C361T:p.R121W,SCN5A:NM_001354701:exon3:c.C361T:p.R121W,SCN5A:NM_198056:exon3:c.C361T:p.R121W	.	Likely pathogenic	Pathogenic/Likely pathogenic	criteria provided, multiple submitters, no conflicts	.	0.0	1.0	0.998	3.45	0.965	0.602	0.889	0.968	4.078	3-38630342-G-A, NC_000003.12:g.38630342G>A
Likely pathogenic	2	178552530	178552530	A	C	rs1553539995	TTN	exonic	stopgain	TTN:NM_003319:exon163:c.G63175T:p.E21059X,TTN:NM_133432:exon164:c.G63550T:p.E21184X,TTN:NM_133437:exon164:c.G63751T:p.E21251X,TTN:NM_133378:exon284:c.G82666T:p.E27556X,TTN:NM_001256850:exon285:c.G85447T:p.E28483X,TTN:NM_001267550:exon335:c.G90370T:p.E30124X	.	Pathogenic	Likely pathogenic	criteria provided, multiple submitters, no conflicts	.	.	.	.	.	.	.	.	.	15.589	2-178552530-C-A, NC_000002.12:g.178552530C>A
Likely pathogenic	2	178563892	178563892	A	G	rs766840243	TTN	exonic	stopgain	TTN:NM_003319:exon154:c.C55045T:p.R18349X,TTN:NM_133432:exon155:c.C55420T:p.R18474X,TTN:NM_133437:exon155:c.C55621T:p.R18541X,TTN:NM_133378:exon275:c.C74536T:p.R24846X,TTN:NM_001256850:exon276:c.C77317T:p.R25773X,TTN:NM_001267550:exon326:c.C82240T:p.R27414X	.	Pathogenic	Pathogenic/Likely pathogenic	criteria provided, multiple submitters, no conflicts	.	.	.	.	.	.	.	.	.	14.412	2-178563892-G-A, NC_000002.12:g.178563892G>A
VUS	2	178553061	178553061	A	G	rs727505224	TTN	exonic	stopgain	TTN:NM_003319:exon163:c.C62644T:p.R20882X,TTN:NM_133432:exon164:c.C63019T:p.R21007X,TTN:NM_133437:exon164:c.C63220T:p.R21074X,TTN:NM_133378:exon284:c.C82135T:p.R27379X,TTN:NM_001256850:exon285:c.C84916T:p.R28306X,TTN:NM_001267550:exon335:c.C89839T:p.R29947X	.	Pathogenic	Likely pathogenic	criteria provided, single submitter	.	.	.	.	.	.	.	.	.	15.043	2-178553061-G-A, NC_000002.12:g.178553061G>A
Likely pathogenic	19	11107480	11107480	G	C	rs879254716	LDLR	exonic	nonsynonymous SNV	LDLR:NM_001195800:exon4:c.C402G:p.C134W,LDLR:NM_001195799:exon5:c.C783G:p.C261W,LDLR:NM_001195803:exon5:c.C525G:p.C175W,LDLR:NM_000527:exon6:c.C906G:p.C302W,LDLR:NM_001195798:exon6:c.C906G:p.C302W	.	Likely pathogenic	Likely pathogenic	criteria provided, multiple submitters, no conflicts	.	0.0	1.0	1.0	2023-08-05	0.998	0.927	0.873	0.963	3.203	19-11107480-C-G, NC_000019.10:g.11107480C>G
Likely pathogenic	2	178592056	178592056	A	G	rs1559598775	TTN	exonic	stopgain	TTN:NM_003319:exon130:c.C32653T:p.R10885X,TTN:NM_133432:exon131:c.C33028T:p.R11010X,TTN:NM_133437:exon131:c.C33229T:p.R11077X,TTN:NM_133378:exon251:c.C52144T:p.R17382X,TTN:NM_001256850:exon252:c.C54925T:p.R18309X,TTN:NM_001267550:exon302:c.C59848T:p.R19950X	.	Pathogenic	Likely pathogenic	criteria provided, multiple submitters, no conflicts	.	.	.	.	.	.	.	.	.	12.288	2-178592056-G-A, NC_000002.12:g.178592056G>A
Pathogenic	15	63062263	63062263	A	G	rs199476317	TPM1	exonic	nonsynonymous SNV	TPM1:NM_001018008:exon6:c.G580A:p.D194N,TPM1:NM_001301289:exon6:c.G580A:p.D194N,TPM1:NM_001330344:exon6:c.G580A:p.D194N,TPM1:NM_001330346:exon6:c.G580A:p.D194N,TPM1:NM_001330351:exon6:c.G580A:p.D194N,TPM1:NM_001365780:exon6:c.G580A:p.D194N,TPM1:NM_001365781:exon6:c.G580A:p.D194N,TPM1:NM_001365782:exon6:c.G580A:p.D194N,TPM1:NM_000366:exon7:c.G688A:p.D230N,TPM1:NM_001018004:exon7:c.G688A:p.D230N,TP…	.	Likely pathogenic	Pathogenic	criteria provided, multiple submitters, no conflicts	.	0.001	0.906	0.542	3.13	0.657	0.089	0.489	0.779	3.495	15-63062263-G-A, NC_000015.10:g.63062263G>A
Pathogenic	6	7579989	7579989	T	C	rs121912997	DSP	exonic	stopgain	DSP:NM_001319034:exon23:c.C3799T:p.R1267X,DSP:NM_004415:exon23:c.C3799T:p.R1267X	.	Pathogenic	Pathogenic	criteria provided, multiple submitters, no conflicts	.	.	.	.	.	.	.	.	.	7.256	6-7579989-C-T, NC_000006.12:g.7579989C>T
VUS	2	178581589	178581589	A	G	.	TTN	exonic	stopgain	TTN:NM_003319:exon144:c.C39484T:p.Q13162X,TTN:NM_133432:exon145:c.C39859T:p.Q13287X,TTN:NM_133437:exon145:c.C40060T:p.Q13354X,TTN:NM_133378:exon265:c.C58975T:p.Q19659X,TTN:NM_001256850:exon266:c.C61756T:p.Q20586X,TTN:NM_001267550:exon316:c.C66679T:p.Q22227X	.	Pathogenic	Likely pathogenic	criteria provided, single submitter	.	.	.	.	.	.	.	.	.	12.082	2-178581589-G-A, NC_000002.12:g.178581589G>A
Pathogenic	11	2528019	2528019	A	G	rs762814879	KCNQ1	splicing	.	.	NM_000218:exon2:c.477+1G>A;NM_181798:exon2:c.96+1G>A	Pathogenic	Pathogenic	criteria provided, multiple submitters, no conflicts	.	.	.	.	.	.	.	.	.	5.229	11-2528019-G-A, NC_000011.10:g.2528019G>A
Likely pathogenic	18	31521244	31521244	C	G	rs553299589	DSG2	splicing	.	.	NM_001943:exon5:c.523+1G>C	Pathogenic	Likely pathogenic	criteria provided, multiple submitters, no conflicts	.	.	.	.	.	.	.	.	.	5.185	18-31521244-G-C, NC_000018.10:g.31521244G>C
VUS	2	188999284	188999284	T	G	rs587779708	COL3A1	splicing	.	.	NM_000090:exon30:c.2023-1G>T	Pathogenic	Likely pathogenic	criteria provided, single submitter	3.23e-05	.	.	.	.	.	.	.	.	5.726	2-188999284-G-T, NC_000002.12:g.188999284G>T
Likely pathogenic	11	47351507	47351507	C	T	rs376395543	MYBPC3	splicing	.	.	NM_000256:exon2:c.26-2A>G	Pathogenic	Pathogenic/Likely pathogenic	criteria provided, multiple submitters, no conflicts	3.231e-05	.	.	.	.	.	.	.	.	6.058	11-47351507-T-C, NC_000011.10:g.47351507T>C
Pathogenic	12	32796108	32796108	T	C	rs111517471	PKP2	splicing	.	.	NM_001005242:exon11:c.2357+1G>A;NM_004572:exon12:c.2489+1G>A	Pathogenic	Pathogenic	criteria provided, multiple submitters, no conflicts	3.23e-05	.	.	.	.	.	.	.	.	4.955	12-32796108-C-T, NC_000012.12:g.32796108C>T
VUS	11	47333753	47333753	T	C	rs730880584	MYBPC3	splicing	.	.	NM_000256:exon28:c.2995-1G>A	Pathogenic	Pathogenic	criteria provided, single submitter	.	.	.	.	.	.	.	.	.	5.898	11-47333753-C-T, NC_000011.10:g.47333753C>T
Likely pathogenic	19	11116213	11116213	A	G	rs875989926	LDLR	splicing	.	.	NM_001195798:exon11:c.1705+1G>A;NM_001195799:exon10:c.1582+1G>A;NM_000527:exon11:c.1705+1G>A;NM_001195803:exon10:c.1324+1G>A;NM_001195800:exon9:c.1201+1G>A	Pathogenic	Pathogenic/Likely pathogenic	criteria provided, multiple submitters, no conflicts	.	.	.	.	.	.	.	.	.	5.323	19-11116213-G-A, NC_000019.10:g.11116213G>A
Likely pathogenic	11	47343019	47343019	G	A	rs397515897	MYBPC3	splicing	.	.	NM_000256:exon14:c.1351+2T>C	Pathogenic	Pathogenic/Likely pathogenic	criteria provided, multiple submitters, no conflicts	.	.	.	.	.	.	.	.	.	5.140	11-47343019-A-G, NC_000011.10:g.47343019A>G
VUS	2	178704408	178704408	G	C	rs1560513651	TTN	splicing	.	.	NM_001267550:exon106:c.29963-1G>C;NM_133378:exon103:c.26231-1G>C;NM_001256850:exon104:c.29012-1G>C	Pathogenic	Pathogenic	no assertion criteria provided	.	.	.	.	.	.	.	.	.	4.651	2-178704408-C-G, NC_000002.12:g.178704408C>G
Likely pathogenic	6	7555821	7555821	A	G	rs794728106	DSP	splicing	.	.	NM_001008844:exon2:c.273+1G>A;NM_004415:exon2:c.273+1G>A;NM_001319034:exon2:c.273+1G>A	Pathogenic	Pathogenic/Likely pathogenic	criteria provided, multiple submitters, no conflicts	.	.	.	.	.	.	.	.	.	5.003	6-7555821-G-A, NC_000006.12:g.7555821G>A
VUS	2	178592378	178592378	T	C	rs2154185605	TTN	splicing	.	.	NM_001267550:exon301:c.59626+1G>A;NM_133378:exon250:c.51922+1G>A;NM_001256850:exon251:c.54703+1G>A;NM_133432:exon130:c.32806+1G>A;NM_003319:exon129:c.32431+1G>A;NM_133437:exon130:c.33007+1G>A	Pathogenic	Likely pathogenic	no assertion criteria provided	.	.	.	.	.	.	.	.	.	5.255	2-178592378-C-T, NC_000002.12:g.178592378C>T
Likely pathogenic	11	47339323	47339323	A	C	rs1060499604	MYBPC3	splicing	.	.	NM_000256:exon21:c.2148+1G>T	Pathogenic	Likely pathogenic	criteria provided, multiple submitters, no conflicts	.	.	.	.	.	.	.	.	.	5.612	11-47339323-C-A, NC_000011.10:g.47339323C>A
VUS	2	178601657	178601657	T	C	rs2053485503	TTN	splicing	.	.	NM_001267550:exon286:c.55432+1G>A;NM_133378:exon235:c.47728+1G>A;NM_001256850:exon236:c.50509+1G>A;NM_133432:exon115:c.28612+1G>A;NM_003319:exon114:c.28237+1G>A;NM_133437:exon115:c.28813+1G>A	Pathogenic	Likely pathogenic	criteria provided, single submitter	.	.	.	.	.	.	.	.	.	5.236	2-178601657-C-T, NC_000002.12:g.178601657C>T
Pathogenic	3	38620842	38620842	T	C	rs794728843	SCN5A	splicing	.	.	NM_000335:exon5:c.611+1G>A;NM_001354701:exon5:c.611+1G>A;NM_001160160:exon5:c.611+1G>A;NM_001099404:exon5:c.611+1G>A;NM_001099405:exon5:c.611+1G>A;NM_001160161:exon5:c.611+1G>A;NM_198056:exon5:c.611+1G>A	Pathogenic	Pathogenic	criteria provided, multiple submitters, no conflicts	.	.	.	.	.	.	.	.	.	5.399	3-38620842-C-T, NC_000003.12:g.38620842C>T
VUS	2	178608082	178608082	G	C	rs2055351447	TTN	splicing	.	.	NM_001267550:exon276:c.52706-1G>C;NM_133378:exon225:c.45002-1G>C;NM_001256850:exon226:c.47783-1G>C;NM_133432:exon105:c.25886-1G>C;NM_003319:exon104:c.25511-1G>C;NM_133437:exon105:c.26087-1G>C	Pathogenic	Likely pathogenic	criteria provided, single submitter	.	.	.	.	.	.	.	.	.	4.615	2-178608082-C-G, NC_000002.12:g.178608082C>G
Likely pathogenic	12	32877845	32877845	T	C	rs869025496	PKP2	splicing	.	.	NM_001005242:exon3:c.1034+1G>A;NM_004572:exon3:c.1034+1G>A	Pathogenic	Likely pathogenic	criteria provided, multiple submitters, no conflicts	.	.	.	.	.	.	.	.	.	4.946	12-32877845-C-T, NC_000012.12:g.32877845C>T
VUS	11	47339405	47339405	T	C	rs2142857371	MYBPC3	splicing	.	.	NM_000256:exon21:c.2068-1G>A	Pathogenic	Likely pathogenic	no assertion criteria provided	.	.	.	.	.	.	.	.	.	4.977	11-47339405-C-T, NC_000011.10:g.47339405C>T
Likely pathogenic	3	38566408	38566408	T	C	rs1366120635	SCN5A	splicing	.	.	NM_000335:exon21:c.3837+1G>A;NM_001354701:exon21:c.3837+1G>A;NM_001160160:exon21:c.3837+1G>A;NM_001099404:exon21:c.3840+1G>A;NM_001099405:exon21:c.3840+1G>A;NM_001160161:exon20:c.3678+1G>A;NM_198056:exon21:c.3840+1G>A	Pathogenic	Pathogenic/Likely pathogenic	criteria provided, multiple submitters, no conflicts	.	.	.	.	.	.	.	.	.	5.129	3-38566408-C-T, NC_000003.12:g.38566408C>T
VUS	19	11123172	11123172	G	A	.	LDLR	splicing	.	.	NM_001195798:exon15:c.2141-2A>G;NM_001195799:exon14:c.2018-2A>G;NM_000527:exon15:c.2141-2A>G;NM_001195803:exon13:c.1607-2A>G;NM_001195800:exon13:c.1637-2A>G	Pathogenic	Pathogenic	criteria provided, single submitter	.	.	.	.	.	.	.	.	.	5.237	19-11123172-A-G, NC_000019.10:g.11123172A>G
Pathogenic	11	47348423	47348423	T	C	rs397516072	MYBPC3	splicing	.	.	NM_000256:exon6:c.772+1G>A	Pathogenic	Pathogenic	criteria provided, multiple submitters, no conflicts	.	.	.	.	.	.	.	.	.	5.398	11-47348423-C-T, NC_000011.10:g.47348423C>T
Likely pathogenic	2	178528273	178528273	T	C	rs112188483	TTN	splicing	.	.	NM_001267550:exon361:c.107377+1G>A;NM_133378:exon310:c.99673+1G>A;NM_001256850:exon311:c.102454+1G>A;NM_133432:exon190:c.80557+1G>A;NM_003319:exon189:c.80182+1G>A;NM_133437:exon190:c.80758+1G>A	Pathogenic	Pathogenic/Likely pathogenic	criteria provided, multiple submitters, no conflicts	.	.	.	.	.	.	.	.	.	5.226	2-178528273-C-T, NC_000002.12:g.178528273C>T
Likely pathogenic	18	31535413	31535413	T	G	.	DSG2	splicing	.	.	NM_001943:exon10:c.1423+1G>T	Pathogenic	Likely pathogenic	criteria provided, multiple submitters, no conflicts	.	.	.	.	.	.	.	.	.	5.656	18-31535413-G-T, NC_000018.10:g.31535413G>T
VUS	2	178599446	178599446	T	C	rs2052685102	TTN	splicing	.	.	NM_001267550:exon290:c.56348-1G>A;NM_133378:exon239:c.48644-1G>A;NM_001256850:exon240:c.51425-1G>A;NM_133432:exon119:c.29528-1G>A;NM_003319:exon118:c.29153-1G>A;NM_133437:exon119:c.29729-1G>A	Pathogenic	Likely pathogenic	criteria provided, single submitter	.	.	.	.	.	.	.	.	.	5.300	2-178599446-C-T, NC_000002.12:g.178599446C>T
Pathogenic	11	47333556	47333556	T	C	rs111683277	MYBPC3	splicing	.	.	NM_000256:exon28:c.3190+1G>A	Pathogenic	Pathogenic	criteria provided, multiple submitters, no conflicts	.	.	.	.	.	.	.	.	.	4.712	11-47333556-C-T, NC_000011.10:g.47333556C>T
Pathogenic	2	21028066	21028066	T	C	rs1399892057	APOB	splicing	.	.	NM_000384:exon14:c.1830-1G>A	Pathogenic	Pathogenic	criteria provided, multiple submitters, no conflicts	3.229e-05	.	.	.	.	.	.	.	.	5.473	2-21028066-C-T, NC_000002.12:g.21028066C>T
Likely pathogenic	12	32850765	32850765	G	C	rs397516994	PKP2	splicing	.	.	NM_001005242:exon5:c.1378+1G>C;NM_004572:exon5:c.1378+1G>C	Pathogenic	Pathogenic/Likely pathogenic	criteria provided, multiple submitters, no conflicts	.	.	.	.	.	.	.	.	.	5.450	12-32850765-C-G, NC_000012.12:g.32850765C>G
Likely pathogenic	11	2572987	2572987	T	G	rs397508130	KCNQ1	splicing	.	.	NM_000218:exon6:c.921+1G>T;NM_181798:exon6:c.540+1G>T	Pathogenic	Pathogenic/Likely pathogenic	criteria provided, multiple submitters, no conflicts	.	.	.	.	.	.	.	.	.	5.843	11-2572987-G-T, NC_000011.10:g.2572987G>T
VUS	16	15753465	15753465	A	G	rs770613752	MYH11	exonic	nonsynonymous SNV	MYH11:NM_002474:exon15:c.C1793T:p.P598L,MYH11:NM_022844:exon15:c.C1793T:p.P598L,MYH11:NM_001040113:exon16:c.C1814T:p.P605L,MYH11:NM_001040114:exon16:c.C1814T:p.P605L	.	Likely pathogenic	.	.	.	0.0	1.0	1.0	1.97	0.792	0.465	0.869	0.961	4.241	16-15753465-G-A, NC_000016.10:g.15753465G>A
VUS	7	151595422	151595422	A	G	rs886062100	PRKAG2	exonic	stopgain	PRKAG2:NM_024429:exon2:c.C64T:p.R22X,PRKAG2:NM_001304531:exon3:c.C64T:p.R22X,PRKAG2:NM_001304527:exon4:c.C412T:p.R138X,PRKAG2:NM_001363698:exon4:c.C415T:p.R139X,PRKAG2:NM_001040633:exon6:c.C655T:p.R219X,PRKAG2:NM_016203:exon6:c.C787T:p.R263X	.	Pathogenic	Uncertain significance	criteria provided, single submitter	.	.	.	.	.	.	.	.	.	7.653	7-151595422-G-A, NC_000007.14:g.151595422G>A
VUS	14	23429046	23429046	G	A	rs730880927	MYH7	exonic	nonsynonymous SNV	MYH7:NM_000257:exon14:c.T1316C:p.M439T	.	Likely pathogenic	Likely pathogenic	criteria provided, single submitter	.	0.0	0.98	0.998	1.85	0.778	0.970	0.932	0.984	3.608	14-23429046-A-G, NC_000014.9:g.23429046A>G
VUS	2	178799646	178799646	G	T	.	TTN	exonic	nonsynonymous SNV	TTN:NM_001256850:exon6:c.A755C:p.K252T,TTN:NM_001267550:exon6:c.A755C:p.K252T,TTN:NM_003319:exon6:c.A755C:p.K252T,TTN:NM_133378:exon6:c.A755C:p.K252T,TTN:NM_133379:exon6:c.A755C:p.K252T,TTN:NM_133432:exon6:c.A755C:p.K252T,TTN:NM_133437:exon6:c.A755C:p.K252T	.	Likely pathogenic	.	.	.	0.0	0.999	0.994	.	0.463	0.044	0.413	0.727	3.553	2-178799646-T-G, NC_000002.12:g.178799646T>G
VUS	14	23418304	23418304	C	G	.	MYH7	exonic	nonsynonymous SNV	MYH7:NM_000257:exon30:c.C4075G:p.R1359G	.	Likely pathogenic	.	.	.	0.0	0.798	0.86	4.325	0.771	0.895	0.819	0.943	3.877	14-23418304-G-C, NC_000014.9:g.23418304G>C
VUS	14	23416063	23416063	T	C	rs565663412	MYH7	exonic	nonsynonymous SNV	MYH7:NM_000257:exon34:c.G4894A:p.A1632T	.	Likely pathogenic	Uncertain significance	criteria provided, multiple submitters, no conflicts	.	0.0	0.862	0.662	2.93	0.634	0.886	0.637	0.863	3.498	14-23416063-C-T, NC_000014.9:g.23416063C>T
VUS	2	178746195	178746195	C	G	rs1047441070	TTN	exonic	stopgain	TTN:NM_133379:exon46:c.C16205G:p.S5402X	.	Pathogenic	.	.	.	.	.	.	.	.	.	.	.	2.121	2-178746195-G-C, NC_000002.12:g.178746195G>C
VUS	2	178795215	178795215	C	T	rs562741803	TTN	exonic	nonsynonymous SNV	TTN:NM_001256850:exon7:c.A952G:p.I318V,TTN:NM_001267550:exon7:c.A952G:p.I318V,TTN:NM_003319:exon7:c.A952G:p.I318V,TTN:NM_133378:exon7:c.A952G:p.I318V,TTN:NM_133379:exon7:c.A952G:p.I318V,TTN:NM_133432:exon7:c.A952G:p.I318V,TTN:NM_133437:exon7:c.A952G:p.I318V	.	Likely pathogenic	.	.	.	0.219	0.985	0.952	.	0.451	0.024	0.144	0.389	2.460	2-178795215-T-C, NC_000002.12:g.178795215T>C
VUS	16	15771595	15771595	G	A	rs1187583967	MYH11	exonic	nonsynonymous SNV	MYH11:NM_002474:exon9:c.T1007C:p.M336T,MYH11:NM_022844:exon9:c.T1007C:p.M336T,MYH11:NM_001040113:exon10:c.T1028C:p.M343T,MYH11:NM_001040114:exon10:c.T1028C:p.M343T	.	Likely pathogenic	.	.	.	0.0	0.974	0.933	2023-06-03	0.828	0.676	0.953	0.992	3.295	16-15771595-A-G, NC_000016.10:g.15771595A>G
VUS	16	15756511	15756511	G	T	.	MYH11	exonic	nonsynonymous SNV	MYH11:NM_002474:exon14:c.A1579C:p.N527H,MYH11:NM_022844:exon14:c.A1579C:p.N527H,MYH11:NM_001040113:exon15:c.A1600C:p.N534H,MYH11:NM_001040114:exon15:c.A1600C:p.N534H	.	Likely pathogenic	.	.	.	0.054	0.084	0.285	1.155	0.676	0.288	0.590	0.838	2.648	16-15756511-T-G, NC_000016.10:g.15756511T>G
VUS	2	178617504	178617504	A	T	rs2057561826	TTN	exonic	nonsynonymous SNV	TTN:NM_003319:exon82:c.A20386T:p.S6796C,TTN:NM_133432:exon83:c.A20761T:p.S6921C,TTN:NM_133437:exon83:c.A20962T:p.S6988C,TTN:NM_133378:exon203:c.A39877T:p.S13293C,TTN:NM_001256850:exon204:c.A42658T:p.S14220C,TTN:NM_001267550:exon254:c.A47581T:p.S15861C	.	Likely pathogenic	.	.	.	0.015	1.0	0.999	3.005	0.543	0.026	0.525	0.801	3.574	2-178617504-T-A, NC_000002.12:g.178617504T>A
VUS	19	11129617	11129617	G	A	.	LDLR	exonic	nonsynonymous SNV	LDLR:NM_001195800:exon15:c.A1990G:p.T664A,LDLR:NM_001195803:exon15:c.A1960G:p.T654A,LDLR:NM_001195799:exon16:c.A2371G:p.T791A,LDLR:NM_000527:exon17:c.A2494G:p.T832A,LDLR:NM_001195798:exon17:c.A2494G:p.T832A	.	Likely pathogenic	.	.	.	0.01	0.999	0.906	3.195	0.902	0.580	0.863	0.959	3.857	19-11129617-A-G, NC_000019.10:g.11129617A>G
VUS	14	23416008	23416008	C	A	.	MYH7	exonic	nonsynonymous SNV	MYH7:NM_000257:exon34:c.T4949G:p.L1650W	.	Likely pathogenic	.	.	.	0.0	0.995	0.954	3.525	0.713	0.829	0.915	0.978	3.775	14-23416008-A-C, NC_000014.9:g.23416008A>C
VUS	2	178536263	178536263	A	G	.	TTN	exonic	nonsynonymous SNV	TTN:NM_003319:exon185:c.C73289T:p.A24430V,TTN:NM_133432:exon186:c.C73664T:p.A24555V,TTN:NM_133437:exon186:c.C73865T:p.A24622V,TTN:NM_133378:exon306:c.C92780T:p.A30927V,TTN:NM_001256850:exon307:c.C95561T:p.A31854V,TTN:NM_001267550:exon357:c.C100484T:p.A33495V	.	Likely pathogenic	.	.	.	0.209	0.999	0.994	2.215	0.575	0.030	0.393	0.712	3.660	2-178536263-G-A, NC_000002.12:g.178536263G>A
VUS	14	23415772	23415772	T	C	rs550015662	MYH7	exonic	nonsynonymous SNV	MYH7:NM_000257:exon35:c.G5014A:p.A1672T	.	Likely pathogenic	Uncertain significance	criteria provided, multiple submitters, no conflicts	.	0.013	0.139	0.127	2.795	0.574	0.796	0.598	0.843	3.082	14-23415772-C-T, NC_000014.9:g.23415772C>T
VUS	14	23416135	23416135	A	G	rs746571601	MYH7	exonic	nonsynonymous SNV	MYH7:NM_000257:exon34:c.C4822T:p.R1608C	.	Likely pathogenic	Uncertain significance	criteria provided, multiple submitters, no conflicts	.	0.0	1.0	0.982	2023-06-04	0.759	0.442	0.836	0.949	3.956	14-23416135-G-A, NC_000014.9:g.23416135G>A
VUS	2	178732440	178732440	G	C	.	TTN	exonic	nonsynonymous SNV	TTN:NM_133378:exon53:c.G12889C:p.E4297Q,TTN:NM_001256850:exon54:c.G15670C:p.E5224Q,TTN:NM_001267550:exon56:c.G16621C:p.E5541Q	.	Likely pathogenic	.	.	.	0.225	0.623	0.353	.	0.216	0.038	0.238	0.546	5.339	2-178732440-C-G, NC_000002.12:g.178732440C>G
VUS	14	23433615	23433615	A	G	rs1893037347	MYH7	exonic	nonsynonymous SNV	MYH7:NM_000257:exon3:c.C118T:p.P40S	.	Likely pathogenic	Uncertain significance	criteria provided, single submitter	.	0.109	0.986	0.952	3.885	0.807	0.766	0.575	0.830	3.493	14-23433615-G-A, NC_000014.9:g.23433615G>A
VUS	2	178531166	178531166	T	C	rs554953169	TTN	exonic	nonsynonymous SNV	TTN:NM_003319:exon186:c.G78254A:p.C26085Y,TTN:NM_133432:exon187:c.G78629A:p.C26210Y,TTN:NM_133437:exon187:c.G78830A:p.C26277Y,TTN:NM_133378:exon307:c.G97745A:p.C32582Y,TTN:NM_001256850:exon308:c.G100526A:p.C33509Y,TTN:NM_001267550:exon358:c.G105449A:p.C35150Y	.	Likely pathogenic	Uncertain significance	criteria provided, multiple submitters, no conflicts	.	0.0	1.0	0.999	4.195	0.609	0.134	0.661	0.875	3.537	2-178531166-C-T, NC_000002.12:g.178531166C>T
VUS	2	178581541	178581541	T	G	.	TTN	exonic	nonsynonymous SNV	TTN:NM_003319:exon144:c.C39532A:p.P13178T,TTN:NM_133432:exon145:c.C39907A:p.P13303T,TTN:NM_133437:exon145:c.C40108A:p.P13370T,TTN:NM_133378:exon265:c.C59023A:p.P19675T,TTN:NM_001256850:exon266:c.C61804A:p.P20602T,TTN:NM_001267550:exon316:c.C66727A:p.P22243T	.	Likely pathogenic	.	.	.	0.009	1.0	0.999	3.565	0.470	0.015	0.466	0.764	3.146	2-178581541-G-T, NC_000002.12:g.178581541G>T
VUS	2	178672647	178672647	A	G	rs727504775	TTN	exonic	nonsynonymous SNV	TTN:NM_133378:exon148:c.C30940T:p.P10314S,TTN:NM_001256850:exon149:c.C33721T:p.P11241S,TTN:NM_001267550:exon153:c.C34843T:p.P11615S	.	Likely pathogenic	Uncertain significance	criteria provided, single submitter	.	0.0	1.0	0.994	2.175	0.553	0.091	0.345	0.670	2.995	2-178672647-G-A, NC_000002.12:g.178672647G>A
VUS	16	15747693	15747693	G	A	rs944017240	MYH11	exonic	nonsynonymous SNV	MYH11:NM_002474:exon19:c.T2288C:p.I763T,MYH11:NM_022844:exon19:c.T2288C:p.I763T,MYH11:NM_001040113:exon20:c.T2309C:p.I770T,MYH11:NM_001040114:exon20:c.T2309C:p.I770T	.	Likely pathogenic	Uncertain significance	criteria provided, multiple submitters, no conflicts	3.233e-05	0.0	0.948	0.884	2.785	0.832	0.516	0.917	0.979	4.004	16-15747693-A-G, NC_000016.10:g.15747693A>G
Likely pathogenic	14	23415267	23415267	T	C	rs727504355	MYH7	exonic	nonsynonymous SNV	MYH7:NM_000257:exon37:c.G5287A:p.A1763T	.	Likely pathogenic	Uncertain significance	criteria provided, multiple submitters, no conflicts	0.0001	0.011	0.99	0.907	2.95	0.651	0.826	0.847	0.953	3.289	14-23415267-C-T, NC_000014.9:g.23415267C>T
VUS	2	178745884	178745884	A	C	rs148430495	TTN	exonic	stopgain	TTN:NM_133379:exon46:c.G16516T:p.E5506X	.	Pathogenic	Uncertain significance	criteria provided, multiple submitters, no conflicts	9.771e-05	.	.	.	.	.	.	.	.	2.013	2-178745884-C-A, NC_000002.12:g.178745884C>A
VUS	2	178644548	178644548	A	C	.	TTN	exonic	nonsynonymous SNV	TTN:NM_133378:exon167:c.G32773T:p.V10925L,TTN:NM_001256850:exon168:c.G35554T:p.V11852L,TTN:NM_001267550:exon218:c.G40477T:p.V13493L	.	Likely pathogenic	.	.	.	0.041	0.005	0.01	2.36	0.207	0.127	0.101	0.294	4.800	2-178644548-C-A, NC_000002.12:g.178644548C>A
VUS	16	15747915	15747915	T	G	.	MYH11	exonic	nonsynonymous SNV	MYH11:NM_002474:exon18:c.C2209A:p.P737T,MYH11:NM_022844:exon18:c.C2209A:p.P737T,MYH11:NM_001040113:exon19:c.C2230A:p.P744T,MYH11:NM_001040114:exon19:c.C2230A:p.P744T	.	Likely pathogenic	.	.	.	0.001	0.999	1.0	2.765	0.646	0.464	0.776	0.926	3.988	16-15747915-G-T, NC_000016.10:g.15747915G>T
VUS	14	23433638	23433638	C	T	.	MYH7	exonic	nonsynonymous SNV	MYH7:NM_000257:exon3:c.A95G:p.D32G	.	Likely pathogenic	.	.	.	0.001	0.1	0.444	3.315	0.772	0.589	0.839	0.950	3.807	14-23433638-T-C, NC_000014.9:g.23433638T>C
VUS	2	178741151	178741151	G	C	rs773276464	TTN	exonic	nonsynonymous SNV	TTN:NM_003319:exon45:c.G10993C:p.V3665L,TTN:NM_001256850:exon46:c.G11131C:p.V3711L,TTN:NM_133432:exon46:c.G11368C:p.V3790L,TTN:NM_133437:exon46:c.G11569C:p.V3857L,TTN:NM_001267550:exon48:c.G12082C:p.V4028L	.	Likely pathogenic	.	.	3.231e-05	0.033	.	.	.	0.587	0.044	0.433	0.742	1.647	2-178741151-C-G, NC_000002.12:g.178741151C>G
VUS	7	150974879	150974879	G	C	.	KCNH2	exonic	nonsynonymous SNV	KCNH2:NM_000238:exon2:c.G139C:p.G47R,KCNH2:NM_172056:exon2:c.G139C:p.G47R	.	Likely pathogenic	Uncertain significance	criteria provided, single submitter	.	0.001	1.0	1.0	2.855	0.984	0.963	0.941	0.988	4.459	7-150974879-C-G, NC_000007.14:g.150974879C>G
VUS	14	23417252	23417252	T	C	.	MYH7	exonic	nonsynonymous SNV	MYH7:NM_000257:exon32:c.G4420A:p.A1474T	.	Likely pathogenic	.	.	.	0.015	0.846	0.73	2.825	0.670	0.739	0.515	0.795	3.613	14-23417252-C-T, NC_000014.9:g.23417252C>T
VUS	16	15757828	15757828	A	G	rs750288554	MYH11	exonic	nonsynonymous SNV	MYH11:NM_002474:exon13:c.C1574T:p.P525L,MYH11:NM_022844:exon13:c.C1574T:p.P525L,MYH11:NM_001040113:exon14:c.C1595T:p.P532L,MYH11:NM_001040114:exon14:c.C1595T:p.P532L	.	Likely pathogenic	Uncertain significance	criteria provided, multiple submitters, no conflicts	.	0.0	1.0	0.981	3.965	0.625	0.340	0.705	0.896	4.978	16-15757828-G-A, NC_000016.10:g.15757828G>A
VUS	16	15753417	15753417	G	A	.	MYH11	exonic	nonsynonymous SNV	MYH11:NM_002474:exon15:c.T1841C:p.F614S,MYH11:NM_022844:exon15:c.T1841C:p.F614S,MYH11:NM_001040113:exon16:c.T1862C:p.F621S,MYH11:NM_001040114:exon16:c.T1862C:p.F621S	.	Likely pathogenic	.	.	.	0.0	0.982	0.917	2.65	0.861	0.646	0.910	0.976	4.289	16-15753417-A-G, NC_000016.10:g.15753417A>G
VUS	2	178531032	178531032	T	C	rs752458663	TTN	exonic	nonsynonymous SNV	TTN:NM_003319:exon186:c.G78388A:p.D26130N,TTN:NM_133432:exon187:c.G78763A:p.D26255N,TTN:NM_133437:exon187:c.G78964A:p.D26322N,TTN:NM_133378:exon307:c.G97879A:p.D32627N,TTN:NM_001256850:exon308:c.G100660A:p.D33554N,TTN:NM_001267550:exon358:c.G105583A:p.D35195N	.	Likely pathogenic	Uncertain significance	criteria provided, single submitter	.	0.0	1.0	0.999	2.93	0.770	0.052	0.705	0.896	2.950	2-178531032-C-T, NC_000002.12:g.178531032C>T
VUS	14	23415237	23415237	C	G	.	MYH7	exonic	nonsynonymous SNV	MYH7:NM_000257:exon37:c.C5317G:p.Q1773E	.	Likely pathogenic	.	.	.	0.008	0.99	0.996	4.335	0.837	0.956	0.742	0.912	3.561	14-23415237-G-C, NC_000014.9:g.23415237G>C
VUS	2	178528557	178528557	A	C	.	TTN	exonic	stopgain	TTN:NM_003319:exon188:c.G79999T:p.E26667X,TTN:NM_133432:exon189:c.G80374T:p.E26792X,TTN:NM_133437:exon189:c.G80575T:p.E26859X,TTN:NM_133378:exon309:c.G99490T:p.E33164X,TTN:NM_001256850:exon310:c.G102271T:p.E34091X,TTN:NM_001267550:exon360:c.G107194T:p.E35732X	.	Pathogenic	.	.	.	.	.	.	.	.	.	.	.	17.244	2-178528557-C-A, NC_000002.12:g.178528557C>A
VUS	2	178728383	178728383	A	G	rs73038342	TTN	exonic	nonsynonymous SNV	TTN:NM_133378:exon64:c.C15709T:p.P5237S,TTN:NM_001256850:exon65:c.C18490T:p.P6164S,TTN:NM_001267550:exon67:c.C19441T:p.P6481S	.	Likely pathogenic	.	.	.	0.019	0.414	0.168	.	0.649	0.641	0.746	0.914	2.677	2-178728383-G-A, NC_000002.12:g.178728383G>A
VUS	2	178651453	178651453	T	C	.	TTN	exonic	nonsynonymous SNV	TTN:NM_133378:exon161:c.G32245A:p.V10749M,TTN:NM_001256850:exon162:c.G35026A:p.V11676M,TTN:NM_001267550:exon207:c.G39547A:p.V13183M	.	Likely pathogenic	.	.	.	0.008	0.845	0.39	2.98	0.352	0.051	0.378	0.699	4.561	2-178651453-C-T, NC_000002.12:g.178651453C>T
VUS	2	178568181	178568181	C	G	.	TTN	exonic	nonsynonymous SNV	TTN:NM_003319:exon154:c.C50756G:p.A16919G,TTN:NM_133432:exon155:c.C51131G:p.A17044G,TTN:NM_133437:exon155:c.C51332G:p.A17111G,TTN:NM_133378:exon275:c.C70247G:p.A23416G,TTN:NM_001256850:exon276:c.C73028G:p.A24343G,TTN:NM_001267550:exon326:c.C77951G:p.A25984G	.	Likely pathogenic	.	.	.	0.011	0.999	0.991	3.88	0.487	0.016	0.344	0.669	3.627	2-178568181-G-C, NC_000002.12:g.178568181G>C
VUS	2	178757614	178757614	A	G	rs766376040	TTN	exonic	stopgain	TTN:NM_133432:exon44:c.C10468T:p.Q3490X,TTN:NM_001267550:exon45:c.C10606T:p.Q3536X	.	Pathogenic	.	.	.	.	.	.	.	.	.	.	.	7.548	2-178757614-G-A, NC_000002.12:g.178757614G>A
VUS	2	178764527	178764527	T	C	.	TTN	exonic	nonsynonymous SNV	TTN:NM_003319:exon41:c.G9850A:p.V3284I,TTN:NM_133432:exon41:c.G9850A:p.V3284I,TTN:NM_133437:exon41:c.G9850A:p.V3284I,TTN:NM_001256850:exon42:c.G9988A:p.V3330I,TTN:NM_001267550:exon42:c.G9988A:p.V3330I,TTN:NM_133378:exon42:c.G9988A:p.V3330I,TTN:NM_133379:exon42:c.G9988A:p.V3330I	.	Likely pathogenic	.	.	.	0.189	0.058	0.017	.	0.271	0.032	0.092	0.271	3.925	2-178764527-C-T, NC_000002.12:g.178764527C>T
VUS	1	201369833	201369833	T	C	.	TNNT2	exonic	stopgain	TNNT2:NM_000364:exon5:c.G80A:p.W27X,TNNT2:NM_001276345:exon5:c.G80A:p.W27X,TNNT2:NM_001276346:exon5:c.G80A:p.W27X	.	Pathogenic	.	.	.	.	.	.	.	.	.	.	.	9.525	1-201369833-C-T, NC_000001.11:g.201369833C>T
VUS	7	150947493	150947493	C	T	rs199473018	KCNH2	exonic	nonsynonymous SNV	KCNH2:NM_172057:exon9:c.A1967G:p.N656S,KCNH2:NM_000238:exon13:c.A2987G:p.N996S	.	Likely pathogenic	Uncertain significance	criteria provided, single submitter	.	0.11	0.426	0.256	1.845	0.902	0.643	0.544	0.812	2.594	7-150947493-T-C, NC_000007.14:g.150947493T>C
VUS	16	15838044	15838044	A	G	rs1222746393	MYH11	exonic	nonsynonymous SNV	MYH11:NM_001040113:exon2:c.C209T:p.T70M,MYH11:NM_001040114:exon2:c.C209T:p.T70M,MYH11:NM_002474:exon2:c.C209T:p.T70M,MYH11:NM_022844:exon2:c.C209T:p.T70M	.	Likely pathogenic	Uncertain significance	criteria provided, single submitter	.	0.29	0.366	0.064	2.165	0.519	0.052	0.446	0.751	2.437	16-15838044-G-A, NC_000016.10:g.15838044G>A
VUS	3	46859612	46859612	G	A	.	MYL3	exonic	nonsynonymous SNV	MYL3:NM_000258:exon4:c.T344C:p.L115P	.	Likely pathogenic	.	.	.	0.0	1.0	0.981	4.32	0.870	0.546	0.880	0.965	4.421	3-46859612-A-G, NC_000003.12:g.46859612A>G
VUS	3	46858389	46858389	G	T	.	MYL3	exonic	nonsynonymous SNV	MYL3:NM_000258:exon5:c.A554C:p.Y185S	.	Likely pathogenic	.	.	.	0.014	1.0	0.981	2023-02-04	0.770	0.573	0.863	0.959	4.108	3-46858389-T-G, NC_000003.12:g.46858389T>G
VUS	12	110914281	110914281	G	T	.	MYL2	exonic	nonsynonymous SNV	MYL2:NM_000432:exon4:c.A179C:p.N60T	.	Likely pathogenic	.	.	.	0.001	0.976	0.991	2.465	0.626	0.567	0.774	0.925	3.963	12-110914281-T-G, NC_000012.12:g.110914281T>G
VUS	2	178684396	178684396	A	G	.	TTN	exonic	stopgain	TTN:NM_133378:exon129:c.C28924T:p.Q9642X,TTN:NM_001256850:exon130:c.C31705T:p.Q10569X,TTN:NM_001267550:exon132:c.C32656T:p.Q10886X	.	Likely pathogenic	Uncertain significance	criteria provided, single submitter	.	.	.	.	.	.	.	.	.	10.365	2-178684396-G-A, NC_000002.12:g.178684396G>A
VUS	3	14141706	14141706	T	C	rs773224617	TMEM43	exonic	stopgain	TMEM43:NM_024334:exon12:c.C1114T:p.R372X	.	Pathogenic	Uncertain significance	criteria provided, multiple submitters, no conflicts	.	.	.	.	.	.	.	.	.	7.877	3-14141706-C-T, NC_000003.12:g.14141706C>T
Likely pathogenic	14	23416237	23416237	A	G	rs397516227	MYH7	exonic	nonsynonymous SNV	MYH7:NM_000257:exon34:c.C4720T:p.R1574W	.	Likely pathogenic	Uncertain significance	criteria provided, multiple submitters, no conflicts	.	0.0	1.0	0.994	4.265	0.791	0.754	0.815	0.941	3.162	14-23416237-G-A, NC_000014.9:g.23416237G>A
Likely pathogenic	12	110914254	110914254	G	A	rs2071674449	MYL2	exonic	nonsynonymous SNV	MYL2:NM_000432:exon4:c.T206C:p.M69T	.	Likely pathogenic	Uncertain significance	criteria provided, multiple submitters, no conflicts	.	0.0	0.987	0.994	4.44	0.791	0.634	0.911	0.977	3.845	12-110914254-A-G, NC_000012.12:g.110914254A>G
VUS	12	110919162	110919162	T	C	rs762584624	MYL2	exonic	nonsynonymous SNV	MYL2:NM_000432:exon2:c.G35A:p.G12D	.	Likely pathogenic	Uncertain significance	criteria provided, single submitter	.	0.479	1.0	0.992	0.345	0.538	0.126	0.445	0.750	2.390	12-110919162-C-T, NC_000012.12:g.110919162C>T
VUS	2	21004271	21004271	A	G	.	APOB	exonic	stopgain	APOB:NM_000384:exon28:c.C12085T:p.Q4029X	.	Pathogenic	.	.	.	.	.	.	.	.	.	.	.	9.315	2-21004271-G-A, NC_000002.12:g.21004271G>A
VUS	16	15747661	15747661	T	C	rs147897132	MYH11	exonic	nonsynonymous SNV	MYH11:NM_002474:exon19:c.G2320A:p.V774I,MYH11:NM_022844:exon19:c.G2320A:p.V774I,MYH11:NM_001040113:exon20:c.G2341A:p.V781I,MYH11:NM_001040114:exon20:c.G2341A:p.V781I	.	Likely pathogenic	Uncertain significance	criteria provided, multiple submitters, no conflicts	.	0.021	0.999	0.992	1.735	0.512	0.096	0.394	0.712	3.349	16-15747661-C-T, NC_000016.10:g.15747661C>T
VUS	2	178729712	178729712	A	G	rs775209602	TTN	exonic	stopgain	TTN:NM_133378:exon60:c.C14809T:p.R4937X,TTN:NM_001256850:exon61:c.C17590T:p.R5864X,TTN:NM_001267550:exon63:c.C18541T:p.R6181X	.	Pathogenic	.	.	.	.	.	.	.	.	.	.	.	8.358	2-178729712-G-A, NC_000002.12:g.178729712G>A
VUS	3	38560416	38560416	T	C	.	SCN5A	exonic	nonsynonymous SNV	SCN5A:NM_001160161:exon22:c.G3814A:p.A1272T,SCN5A:NM_000335:exon23:c.G3973A:p.A1325T,SCN5A:NM_001099404:exon23:c.G3976A:p.A1326T,SCN5A:NM_001099405:exon23:c.G3976A:p.A1326T,SCN5A:NM_001160160:exon23:c.G3973A:p.A1325T,SCN5A:NM_001354701:exon23:c.G3973A:p.A1325T,SCN5A:NM_198056:exon23:c.G3976A:p.A1326T	.	Likely pathogenic	.	.	.	0.0	1.0	0.995	2.605	0.955	0.896	0.942	0.988	4.059	3-38560416-C-T, NC_000003.12:g.38560416C>T
Likely pathogenic	2	178768099	178768099	A	G	rs780706937	TTN	exonic	stopgain	TTN:NM_003319:exon38:c.C9082T:p.R3028X,TTN:NM_133432:exon38:c.C9082T:p.R3028X,TTN:NM_133437:exon38:c.C9082T:p.R3028X,TTN:NM_001256850:exon39:c.C9220T:p.R3074X,TTN:NM_001267550:exon39:c.C9220T:p.R3074X,TTN:NM_133378:exon39:c.C9220T:p.R3074X,TTN:NM_133379:exon39:c.C9220T:p.R3074X	.	Pathogenic	Uncertain significance	criteria provided, multiple submitters, no conflicts	.	.	.	.	.	.	.	.	.	7.322	2-178768099-G-A, NC_000002.12:g.178768099G>A
VUS	16	15838025	15838025	C	G	.	MYH11	exonic	nonsynonymous SNV	MYH11:NM_001040113:exon2:c.C228G:p.I76M,MYH11:NM_001040114:exon2:c.C228G:p.I76M,MYH11:NM_002474:exon2:c.C228G:p.I76M,MYH11:NM_022844:exon2:c.C228G:p.I76M	.	Likely pathogenic	.	.	.	0.002	0.988	0.963	3.055	0.625	0.263	0.509	0.792	3.623	16-15838025-G-C, NC_000016.10:g.15838025G>C
VUS	14	23415721	23415721	A	G	rs730880915	MYH7	exonic	nonsynonymous SNV	MYH7:NM_000257:exon35:c.C5065T:p.R1689C	.	Likely pathogenic	Uncertain significance	criteria provided, multiple submitters, no conflicts	3.233e-05	0.0	1.0	1.0	3.865	0.808	0.878	0.848	0.954	3.881	14-23415721-G-A, NC_000014.9:g.23415721G>A
VUS	16	15823255	15823255	T	C	rs1225487568	MYH11	exonic	nonsynonymous SNV	MYH11:NM_001040113:exon3:c.G502A:p.D168N,MYH11:NM_001040114:exon3:c.G502A:p.D168N,MYH11:NM_002474:exon3:c.G502A:p.D168N,MYH11:NM_022844:exon3:c.G502A:p.D168N	.	Likely pathogenic	.	.	3.228e-05	0.057	0.932	0.939	2023-03-01	0.756	0.199	0.673	0.881	4.656	16-15823255-C-T, NC_000016.10:g.15823255C>T
Likely pathogenic	2	178531025	178531025	T	C	rs397517796	TTN	exonic	nonsynonymous SNV	TTN:NM_003319:exon186:c.G78395A:p.G26132D,TTN:NM_133432:exon187:c.G78770A:p.G26257D,TTN:NM_133437:exon187:c.G78971A:p.G26324D,TTN:NM_133378:exon307:c.G97886A:p.G32629D,TTN:NM_001256850:exon308:c.G100667A:p.G33556D,TTN:NM_001267550:exon358:c.G105590A:p.G35197D	.	Likely pathogenic	Uncertain significance	criteria provided, multiple submitters, no conflicts	9.692e-05	0.002	1.0	1.0	3.17	0.741	0.066	0.786	0.930	3.105	2-178531025-C-T, NC_000002.12:g.178531025C>T
VUS	16	15838062	15838062	C	T	.	MYH11	exonic	nonsynonymous SNV	MYH11:NM_001040113:exon2:c.A191G:p.E64G,MYH11:NM_001040114:exon2:c.A191G:p.E64G,MYH11:NM_002474:exon2:c.A191G:p.E64G,MYH11:NM_022844:exon2:c.A191G:p.E64G	.	Likely pathogenic	.	.	.	0.014	0.729	0.596	2023-06-02	0.579	0.106	0.578	0.832	4.230	16-15838062-T-C, NC_000016.10:g.15838062T>C
VUS	16	15747588	15747588	T	C	rs757602048	MYH11	exonic	nonsynonymous SNV	MYH11:NM_002474:exon19:c.G2393A:p.R798H,MYH11:NM_022844:exon19:c.G2393A:p.R798H,MYH11:NM_001040113:exon20:c.G2414A:p.R805H,MYH11:NM_001040114:exon20:c.G2414A:p.R805H	.	Likely pathogenic	Uncertain significance	criteria provided, multiple submitters, no conflicts	.	0.0	1.0	0.999	3.74	0.848	0.593	0.936	0.986	4.344	16-15747588-C-T, NC_000016.10:g.15747588C>T
VUS	2	178747864	178747864	A	G	.	TTN	exonic	stopgain	TTN:NM_133379:exon46:c.C14536T:p.Q4846X	.	Pathogenic	.	.	.	.	.	.	.	.	.	.	.	1.552	2-178747864-G-A, NC_000002.12:g.178747864G>A
VUS	2	178592640	178592640	T	C	rs1352997069	TTN	exonic	nonsynonymous SNV	TTN:NM_003319:exon129:c.G32170A:p.D10724N,TTN:NM_133432:exon130:c.G32545A:p.D10849N,TTN:NM_133437:exon130:c.G32746A:p.D10916N,TTN:NM_133378:exon250:c.G51661A:p.D17221N,TTN:NM_001256850:exon251:c.G54442A:p.D18148N,TTN:NM_001267550:exon301:c.G59365A:p.D19789N	.	Likely pathogenic	Uncertain significance	criteria provided, single submitter	.	0.085	1.0	0.996	2.355	0.527	0.015	0.459	0.760	3.429	2-178592640-C-T, NC_000002.12:g.178592640C>T
VUS	2	178614735	178614735	G	A	.	TTN	exonic	nonsynonymous SNV	TTN:NM_003319:exon89:c.T21584C:p.L7195P,TTN:NM_133432:exon90:c.T21959C:p.L7320P,TTN:NM_133437:exon90:c.T22160C:p.L7387P,TTN:NM_133378:exon210:c.T41075C:p.L13692P,TTN:NM_001256850:exon211:c.T43856C:p.L14619P,TTN:NM_001267550:exon261:c.T48779C:p.L16260P	.	Likely pathogenic	.	.	.	0.028	1.0	0.998	2.77	0.552	0.052	0.631	0.860	3.668	2-178614735-A-G, NC_000002.12:g.178614735A>G
VUS	14	23416089	23416089	C	T	rs1306407579	MYH7	exonic	nonsynonymous SNV	MYH7:NM_000257:exon34:c.A4868G:p.N1623S	.	Likely pathogenic	Uncertain significance	criteria provided, multiple submitters, no conflicts	6.46e-05	0.044	0.964	0.881	2.205	0.559	0.672	0.452	0.755	3.224	14-23416089-T-C, NC_000014.9:g.23416089T>C
VUS	2	178609980	178609980	C	G	rs2154198776	TTN	exonic	nonsynonymous SNV	TTN:NM_003319:exon100:c.C24248G:p.P8083R,TTN:NM_133432:exon101:c.C24623G:p.P8208R,TTN:NM_133437:exon101:c.C24824G:p.P8275R,TTN:NM_133378:exon221:c.C43739G:p.P14580R,TTN:NM_001256850:exon222:c.C46520G:p.P15507R,TTN:NM_001267550:exon272:c.C51443G:p.P17148R	.	Likely pathogenic	Uncertain significance	no assertion criteria provided	.	0.003	1.0	0.998	4.075	0.611	0.057	0.516	0.796	3.417	2-178609980-G-C, NC_000002.12:g.178609980G>C
VUS	1	201369816	201369816	A	C	rs377474357	TNNT2	exonic	stopgain	TNNT2:NM_000364:exon5:c.G97T:p.E33X,TNNT2:NM_001276345:exon5:c.G97T:p.E33X,TNNT2:NM_001276346:exon5:c.G97T:p.E33X	.	Pathogenic	Uncertain significance	criteria provided, multiple submitters, no conflicts	.	.	.	.	.	.	.	.	.	12.012	1-201369816-C-A, NC_000001.11:g.201369816C>A
VUS	16	15759622	15759622	A	G	rs1291260053	MYH11	exonic	nonsynonymous SNV	MYH11:NM_002474:exon12:c.C1355T:p.A452V,MYH11:NM_022844:exon12:c.C1355T:p.A452V,MYH11:NM_001040113:exon13:c.C1376T:p.A459V,MYH11:NM_001040114:exon13:c.C1376T:p.A459V	.	Likely pathogenic	Uncertain significance	criteria provided, single submitter	.	0.065	0.993	0.952	1.445	0.770	0.358	0.792	0.932	3.726	16-15759622-G-A, NC_000016.10:g.15759622G>A
VUS	2	178799526	178799526	A	G	rs768278225	TTN	exonic	nonsynonymous SNV	TTN:NM_001256850:exon6:c.C875T:p.P292L,TTN:NM_001267550:exon6:c.C875T:p.P292L,TTN:NM_003319:exon6:c.C875T:p.P292L,TTN:NM_133378:exon6:c.C875T:p.P292L,TTN:NM_133379:exon6:c.C875T:p.P292L,TTN:NM_133432:exon6:c.C875T:p.P292L,TTN:NM_133437:exon6:c.C875T:p.P292L	.	Likely pathogenic	.	.	6.459e-05	0.0	1.0	0.997	.	0.802	0.092	0.542	0.811	3.616	2-178799526-G-A, NC_000002.12:g.178799526G>A
VUS	19	11113690	11113690	C	G	.	LDLR	exonic	nonsynonymous SNV	LDLR:NM_001195800:exon8:c.G1010C:p.G337A,LDLR:NM_001195799:exon9:c.G1391C:p.G464A,LDLR:NM_001195803:exon9:c.G1133C:p.G378A,LDLR:NM_000527:exon10:c.G1514C:p.G505A,LDLR:NM_001195798:exon10:c.G1514C:p.G505A	.	Likely pathogenic	.	.	.	0.015	0.942	0.904	3.665	0.983	0.830	0.863	0.959	3.576	19-11113690-G-C, NC_000019.10:g.11113690G>C
VUS	2	178695945	178695945	G	C	.	TTN	exonic	nonsynonymous SNV	TTN:NM_133378:exon111:c.G27395C:p.G9132A,TTN:NM_001256850:exon112:c.G30176C:p.G10059A,TTN:NM_001267550:exon114:c.G31127C:p.G10376A	.	Likely pathogenic	.	.	.	0.0	0.999	0.987	.	0.646	0.052	0.406	0.722	2.758	2-178695945-C-G, NC_000002.12:g.178695945C>G
VUS	14	23415802	23415802	A	G	rs773977507	MYH7	exonic	nonsynonymous SNV	MYH7:NM_000257:exon35:c.C4984T:p.R1662C	.	Likely pathogenic	Uncertain significance	criteria provided, multiple submitters, no conflicts	.	0.04	0.981	0.883	3.71	0.764	0.811	0.407	0.722	3.186	14-23415802-G-A, NC_000014.9:g.23415802G>A
VUS	2	178567903	178567903	C	T	.	TTN	exonic	nonsynonymous SNV	TTN:NM_003319:exon154:c.A51034G:p.S17012G,TTN:NM_133432:exon155:c.A51409G:p.S17137G,TTN:NM_133437:exon155:c.A51610G:p.S17204G,TTN:NM_133378:exon275:c.A70525G:p.S23509G,TTN:NM_001256850:exon276:c.A73306G:p.S24436G,TTN:NM_001267550:exon326:c.A78229G:p.S26077G	.	Likely pathogenic	.	.	.	0.018	0.969	0.793	3.35	0.575	0.056	0.624	0.856	3.273	2-178567903-T-C, NC_000002.12:g.178567903T>C
Likely pathogenic	14	23415213	23415213	A	G	rs397516245	MYH7	exonic	nonsynonymous SNV	MYH7:NM_000257:exon37:c.C5341T:p.R1781C	.	Likely pathogenic	Uncertain significance	criteria provided, multiple submitters, no conflicts	.	0.0	1.0	1.0	4.135	0.723	0.924	0.850	0.954	4.253	14-23415213-G-A, NC_000014.9:g.23415213G>A
VUS	16	15748152	15748152	T	G	.	MYH11	exonic	nonsynonymous SNV	MYH11:NM_002474:exon17:c.C2075A:p.A692E,MYH11:NM_022844:exon17:c.C2075A:p.A692E,MYH11:NM_001040113:exon18:c.C2096A:p.A699E,MYH11:NM_001040114:exon18:c.C2096A:p.A699E	.	Likely pathogenic	.	.	.	0.019	0.954	0.806	2023-04-01	0.662	0.170	0.603	0.845	3.660	16-15748152-G-T, NC_000016.10:g.15748152G>T
VUS	2	178565061	178565061	C	G	.	TTN	exonic	stopgain	TTN:NM_003319:exon154:c.C53876G:p.S17959X,TTN:NM_133432:exon155:c.C54251G:p.S18084X,TTN:NM_133437:exon155:c.C54452G:p.S18151X,TTN:NM_133378:exon275:c.C73367G:p.S24456X,TTN:NM_001256850:exon276:c.C76148G:p.S25383X,TTN:NM_001267550:exon326:c.C81071G:p.S27024X	.	Pathogenic	.	.	.	.	.	.	.	.	.	.	.	15.404	2-178565061-G-C, NC_000002.12:g.178565061G>C
VUS	16	15757904	15757904	A	G	.	MYH11	exonic	stopgain	MYH11:NM_002474:exon13:c.C1498T:p.Q500X,MYH11:NM_022844:exon13:c.C1498T:p.Q500X,MYH11:NM_001040113:exon14:c.C1519T:p.Q507X,MYH11:NM_001040114:exon14:c.C1519T:p.Q507X	.	Pathogenic	.	.	.	.	.	.	.	.	.	.	.	7.660	16-15757904-G-A, NC_000016.10:g.15757904G>A
VUS	14	23422309	23422309	C	T	rs199573700	MYH7	exonic	nonsynonymous SNV	MYH7:NM_000257:exon25:c.A3116G:p.E1039G	.	Likely pathogenic	Uncertain significance	criteria provided, multiple submitters, no conflicts	3.23e-05	0.0	0.875	0.69	3.575	0.931	0.945	0.874	0.963	4.534	14-23422309-T-C, NC_000014.9:g.23422309T>C
VUS	14	23422297	23422297	C	T	rs1892505925	MYH7	exonic	nonsynonymous SNV	MYH7:NM_000257:exon25:c.A3128G:p.K1043R	.	Likely pathogenic	Uncertain significance	criteria provided, single submitter	.	0.004	0.997	0.995	2.37	0.962	0.915	0.714	0.900	4.264	14-23422297-T-C, NC_000014.9:g.23422297T>C
VUS	2	178710785	178710785	A	G	rs878986945	TTN	exonic	stopgain	TTN:NM_133378:exon95:c.C24580T:p.R8194X,TTN:NM_001256850:exon96:c.C27361T:p.R9121X,TTN:NM_001267550:exon98:c.C28312T:p.R9438X	.	Pathogenic	.	.	3.231e-05	.	.	.	.	.	.	.	.	9.563	2-178710785-G-A, NC_000002.12:g.178710785G>A
VUS	3	46859543	46859543	T	C	rs1057524652	MYL3	exonic	nonsynonymous SNV	MYL3:NM_000258:exon4:c.G413A:p.R138Q	.	Likely pathogenic	Uncertain significance	criteria provided, multiple submitters, no conflicts	.	0.036	0.998	0.791	2.525	0.644	0.127	0.753	0.917	3.780	3-46859543-C-T, NC_000003.12:g.46859543C>T
VUS	2	178757785	178757785	T	C	rs746691102	TTN	exonic	nonsynonymous SNV	TTN:NM_133432:exon44:c.G10297A:p.G3433R,TTN:NM_001267550:exon45:c.G10435A:p.G3479R	.	Likely pathogenic	Uncertain significance	criteria provided, single submitter	6.457e-05	0.005	.	.	.	0.716	0.086	0.584	0.835	2.438	2-178757785-C-T, NC_000002.12:g.178757785C>T
VUS	14	23422274	23422274	T	C	rs1209381803	MYH7	exonic	nonsynonymous SNV	MYH7:NM_000257:exon25:c.G3151A:p.A1051T	.	Likely pathogenic	.	.	.	0.132	0.168	0.184	0.92	0.632	0.618	0.392	0.711	2.688	14-23422274-C-T, NC_000014.9:g.23422274C>T
VUS	2	178735718	178735718	A	G	.	TTN	exonic	stopgain	TTN:NM_133378:exon47:c.C10996T:p.Q3666X,TTN:NM_001256850:exon48:c.C13777T:p.Q4593X,TTN:NM_001267550:exon50:c.C14728T:p.Q4910X	.	Pathogenic	.	.	.	.	.	.	.	.	.	.	.	8.477	2-178735718-G-A, NC_000002.12:g.178735718G>A
VUS	2	178719379	178719379	T	A	.	TTN	exonic	stopgain	TTN:NM_133378:exon80:c.T20279A:p.L6760X,TTN:NM_001256850:exon81:c.T23060A:p.L7687X,TTN:NM_001267550:exon83:c.T24011A:p.L8004X	.	Pathogenic	.	.	.	.	.	.	.	.	.	.	.	9.196	2-178719379-A-T, NC_000002.12:g.178719379A>T
VUS	16	15771638	15771638	T	C	.	MYH11	exonic	nonsynonymous SNV	MYH11:NM_002474:exon9:c.G964A:p.D322N,MYH11:NM_022844:exon9:c.G964A:p.D322N,MYH11:NM_001040113:exon10:c.G985A:p.D329N,MYH11:NM_001040114:exon10:c.G985A:p.D329N	.	Likely pathogenic	.	.	.	0.0	1.0	1.0	2.805	0.923	0.728	0.864	0.959	3.967	16-15771638-C-T, NC_000016.10:g.15771638C>T
VUS	14	23416041	23416041	A	G	rs1195157116	MYH7	exonic	nonsynonymous SNV	MYH7:NM_000257:exon34:c.C4916T:p.A1639V	.	Likely pathogenic	Uncertain significance	criteria provided, multiple submitters, no conflicts	3.231e-05	0.001	0.88	0.833	2.87	0.685	0.829	0.778	0.927	3.939	14-23416041-G-A, NC_000014.9:g.23416041G>A
VUS	19	11107477	11107477	G	C	.	LDLR	exonic	nonsynonymous SNV	LDLR:NM_001195800:exon4:c.C399G:p.D133E,LDLR:NM_001195799:exon5:c.C780G:p.D260E,LDLR:NM_001195803:exon5:c.C522G:p.D174E,LDLR:NM_000527:exon6:c.C903G:p.D301E,LDLR:NM_001195798:exon6:c.C903G:p.D301E	.	Likely pathogenic	.	.	.	0.001	0.998	0.974	3.355	0.974	0.824	0.922	0.981	2.686	19-11107477-C-G, NC_000019.10:g.11107477C>G
VUS	7	151786475	151786475	A	G	rs770100112	PRKAG2	exonic	stopgain	PRKAG2:NM_001040633:exon2:c.C49T:p.R17X,PRKAG2:NM_016203:exon2:c.C181T:p.R61X	.	Pathogenic	Uncertain significance	criteria provided, multiple submitters, no conflicts	.	.	.	.	.	.	.	.	.	7.278	7-151786475-G-A, NC_000007.14:g.151786475G>A
VUS	2	178710901	178710901	G	A	.	TTN	exonic	nonsynonymous SNV	TTN:NM_133378:exon95:c.T24464C:p.F8155S,TTN:NM_001256850:exon96:c.T27245C:p.F9082S,TTN:NM_001267550:exon98:c.T28196C:p.F9399S	.	Likely pathogenic	.	.	.	0.003	0.999	0.958	.	0.689	0.062	0.674	0.881	3.030	2-178710901-A-G, NC_000002.12:g.178710901A>G
VUS	16	15838049	15838049	G	C	rs111777997	MYH11	exonic	nonsynonymous SNV	MYH11:NM_001040113:exon2:c.G204C:p.K68N,MYH11:NM_001040114:exon2:c.G204C:p.K68N,MYH11:NM_002474:exon2:c.G204C:p.K68N,MYH11:NM_022844:exon2:c.G204C:p.K68N	.	Likely pathogenic	Uncertain significance	criteria provided, multiple submitters, no conflicts	9.692e-05	0.002	0.984	0.912	3.035	0.608	0.363	0.558	0.820	3.630	16-15838049-C-G, NC_000016.10:g.15838049C>G
VUS	7	128848027	128848027	A	C	.	FLNC	exonic	stopgain	FLNC:NM_001127487:exon26:c.C4539A:p.Y1513X,FLNC:NM_001458:exon26:c.C4539A:p.Y1513X	.	Pathogenic	.	.	.	.	.	.	.	.	.	.	.	7.678	7-128848027-C-A, NC_000007.14:g.128848027C>A
VUS	2	178704405	178704405	A	G	.	TTN	exonic	nonsynonymous SNV	TTN:NM_133378:exon103:c.C26233T:p.P8745S,TTN:NM_001256850:exon104:c.C29014T:p.P9672S,TTN:NM_001267550:exon106:c.C29965T:p.P9989S	.	Likely pathogenic	.	.	.	0.062	0.961	0.783	.	0.752	0.103	0.652	0.871	3.222	2-178704405-G-A, NC_000002.12:g.178704405G>A
VUS	2	178750174	178750174	A	C	rs144690298	TTN	exonic	stopgain	TTN:NM_133379:exon46:c.G12226T:p.E4076X	.	Pathogenic	.	.	.	.	.	.	.	.	.	.	.	1.138	2-178750174-C-A, NC_000002.12:g.178750174C>A
VUS	2	178756624	178756624	A	G	rs779064556	TTN	exonic	stopgain	TTN:NM_133437:exon44:c.C10339T:p.Q3447X,TTN:NM_001267550:exon46:c.C10852T:p.Q3618X	.	Pathogenic	Uncertain significance	criteria provided, single submitter	.	.	.	.	.	.	.	.	.	7.789	2-178756624-G-A, NC_000002.12:g.178756624G>A
VUS	14	23422276	23422276	T	C	rs759579652	MYH7	exonic	nonsynonymous SNV	MYH7:NM_000257:exon25:c.G3149A:p.R1050Q	.	Likely pathogenic	Uncertain significance	criteria provided, single submitter	.	0.001	1.0	0.997	3.045	0.926	0.950	0.920	0.980	4.141	14-23422276-C-T, NC_000014.9:g.23422276C>T
VUS	2	178799659	178799659	A	G	.	TTN	exonic	stopgain	TTN:NM_001256850:exon6:c.C742T:p.Q248X,TTN:NM_001267550:exon6:c.C742T:p.Q248X,TTN:NM_003319:exon6:c.C742T:p.Q248X,TTN:NM_133378:exon6:c.C742T:p.Q248X,TTN:NM_133379:exon6:c.C742T:p.Q248X,TTN:NM_133432:exon6:c.C742T:p.Q248X,TTN:NM_133437:exon6:c.C742T:p.Q248X	.	Pathogenic	.	.	.	.	.	.	.	.	.	.	.	6.954	2-178799659-G-A, NC_000002.12:g.178799659G>A
VUS	14	23415409	23415409	C	T	rs730880813	MYH7	exonic	nonsynonymous SNV	MYH7:NM_000257:exon36:c.A5255G:p.E1752G	.	Likely pathogenic	Uncertain significance	criteria provided, multiple submitters, no conflicts	.	0.0	1.0	0.999	3.575	0.792	0.863	0.877	0.964	3.946	14-23415409-T-C, NC_000014.9:g.23415409T>C
VUS	15	34793294	34793294	T	G	.	ACTC1	exonic	stopgain	ACTC1:NM_005159:exon3:c.C405A:p.Y135X	.	Likely pathogenic	.	.	.	.	.	.	.	.	.	.	.	6.840	15-34793294-G-T, NC_000015.10:g.34793294G>T
Likely pathogenic	10	88948824	88948824	G	A	rs772919504	ACTA2	exonic	nonsynonymous SNV	ACTA2:NM_001141945:exon2:c.T107C:p.I36T,ACTA2:NM_001320855:exon2:c.T107C:p.I36T,ACTA2:NM_001613:exon2:c.T107C:p.I36T	.	Likely pathogenic	Uncertain significance	criteria provided, multiple submitters, no conflicts	.	.	0.752	0.995	2.755	0.895	0.444	0.893	0.970	4.255	10-88948824-A-G, NC_000010.11:g.88948824A>G
VUS	2	178790025	178790025	T	C	.	TTN	exonic	nonsynonymous SNV	TTN:NM_003319:exon11:c.G1753A:p.E585K,TTN:NM_133432:exon11:c.G1753A:p.E585K,TTN:NM_133437:exon11:c.G1753A:p.E585K,TTN:NM_001256850:exon12:c.G1891A:p.E631K,TTN:NM_001267550:exon12:c.G1891A:p.E631K,TTN:NM_133378:exon12:c.G1891A:p.E631K,TTN:NM_133379:exon12:c.G1891A:p.E631K	.	Likely pathogenic	.	.	.	0.0	0.999	0.995	.	0.726	0.162	0.572	0.828	3.372	2-178790025-C-T, NC_000002.12:g.178790025C>T
Likely pathogenic	14	23419506	23419506	T	C	rs397516195	MYH7	exonic	nonsynonymous SNV	MYH7:NM_000257:exon28:c.G3830A:p.R1277Q	.	Likely pathogenic	Uncertain significance	criteria provided, multiple submitters, no conflicts	.	0.003	0.746	0.407	2023-09-02	0.544	0.916	0.668	0.878	3.228	14-23419506-C-T, NC_000014.9:g.23419506C>T
Likely pathogenic	2	178739537	178739537	A	G	rs775072385	TTN	exonic	stopgain	TTN:NM_003319:exon45:c.C12607T:p.Q4203X,TTN:NM_001256850:exon46:c.C12745T:p.Q4249X,TTN:NM_133432:exon46:c.C12982T:p.Q4328X,TTN:NM_133437:exon46:c.C13183T:p.Q4395X,TTN:NM_001267550:exon48:c.C13696T:p.Q4566X	.	Pathogenic	Uncertain significance	criteria provided, multiple submitters, no conflicts	0.0002	.	.	.	.	.	.	.	.	7.008	2-178739537-G-A, NC_000002.12:g.178739537G>A
VUS	11	47350574	47350574	A	C	.	MYBPC3	exonic	stopgain	MYBPC3:NM_000256:exon3:c.G334T:p.E112X	.	Pathogenic	.	.	.	.	.	.	.	.	.	.	.	5.233	11-47350574-C-A, NC_000011.10:g.47350574C>A
VUS	16	15786631	15786631	A	G	rs557865832	MYH11	exonic	nonsynonymous SNV	MYH11:NM_001040113:exon5:c.C632T:p.T211M,MYH11:NM_001040114:exon5:c.C632T:p.T211M,MYH11:NM_002474:exon5:c.C632T:p.T211M,MYH11:NM_022844:exon5:c.C632T:p.T211M	.	Likely pathogenic	Uncertain significance	criteria provided, multiple submitters, no conflicts	3.23e-05	0.096	0.938	0.349	-0.755	0.470	0.080	0.381	0.702	3.885	16-15786631-G-A, NC_000016.10:g.15786631G>A
VUS	14	23414038	23414038	G	A	rs886038830	MYH7	exonic	nonsynonymous SNV	MYH7:NM_000257:exon38:c.T5624C:p.V1875A	.	Likely pathogenic	Uncertain significance	criteria provided, single submitter	.	0.007	0.45	0.524	3.54	0.701	0.850	0.633	0.861	4.127	14-23414038-A-G, NC_000014.9:g.23414038A>G
VUS	2	178721867	178721867	T	G	.	TTN	exonic	stopgain	TTN:NM_133378:exon75:c.C19064A:p.S6355X,TTN:NM_001256850:exon76:c.C21845A:p.S7282X,TTN:NM_001267550:exon78:c.C22796A:p.S7599X	.	Pathogenic	.	.	.	.	.	.	.	.	.	.	.	9.418	2-178721867-G-T, NC_000002.12:g.178721867G>T
VUS	3	46860799	46860799	G	C	.	MYL3	exonic	nonsynonymous SNV	MYL3:NM_000258:exon3:c.G184C:p.D62H	.	Likely pathogenic	.	.	.	0.0	1.0	1.0	4.125	0.936	0.279	0.924	0.981	3.945	3-46860799-C-G, NC_000003.12:g.46860799C>G
VUS	14	23424858	23424858	T	C	.	MYH7	exonic	nonsynonymous SNV	MYH7:NM_000257:exon22:c.G2590A:p.E864K	.	Likely pathogenic	.	.	.	0.024	0.647	0.297	2.54	0.541	0.640	0.455	0.757	3.166	14-23424858-C-T, NC_000014.9:g.23424858C>T
VUS	2	178530446	178530446	C	G	.	TTN	exonic	stopgain	TTN:NM_003319:exon186:c.C78974G:p.S26325X,TTN:NM_133432:exon187:c.C79349G:p.S26450X,TTN:NM_133437:exon187:c.C79550G:p.S26517X,TTN:NM_133378:exon307:c.C98465G:p.S32822X,TTN:NM_001256850:exon308:c.C101246G:p.S33749X,TTN:NM_001267550:exon358:c.C106169G:p.S35390X	.	Pathogenic	.	.	.	.	.	.	.	.	.	.	.	16.971	2-178530446-G-C, NC_000002.12:g.178530446G>C
VUS	14	23428516	23428516	T	A	rs727504328	MYH7	exonic	nonsynonymous SNV	MYH7:NM_000257:exon15:c.T1562A:p.I521N	.	Likely pathogenic	.	.	.	0.0	0.999	0.995	4.145	0.963	0.987	0.943	0.988	4.325	14-23428516-A-T, NC_000014.9:g.23428516A>T
VUS	14	23427864	23427864	T	C	.	MYH7	exonic	nonsynonymous SNV	MYH7:NM_000257:exon16:c.G1609A:p.E537K	.	Likely pathogenic	.	.	.	0.006	1.0	1.0	3.715	0.912	0.974	0.815	0.941	4.050	14-23427864-C-T, NC_000014.9:g.23427864C>T
VUS	3	46863302	46863302	C	T	.	MYL3	exonic	nonsynonymous SNV	MYL3:NM_000258:exon1:c.A89G:p.E30G	.	Likely pathogenic	.	.	.	0.153	0.728	0.366	2.31	0.638	0.282	0.413	0.727	2.537	3-46863302-T-C, NC_000003.12:g.46863302T>C
Likely pathogenic	14	23418375	23418375	A	G	rs397516199	MYH7	exonic	nonsynonymous SNV	MYH7:NM_000257:exon30:c.C4004T:p.S1335L	.	Likely pathogenic	Uncertain significance	criteria provided, multiple submitters, no conflicts	.	0.0	0.027	0.05	3.275	0.619	0.883	0.776	0.926	3.716	14-23418375-G-A, NC_000014.9:g.23418375G>A
VUS	2	178729164	178729164	A	G	rs1180688317	TTN	exonic	nonsynonymous SNV	TTN:NM_133378:exon62:c.C15142T:p.P5048S,TTN:NM_001256850:exon63:c.C17923T:p.P5975S,TTN:NM_001267550:exon65:c.C18874T:p.P6292S	.	Likely pathogenic	.	.	3.232e-05	0.027	0.987	0.763	.	0.749	0.089	0.765	0.922	3.044	2-178729164-G-A, NC_000002.12:g.178729164G>A
VUS	2	178581583	178581583	A	G	.	TTN	exonic	stopgain	TTN:NM_003319:exon144:c.C39490T:p.Q13164X,TTN:NM_133432:exon145:c.C39865T:p.Q13289X,TTN:NM_133437:exon145:c.C40066T:p.Q13356X,TTN:NM_133378:exon265:c.C58981T:p.Q19661X,TTN:NM_001256850:exon266:c.C61762T:p.Q20588X,TTN:NM_001267550:exon316:c.C66685T:p.Q22229X	.	Pathogenic	.	.	.	.	.	.	.	.	.	.	.	13.349	2-178581583-G-A, NC_000002.12:g.178581583G>A
VUS	14	23419223	23419223	A	G	.	MYH7	exonic	nonsynonymous SNV	MYH7:NM_000257:exon29:c.C3926T:p.T1309I	.	Likely pathogenic	.	.	.	0.043	0.284	0.451	2.13	0.627	0.628	0.399	0.716	3.148	14-23419223-G-A, NC_000014.9:g.23419223G>A
VUS	3	46860738	46860738	A	G	rs752549068	MYL3	exonic	nonsynonymous SNV	MYL3:NM_000258:exon3:c.C245T:p.A82V	.	Likely pathogenic	Uncertain significance	criteria provided, multiple submitters, no conflicts	.	0.0	1.0	0.992	3.455	0.832	0.216	0.814	0.941	4.409	3-46860738-G-A, NC_000003.12:g.46860738G>A
VUS	14	23417263	23417263	A	G	rs1468116782	MYH7	exonic	nonsynonymous SNV	MYH7:NM_000257:exon32:c.C4409T:p.S1470L	.	Likely pathogenic	Uncertain significance	criteria provided, single submitter	.	0.001	0.862	0.48	3.045	0.529	0.551	0.599	0.843	3.547	14-23417263-G-A, NC_000014.9:g.23417263G>A
Likely pathogenic	14	23418349	23418349	A	G	rs727504352	MYH7	exonic	nonsynonymous SNV	MYH7:NM_000257:exon30:c.C4030T:p.R1344W	.	Likely pathogenic	Uncertain significance	criteria provided, multiple submitters, no conflicts	.	0.0	0.999	0.971	4.215	0.823	0.935	0.825	0.945	4.166	14-23418349-G-A, NC_000014.9:g.23418349G>A
VUS	2	178682778	178682778	A	G	rs758199108	TTN	exonic	nonsynonymous SNV	TTN:NM_133378:exon132:c.C29281T:p.P9761S,TTN:NM_001256850:exon133:c.C32062T:p.P10688S,TTN:NM_001267550:exon135:c.C33013T:p.P11005S	.	Likely pathogenic	.	.	.	0.114	0.421	0.086	.	0.593	0.089	0.300	0.624	1.788	2-178682778-G-A, NC_000002.12:g.178682778G>A
VUS	16	15759662	15759662	A	G	rs1567736003	MYH11	exonic	nonsynonymous SNV	MYH11:NM_002474:exon12:c.C1315T:p.R439C,MYH11:NM_022844:exon12:c.C1315T:p.R439C,MYH11:NM_001040113:exon13:c.C1336T:p.R446C,MYH11:NM_001040114:exon13:c.C1336T:p.R446C	.	Likely pathogenic	Uncertain significance	criteria provided, multiple submitters, no conflicts	.	0.0	1.0	1.0	3.375	0.897	0.569	0.835	0.949	4.233	16-15759662-G-A, NC_000016.10:g.15759662G>A
VUS	2	178696009	178696009	A	C	.	TTN	exonic	stopgain	TTN:NM_133378:exon111:c.G27331T:p.E9111X,TTN:NM_001256850:exon112:c.G30112T:p.E10038X,TTN:NM_001267550:exon114:c.G31063T:p.E10355X	.	Pathogenic	.	.	.	.	.	.	.	.	.	.	.	7.423	2-178696009-C-A, NC_000002.12:g.178696009C>A
VUS	2	178695963	178695963	A	T	.	TTN	exonic	nonsynonymous SNV	TTN:NM_133378:exon111:c.A27377T:p.Y9126F,TTN:NM_001256850:exon112:c.A30158T:p.Y10053F,TTN:NM_001267550:exon114:c.A31109T:p.Y10370F	.	Likely pathogenic	.	.	.	0.0	0.956	0.931	.	0.532	0.138	0.450	0.753	3.204	2-178695963-T-A, NC_000002.12:g.178695963T>A
VUS	14	23418318	23418318	C	T	rs781402024	MYH7	exonic	nonsynonymous SNV	MYH7:NM_000257:exon30:c.A4061G:p.K1354R	.	Likely pathogenic	.	.	.	0.02	0.999	0.999	2.37	0.663	0.755	0.754	0.917	4.223	14-23418318-T-C, NC_000014.9:g.23418318T>C
VUS	16	15782390	15782390	A	G	rs112895882	MYH11	exonic	stopgain	MYH11:NM_002474:exon6:c.C721T:p.R241X,MYH11:NM_022844:exon6:c.C721T:p.R241X,MYH11:NM_001040113:exon7:c.C742T:p.R248X,MYH11:NM_001040114:exon7:c.C742T:p.R248X	.	Pathogenic	.	.	.	.	.	.	.	.	.	.	.	7.045	16-15782390-G-A, NC_000016.10:g.15782390G>A
Likely pathogenic	14	23415060	23415060	A	G	rs201865159	MYH7	exonic	nonsynonymous SNV	MYH7:NM_000257:exon37:c.C5494T:p.R1832C	.	Likely pathogenic	Uncertain significance	criteria provided, multiple submitters, no conflicts	.	0.0	0.995	0.927	2023-01-04	0.792	0.865	0.767	0.922	4.062	14-23415060-G-A, NC_000014.9:g.23415060G>A
VUS	2	178620349	178620349	A	G	rs775807236	TTN	exonic	nonsynonymous SNV	TTN:NM_003319:exon76:c.C18977T:p.T6326I,TTN:NM_133432:exon77:c.C19352T:p.T6451I,TTN:NM_133437:exon77:c.C19553T:p.T6518I,TTN:NM_133378:exon197:c.C38468T:p.T12823I,TTN:NM_001256850:exon198:c.C41249T:p.T13750I,TTN:NM_001267550:exon248:c.C46172T:p.T15391I	.	Likely pathogenic	Uncertain significance	criteria provided, single submitter	.	0.06	0.993	0.883	2.175	0.531	0.025	0.558	0.820	3.391	2-178620349-G-A, NC_000002.12:g.178620349G>A
VUS	15	63062261	63062261	G	C	.	TPM1	exonic	nonsynonymous SNV	TPM1:NM_001018008:exon6:c.C578G:p.S193C,TPM1:NM_001301289:exon6:c.C578G:p.S193C,TPM1:NM_001330344:exon6:c.C578G:p.S193C,TPM1:NM_001330346:exon6:c.C578G:p.S193C,TPM1:NM_001330351:exon6:c.C578G:p.S193C,TPM1:NM_001365780:exon6:c.C578G:p.S193C,TPM1:NM_001365781:exon6:c.C578G:p.S193C,TPM1:NM_001365782:exon6:c.C578G:p.S193C,TPM1:NM_000366:exon7:c.C686G:p.S229C,TPM1:NM_001018004:exon7:c.C686G:p.S229C,TP…	.	Likely pathogenic	.	.	.	0.02	0.473	0.73	3.37	0.676	0.161	0.623	0.856	3.235	15-63062261-C-G, NC_000015.10:g.63062261C>G
VUS	7	128846001	128846001	T	G	.	FLNC	exonic	stopgain	FLNC:NM_001127487:exon22:c.G3802T:p.E1268X,FLNC:NM_001458:exon22:c.G3802T:p.E1268X	.	Pathogenic	.	.	.	.	.	.	.	.	.	.	.	9.000	7-128846001-G-T, NC_000007.14:g.128846001G>T
VUS	2	178782875	178782875	T	C	rs397517546	TTN	exonic	nonsynonymous SNV	TTN:NM_003319:exon17:c.G2893A:p.G965R,TTN:NM_133432:exon17:c.G2893A:p.G965R,TTN:NM_133437:exon17:c.G2893A:p.G965R,TTN:NM_001256850:exon18:c.G3031A:p.G1011R,TTN:NM_001267550:exon18:c.G3031A:p.G1011R,TTN:NM_133378:exon18:c.G3031A:p.G1011R,TTN:NM_133379:exon18:c.G3031A:p.G1011R	.	Likely pathogenic	Uncertain significance	criteria provided, single submitter	.	0.0	1.0	1.0	.	0.901	0.077	0.676	0.882	3.110	2-178782875-C-T, NC_000002.12:g.178782875C>T
VUS	16	15838117	15838117	T	C	rs866047937	MYH11	exonic	nonsynonymous SNV	MYH11:NM_001040113:exon2:c.G136A:p.E46K,MYH11:NM_001040114:exon2:c.G136A:p.E46K,MYH11:NM_002474:exon2:c.G136A:p.E46K,MYH11:NM_022844:exon2:c.G136A:p.E46K	.	Likely pathogenic	.	.	.	0.168	0.999	0.933	2.455	0.721	0.251	0.720	0.902	3.317	16-15838117-C-T, NC_000016.10:g.15838117C>T
VUS	2	178769679	178769679	A	G	rs773875566	TTN	exonic	nonsynonymous SNV	TTN:NM_003319:exon36:c.C8764T:p.P2922S,TTN:NM_133432:exon36:c.C8764T:p.P2922S,TTN:NM_133437:exon36:c.C8764T:p.P2922S,TTN:NM_001256850:exon37:c.C8902T:p.P2968S,TTN:NM_001267550:exon37:c.C8902T:p.P2968S,TTN:NM_133378:exon37:c.C8902T:p.P2968S,TTN:NM_133379:exon37:c.C8902T:p.P2968S	.	Likely pathogenic	Uncertain significance	criteria provided, multiple submitters, no conflicts	6.533e-05	0.038	1.0	0.996	.	0.494	0.042	0.499	0.785	3.818	2-178769679-G-A, NC_000002.12:g.178769679G>A
VUS	2	178579840	178579840	T	C	rs373706642	TTN	exonic	nonsynonymous SNV	TTN:NM_003319:exon147:c.G40162A:p.G13388R,TTN:NM_133432:exon148:c.G40537A:p.G13513R,TTN:NM_133437:exon148:c.G40738A:p.G13580R,TTN:NM_133378:exon268:c.G59653A:p.G19885R,TTN:NM_001256850:exon269:c.G62434A:p.G20812R,TTN:NM_001267550:exon319:c.G67357A:p.G22453R	.	Likely pathogenic	Uncertain significance	criteria provided, single submitter	6.472e-05	0.003	1.0	1.0	3.41	0.434	0.044	0.542	0.811	3.541	2-178579840-C-T, NC_000002.12:g.178579840C>T
VUS	3	46858386	46858386	G	T	rs374329098	MYL3	exonic	nonsynonymous SNV	MYL3:NM_000258:exon5:c.A557C:p.E186A	.	Likely pathogenic	Uncertain significance	criteria provided, multiple submitters, no conflicts	.	0.015	0.751	0.448	2.695	0.504	0.195	0.779	0.927	4.310	3-46858386-T-G, NC_000003.12:g.46858386T>G
VUS	19	11100273	11100273	G	A	rs765969972	LDLR	exonic	nonsynonymous SNV	LDLR:NM_000527:exon2:c.A118G:p.I40V,LDLR:NM_001195798:exon2:c.A118G:p.I40V,LDLR:NM_001195799:exon2:c.A118G:p.I40V,LDLR:NM_001195800:exon2:c.A118G:p.I40V,LDLR:NM_001195803:exon2:c.A118G:p.I40V	.	Likely pathogenic	Uncertain significance	criteria provided, multiple submitters, no conflicts	.	0.358	0.737	0.773	1.235	0.911	0.429	0.505	0.789	2.688	19-11100273-A-G, NC_000019.10:g.11100273A>G
Likely pathogenic	10	88941793	88941793	T	C	rs794728025	ACTA2	exonic	nonsynonymous SNV	ACTA2:NM_001141945:exon5:c.G446A:p.R149H,ACTA2:NM_001320855:exon5:c.G446A:p.R149H,ACTA2:NM_001613:exon5:c.G446A:p.R149H	.	Likely pathogenic	Uncertain significance	criteria provided, multiple submitters, no conflicts	.	.	0.034	0.063	3.57	0.957	0.519	0.862	0.959	3.486	10-88941793-C-T, NC_000010.11:g.88941793C>T
VUS	19	11105493	11105493	G	C	.	LDLR	exonic	nonsynonymous SNV	LDLR:NM_001195799:exon3:c.C464G:p.P155R,LDLR:NM_000527:exon4:c.C587G:p.P196R,LDLR:NM_001195798:exon4:c.C587G:p.P196R	.	Likely pathogenic	.	.	.	0.204	0.565	0.693	0.935	0.839	0.443	0.662	0.875	1.755	19-11105493-C-G, NC_000019.10:g.11105493C>G
VUS	6	123218612	123218612	A	G	rs201041981	TRDN	exonic	stopgain	TRDN:NM_006073:exon41:c.C2179T:p.Q727X	.	Pathogenic	Uncertain significance	criteria provided, multiple submitters, no conflicts	3.236e-05	.	.	.	.	.	.	.	.	7.054	6-123218612-G-A, NC_000006.12:g.123218612G>A
VUS	2	178537342	178537342	T	C	.	TTN	exonic	nonsynonymous SNV	TTN:NM_003319:exon183:c.G72670A:p.D24224N,TTN:NM_133432:exon184:c.G73045A:p.D24349N,TTN:NM_133437:exon184:c.G73246A:p.D24416N,TTN:NM_133378:exon304:c.G92161A:p.D30721N,TTN:NM_001256850:exon305:c.G94942A:p.D31648N,TTN:NM_001267550:exon355:c.G99865A:p.D33289N	.	Likely pathogenic	.	.	.	0.01	0.998	0.974	3.16	0.434	0.070	0.459	0.760	5.347	2-178537342-C-T, NC_000002.12:g.178537342C>T
VUS	2	178590974	178590974	A	T	.	TTN	exonic	stopgain	TTN:NM_003319:exon132:c.A33556T:p.K11186X,TTN:NM_133432:exon133:c.A33931T:p.K11311X,TTN:NM_133437:exon133:c.A34132T:p.K11378X,TTN:NM_133378:exon253:c.A53047T:p.K17683X,TTN:NM_001256850:exon254:c.A55828T:p.K18610X,TTN:NM_001267550:exon304:c.A60751T:p.K20251X	.	Pathogenic	.	.	.	.	.	.	.	.	.	.	.	12.852	2-178590974-T-A, NC_000002.12:g.178590974T>A
VUS	19	11113641	11113641	A	T	.	LDLR	exonic	nonsynonymous SNV	LDLR:NM_001195800:exon8:c.T961A:p.Y321N,LDLR:NM_001195799:exon9:c.T1342A:p.Y448N,LDLR:NM_001195803:exon9:c.T1084A:p.Y362N,LDLR:NM_000527:exon10:c.T1465A:p.Y489N,LDLR:NM_001195798:exon10:c.T1465A:p.Y489N	.	Likely pathogenic	.	.	.	0.0	0.996	0.993	3.97	0.985	0.974	0.961	0.994	4.264	19-11113641-T-A, NC_000019.10:g.11113641T>A
VUS	3	46860729	46860729	C	T	.	MYL3	exonic	nonsynonymous SNV	MYL3:NM_000258:exon3:c.A254G:p.Q85R	.	Likely pathogenic	.	.	.	0.02	0.961	0.508	2023-05-03	0.631	0.163	0.747	0.914	3.471	3-46860729-T-C, NC_000003.12:g.46860729T>C
VUS	2	21002296	21002296	A	G	rs1553382326	APOB	exonic	stopgain	APOB:NM_000384:exon29:c.C13126T:p.Q4376X	.	Likely pathogenic	Uncertain significance	criteria provided, single submitter	.	.	.	.	.	.	.	.	.	7.465	2-21002296-G-A, NC_000002.12:g.21002296G>A
VUS	14	23433218	23433218	T	C	rs730880830	MYH7	exonic	nonsynonymous SNV	MYH7:NM_000257:exon4:c.G211A:p.V71M	.	Likely pathogenic	Uncertain significance	criteria provided, multiple submitters, no conflicts	3.233e-05	0.001	0.869	0.803	3.565	0.807	0.891	0.670	0.879	3.591	14-23433218-C-T, NC_000014.9:g.23433218C>T
VUS	2	178722531	178722531	A	G	.	TTN	exonic	nonsynonymous SNV	TTN:NM_133378:exon74:c.C18524T:p.P6175L,TTN:NM_001256850:exon75:c.C21305T:p.P7102L,TTN:NM_001267550:exon77:c.C22256T:p.P7419L	.	Likely pathogenic	.	.	.	0.095	0.998	0.948	.	0.919	0.179	0.730	0.907	3.727	2-178722531-G-A, NC_000002.12:g.178722531G>A
VUS	14	23415152	23415152	C	T	.	MYH7	exonic	nonsynonymous SNV	MYH7:NM_000257:exon37:c.A5402G:p.E1801G	.	Likely pathogenic	.	.	.	0.001	1.0	0.999	4.465	0.848	0.943	0.914	0.978	4.301	14-23415152-T-C, NC_000014.9:g.23415152T>C
VUS	16	15753394	15753394	T	C	.	MYH11	exonic	nonsynonymous SNV	MYH11:NM_002474:exon15:c.G1864A:p.V622M,MYH11:NM_022844:exon15:c.G1864A:p.V622M,MYH11:NM_001040113:exon16:c.G1885A:p.V629M,MYH11:NM_001040114:exon16:c.G1885A:p.V629M	.	Likely pathogenic	.	.	.	0.065	0.819	0.255	1.13	0.566	0.077	0.438	0.745	3.933	16-15753394-C-T, NC_000016.10:g.15753394C>T
VUS	2	178764802	178764802	A	G	rs397517792	TTN	exonic	nonsynonymous SNV	TTN:NM_003319:exon41:c.C9575T:p.P3192L,TTN:NM_133432:exon41:c.C9575T:p.P3192L,TTN:NM_133437:exon41:c.C9575T:p.P3192L,TTN:NM_001256850:exon42:c.C9713T:p.P3238L,TTN:NM_001267550:exon42:c.C9713T:p.P3238L,TTN:NM_133378:exon42:c.C9713T:p.P3238L,TTN:NM_133379:exon42:c.C9713T:p.P3238L	.	Likely pathogenic	Uncertain significance	criteria provided, multiple submitters, no conflicts	.	0.244	1.0	0.869	.	0.524	0.022	0.528	0.803	3.670	2-178764802-G-A, NC_000002.12:g.178764802G>A
VUS	2	178723883	178723883	A	C	.	TTN	exonic	stopgain	TTN:NM_133378:exon70:c.G17644T:p.E5882X,TTN:NM_001256850:exon71:c.G20425T:p.E6809X,TTN:NM_001267550:exon73:c.G21376T:p.E7126X	.	Pathogenic	.	.	.	.	.	.	.	.	.	.	.	8.405	2-178723883-C-A, NC_000002.12:g.178723883C>A
VUS	14	23415197	23415197	G	A	.	MYH7	exonic	nonsynonymous SNV	MYH7:NM_000257:exon37:c.T5357C:p.M1786T	.	Likely pathogenic	.	.	.	0.024	0.993	0.995	2023-05-03	0.672	0.876	0.779	0.927	3.680	14-23415197-A-G, NC_000014.9:g.23415197A>G
VUS	12	110915739	110915739	C	G	.	MYL2	exonic	nonsynonymous SNV	MYL2:NM_000432:exon3:c.C145G:p.L49V	.	Likely pathogenic	.	.	.	0.001	0.86	0.787	2023-09-03	0.533	0.157	0.669	0.879	3.622	12-110915739-G-C, NC_000012.12:g.110915739G>C
VUS	2	178727834	178727834	A	G	rs794727829	TTN	exonic	stopgain	TTN:NM_133378:exon65:c.C16012T:p.R5338X,TTN:NM_001256850:exon66:c.C18793T:p.R6265X,TTN:NM_001267550:exon68:c.C19744T:p.R6582X	.	Pathogenic	Uncertain significance	criteria provided, multiple submitters, no conflicts	.	.	.	.	.	.	.	.	.	8.439	2-178727834-G-A, NC_000002.12:g.178727834G>A
VUS	14	23427241	23427241	A	C	.	MYH7	exonic	nonsynonymous SNV	MYH7:NM_000257:exon17:c.G1955T:p.R652M	.	Likely pathogenic	.	.	.	0.0	0.953	0.928	3.115	0.954	0.966	0.893	0.970	4.516	14-23427241-C-A, NC_000014.9:g.23427241C>A
VUS	6	123570973	123570973	T	G	.	TRDN	exonic	stopgain	TRDN:NM_001251987:exon2:c.C182A:p.S61X,TRDN:NM_001256020:exon2:c.C182A:p.S61X,TRDN:NM_001256021:exon2:c.C182A:p.S61X,TRDN:NM_001256022:exon2:c.C182A:p.S61X,TRDN:NM_006073:exon2:c.C182A:p.S61X	.	Pathogenic	.	.	.	.	.	.	.	.	.	.	.	9.674	6-123570973-G-T, NC_000006.12:g.123570973G>T
VUS	15	48496136	48496136	A	C	.	FBN1	exonic	stopgain	FBN1:NM_000138:exon20:c.G2383T:p.G795X	.	Pathogenic	.	.	.	.	.	.	.	.	.	.	.	7.150	15-48496136-C-A, NC_000015.10:g.48496136C>A
VUS	6	7563766	7563766	T	G	.	DSP	exonic	stopgain	DSP:NM_001008844:exon6:c.G757T:p.E253X,DSP:NM_001319034:exon6:c.G757T:p.E253X,DSP:NM_004415:exon6:c.G757T:p.E253X	.	Pathogenic	.	.	.	.	.	.	.	.	.	.	.	8.777	6-7563766-G-T, NC_000006.12:g.7563766G>T
VUS	14	23417288	23417288	T	C	rs1892258263	MYH7	exonic	nonsynonymous SNV	MYH7:NM_000257:exon32:c.G4384A:p.E1462K	.	Likely pathogenic	Uncertain significance	criteria provided, single submitter	.	0.001	0.999	0.999	2.87	0.788	0.811	0.850	0.954	4.044	14-23417288-C-T, NC_000014.9:g.23417288C>T
VUS	18	31524462	31524462	A	C	.	DSG2	exonic	stopgain	DSG2:NM_001943:exon7:c.C705A:p.Y235X	.	Likely pathogenic	.	.	.	.	.	.	.	.	.	.	.	5.504	18-31524462-C-A, NC_000018.10:g.31524462C>A
VUS	2	178757739	178757739	T	G	.	TTN	exonic	nonsynonymous SNV	TTN:NM_133432:exon44:c.C10343A:p.P3448Q,TTN:NM_001267550:exon45:c.C10481A:p.P3494Q	.	Likely pathogenic	.	.	.	0.05	.	.	.	0.625	0.059	0.462	0.762	2.584	2-178757739-G-T, NC_000002.12:g.178757739G>T
VUS	2	178605452	178605452	T	G	rs781513071	TTN	exonic	nonsynonymous SNV	TTN:NM_003319:exon107:c.C26648A:p.P8883Q,TTN:NM_133432:exon108:c.C27023A:p.P9008Q,TTN:NM_133437:exon108:c.C27224A:p.P9075Q,TTN:NM_133378:exon228:c.C46139A:p.P15380Q,TTN:NM_001256850:exon229:c.C48920A:p.P16307Q,TTN:NM_001267550:exon279:c.C53843A:p.P17948Q	.	Likely pathogenic	.	.	.	0.001	1.0	1.0	3.745	0.477	0.023	0.530	0.804	3.462	2-178605452-G-T, NC_000002.12:g.178605452G>T
VUS	14	23431671	23431671	T	G	.	MYH7	exonic	nonsynonymous SNV	MYH7:NM_000257:exon8:c.C646A:p.L216M	.	Likely pathogenic	.	.	.	0.001	0.998	1.0	3.105	0.840	0.959	0.676	0.882	3.822	14-23431671-G-T, NC_000014.9:g.23431671G>T
VUS	19	11113431	11113431	A	C	.	LDLR	exonic	nonsynonymous SNV	LDLR:NM_001195800:exon7:c.C836A:p.S279Y,LDLR:NM_001195799:exon8:c.C1217A:p.S406Y,LDLR:NM_001195803:exon8:c.C959A:p.S320Y,LDLR:NM_000527:exon9:c.C1340A:p.S447Y,LDLR:NM_001195798:exon9:c.C1340A:p.S447Y	.	Likely pathogenic	.	.	.	0.078	0.203	0.56	2.735	0.903	0.574	0.650	0.870	2.668	19-11113431-C-A, NC_000019.10:g.11113431C>A
VUS	2	178540068	178540068	T	C	.	TTN	exonic	nonsynonymous SNV	TTN:NM_003319:exon179:c.G70903A:p.E23635K,TTN:NM_133432:exon180:c.G71278A:p.E23760K,TTN:NM_133437:exon180:c.G71479A:p.E23827K,TTN:NM_133378:exon300:c.G90394A:p.E30132K,TTN:NM_001256850:exon301:c.G93175A:p.E31059K,TTN:NM_001267550:exon351:c.G98098A:p.E32700K	.	Likely pathogenic	.	.	.	0.104	0.651	0.214	2.955	0.271	0.025	0.289	0.612	4.897	2-178540068-C-T, NC_000002.12:g.178540068C>T
VUS	14	23416150	23416150	A	C	.	MYH7	exonic	nonsynonymous SNV	MYH7:NM_000257:exon34:c.G4807T:p.A1603S	.	Likely pathogenic	.	.	.	0.477	0.031	0.138	2023-04-01	0.281	0.682	0.117	0.332	1.327	14-23416150-C-A, NC_000014.9:g.23416150C>A
VUS	2	178777806	178777806	T	C	rs771127151	TTN	exonic	nonsynonymous SNV	TTN:NM_003319:exon24:c.G4240A:p.V1414M,TTN:NM_133432:exon24:c.G4240A:p.V1414M,TTN:NM_133437:exon24:c.G4240A:p.V1414M,TTN:NM_001256850:exon25:c.G4378A:p.V1460M,TTN:NM_001267550:exon25:c.G4378A:p.V1460M,TTN:NM_133378:exon25:c.G4378A:p.V1460M,TTN:NM_133379:exon25:c.G4378A:p.V1460M	.	Likely pathogenic	.	.	.	0.017	1.0	0.999	.	0.590	0.052	0.429	0.739	3.284	2-178777806-C-T, NC_000002.12:g.178777806C>T
VUS	16	15771641	15771641	T	G	.	MYH11	exonic	nonsynonymous SNV	MYH11:NM_002474:exon9:c.C961A:p.Q321K,MYH11:NM_022844:exon9:c.C961A:p.Q321K,MYH11:NM_001040113:exon10:c.C982A:p.Q328K,MYH11:NM_001040114:exon10:c.C982A:p.Q328K	.	Likely pathogenic	.	.	.	0.009	0.136	0.151	0.91	0.628	0.225	0.703	0.895	2.572	16-15771641-G-T, NC_000016.10:g.15771641G>T
VUS	14	23423579	23423579	T	C	.	MYH7	exonic	nonsynonymous SNV	MYH7:NM_000257:exon24:c.G3067A:p.A1023T	.	Likely pathogenic	.	.	.	0.056	0.053	0.119	1.415	0.639	0.700	0.362	0.686	2.117	14-23423579-C-T, NC_000014.9:g.23423579C>T
VUS	16	15838011	15838011	T	G	.	MYH11	exonic	nonsynonymous SNV	MYH11:NM_001040113:exon2:c.C242A:p.P81Q,MYH11:NM_001040114:exon2:c.C242A:p.P81Q,MYH11:NM_002474:exon2:c.C242A:p.P81Q,MYH11:NM_022844:exon2:c.C242A:p.P81Q	.	Likely pathogenic	.	.	.	0.0	1.0	0.999	3.73	0.693	0.357	0.753	0.917	4.059	16-15838011-G-T, NC_000016.10:g.15838011G>T
VUS	16	15763816	15763816	A	G	rs200447515	MYH11	exonic	nonsynonymous SNV	MYH11:NM_002474:exon10:c.C1109T:p.A370V,MYH11:NM_022844:exon10:c.C1109T:p.A370V,MYH11:NM_001040113:exon11:c.C1130T:p.A377V,MYH11:NM_001040114:exon11:c.C1130T:p.A377V	.	Likely pathogenic	Uncertain significance	criteria provided, single submitter	.	0.0	1.0	0.983	2.14	0.846	0.479	0.768	0.923	4.267	16-15763816-G-A, NC_000016.10:g.15763816G>A
VUS	12	110911102	110911102	G	A	rs1475634829	MYL2	exonic	nonsynonymous SNV	MYL2:NM_000432:exon7:c.T476C:p.I159T	.	Likely pathogenic	Uncertain significance	criteria provided, single submitter	.	0.029	0.992	0.998	3.665	0.750	0.553	0.940	0.987	4.122	12-110911102-A-G, NC_000012.12:g.110911102A>G
Likely pathogenic	14	23419293	23419293	T	C	rs397516196	MYH7	exonic	nonsynonymous SNV	MYH7:NM_000257:exon29:c.G3856A:p.E1286K	.	Likely pathogenic	Uncertain significance	criteria provided, multiple submitters, no conflicts	.	0.0	0.999	0.999	4.16	0.770	0.910	0.895	0.971	4.355	14-23419293-C-T, NC_000014.9:g.23419293C>T
VUS	2	178552401	178552401	A	T	.	TTN	exonic	stopgain	TTN:NM_003319:exon163:c.A63304T:p.K21102X,TTN:NM_133432:exon164:c.A63679T:p.K21227X,TTN:NM_133437:exon164:c.A63880T:p.K21294X,TTN:NM_133378:exon284:c.A82795T:p.K27599X,TTN:NM_001256850:exon285:c.A85576T:p.K28526X,TTN:NM_001267550:exon335:c.A90499T:p.K30167X	.	Pathogenic	.	.	.	.	.	.	.	.	.	.	.	16.064	2-178552401-T-A, NC_000002.12:g.178552401T>A
VUS	14	23423921	23423921	T	C	rs1446657813	MYH7	exonic	nonsynonymous SNV	MYH7:NM_000257:exon23:c.G2908A:p.A970T	.	Likely pathogenic	Uncertain significance	criteria provided, multiple submitters, no conflicts	3.228e-05	0.046	1.0	0.999	2023-05-01	0.793	0.610	0.622	0.855	3.341	14-23423921-C-T, NC_000014.9:g.23423921C>T
VUS	2	178674334	178674334	C	T	.	TTN	exonic	nonsynonymous SNV	TTN:NM_133378:exon146:c.A30785G:p.E10262G,TTN:NM_001256850:exon147:c.A33566G:p.E11189G,TTN:NM_001267550:exon151:c.A34688G:p.E11563G	.	Likely pathogenic	.	.	.	0.0	0.608	0.205	2.255	0.506	0.127	0.302	0.627	2.146	2-178674334-T-C, NC_000002.12:g.178674334T>C
VUS	3	46859523	46859523	G	T	.	MYL3	exonic	nonsynonymous SNV	MYL3:NM_000258:exon4:c.A433C:p.N145H	.	Likely pathogenic	.	.	.	0.0	1.0	0.982	3.635	0.712	0.247	0.847	0.953	4.081	3-46859523-T-G, NC_000003.12:g.46859523T>G
VUS	2	21042389	21042389	C	G	.	APOB	exonic	stopgain	APOB:NM_000384:exon3:c.C209G:p.S70X	.	Pathogenic	.	.	.	.	.	.	.	.	.	.	.	6.687	2-21042389-G-C, NC_000002.12:g.21042389G>C
VUS	2	178671102	178671102	A	G	.	TTN	exonic	nonsynonymous SNV	TTN:NM_133378:exon151:c.C31393T:p.P10465S,TTN:NM_001256850:exon152:c.C34174T:p.P11392S,TTN:NM_001267550:exon156:c.C35296T:p.P11766S	.	Likely pathogenic	.	.	.	0.0	0.856	0.575	.	0.749	0.297	0.478	0.772	2.091	2-178671102-G-A, NC_000002.12:g.178671102G>A
VUS	2	178574106	178574106	T	C	rs188711353	TTN	exonic	nonsynonymous SNV	TTN:NM_003319:exon154:c.G44831A:p.S14944N,TTN:NM_133432:exon155:c.G45206A:p.S15069N,TTN:NM_133437:exon155:c.G45407A:p.S15136N,TTN:NM_133378:exon275:c.G64322A:p.S21441N,TTN:NM_001256850:exon276:c.G67103A:p.S22368N,TTN:NM_001267550:exon326:c.G72026A:p.S24009N	.	Likely pathogenic	.	.	.	0.005	0.999	0.996	3.17	0.524	0.131	0.296	0.620	3.072	2-178574106-C-T, NC_000002.12:g.178574106C>T
Likely pathogenic	14	23416236	23416236	T	C	rs779715863	MYH7	exonic	nonsynonymous SNV	MYH7:NM_000257:exon34:c.G4721A:p.R1574Q	.	Likely pathogenic	Uncertain significance	criteria provided, multiple submitters, no conflicts	.	0.008	0.998	0.964	3.025	0.718	0.882	0.735	0.909	3.860	14-23416236-C-T, NC_000014.9:g.23416236C>T
VUS	1	115705217	115705217	T	C	.	CASQ2	exonic	stopgain	CASQ2:NM_001232:exon9:c.G914A:p.W305X	.	Pathogenic	.	.	.	.	.	.	.	.	.	.	.	9.321	1-115705217-C-T, NC_000001.11:g.115705217C>T
VUS	14	23419533	23419533	A	C	.	MYH7	exonic	nonsynonymous SNV	MYH7:NM_000257:exon28:c.G3803T:p.R1268L	.	Likely pathogenic	.	.	.	0.001	1.0	1.0	4.265	0.821	0.852	0.790	0.932	4.089	14-23419533-C-A, NC_000014.9:g.23419533C>A
VUS	14	23419206	23419206	A	G	rs1410616733	MYH7	exonic	nonsynonymous SNV	MYH7:NM_000257:exon29:c.C3943T:p.L1315F	.	Likely pathogenic	Uncertain significance	criteria provided, single submitter	.	0.013	0.975	0.903	3.695	0.731	0.924	0.580	0.833	3.721	14-23419206-G-A, NC_000014.9:g.23419206G>A
VUS	14	23417213	23417213	T	C	rs766909770	MYH7	exonic	nonsynonymous SNV	MYH7:NM_000257:exon32:c.G4459A:p.A1487T	.	Likely pathogenic	Uncertain significance	criteria provided, multiple submitters, no conflicts	.	0.085	0.814	0.641	2023-08-02	0.538	0.660	0.417	0.730	3.329	14-23417213-C-T, NC_000014.9:g.23417213C>T
VUS	2	178766600	178766600	A	G	.	TTN	exonic	stopgain	TTN:NM_003319:exon40:c.C9346T:p.Q3116X,TTN:NM_133432:exon40:c.C9346T:p.Q3116X,TTN:NM_133437:exon40:c.C9346T:p.Q3116X,TTN:NM_001256850:exon41:c.C9484T:p.Q3162X,TTN:NM_001267550:exon41:c.C9484T:p.Q3162X,TTN:NM_133378:exon41:c.C9484T:p.Q3162X,TTN:NM_133379:exon41:c.C9484T:p.Q3162X	.	Pathogenic	.	.	.	.	.	.	.	.	.	.	.	8.610	2-178766600-G-A, NC_000002.12:g.178766600G>A
VUS	16	15756484	15756484	T	C	.	MYH11	exonic	nonsynonymous SNV	MYH11:NM_002474:exon14:c.G1606A:p.D536N,MYH11:NM_022844:exon14:c.G1606A:p.D536N,MYH11:NM_001040113:exon15:c.G1627A:p.D543N,MYH11:NM_001040114:exon15:c.G1627A:p.D543N	.	Likely pathogenic	.	.	.	0.0	1.0	1.0	2.545	0.907	0.752	0.924	0.981	4.160	16-15756484-C-T, NC_000016.10:g.15756484C>T
VUS	14	23425784	23425784	T	C	.	MYH7	exonic	nonsynonymous SNV	MYH7:NM_000257:exon20:c.G2197A:p.G733R	.	Likely pathogenic	Uncertain significance	criteria provided, single submitter	.	0.014	1.0	1.0	2.095	0.920	0.919	0.928	0.983	3.925	14-23425784-C-T, NC_000014.9:g.23425784C>T
VUS	19	11116969	11116969	A	G	rs72658865	LDLR	exonic	nonsynonymous SNV	LDLR:NM_001195800:exon10:c.G1312A:p.A438T,LDLR:NM_001195799:exon11:c.G1693A:p.A565T,LDLR:NM_001195803:exon11:c.G1435A:p.A479T,LDLR:NM_000527:exon12:c.G1816A:p.A606T,LDLR:NM_001195798:exon12:c.G1816A:p.A606T	.	Likely pathogenic	Uncertain significance	reviewed by expert panel	.	0.034	0.334	0.565	1.465	0.893	0.700	0.725	0.904	3.202	19-11116969-G-A, NC_000019.10:g.11116969G>A
VUS	2	178541323	178541323	C	G	rs373959972	TTN	exonic	nonsynonymous SNV	TTN:NM_003319:exon178:c.C70559G:p.P23520R,TTN:NM_133432:exon179:c.C70934G:p.P23645R,TTN:NM_133437:exon179:c.C71135G:p.P23712R,TTN:NM_133378:exon299:c.C90050G:p.P30017R,TTN:NM_001256850:exon300:c.C92831G:p.P30944R,TTN:NM_001267550:exon350:c.C97754G:p.P32585R	.	Likely pathogenic	Uncertain significance	criteria provided, multiple submitters, no conflicts	.	0.003	1.0	1.0	4.625	0.466	0.051	0.527	0.802	3.594	2-178541323-G-C, NC_000002.12:g.178541323G>C
VUS	14	23433090	23433090	G	C	.	MYH7	exonic	nonsynonymous SNV	MYH7:NM_000257:exon4:c.G339C:p.M113I	.	Likely pathogenic	.	.	3.236e-05	0.0	0.002	0.04	0.91	0.764	0.832	0.678	0.883	2.255	14-23433090-C-G, NC_000014.9:g.23433090C>G
VUS	3	46860703	46860703	A	G	rs730880961	MYL3	exonic	nonsynonymous SNV	MYL3:NM_000258:exon3:c.C280T:p.R94C	.	Likely pathogenic	Uncertain significance	criteria provided, multiple submitters, no conflicts	.	0.001	0.995	0.905	2.61	0.587	0.263	0.653	0.871	4.535	3-46860703-G-A, NC_000003.12:g.46860703G>A
VUS	1	237798063	237798063	A	C	.	RYR2	exonic	stopgain	RYR2:NM_001035:exon97:c.C13983A:p.Y4661X	.	Likely pathogenic	.	.	.	.	.	.	.	.	.	.	.	8.840	1-237798063-C-A, NC_000001.11:g.237798063C>A
VUS	2	178789979	178789979	C	T	.	TTN	exonic	nonsynonymous SNV	TTN:NM_003319:exon11:c.A1799G:p.K600R,TTN:NM_133432:exon11:c.A1799G:p.K600R,TTN:NM_133437:exon11:c.A1799G:p.K600R,TTN:NM_001256850:exon12:c.A1937G:p.K646R,TTN:NM_001267550:exon12:c.A1937G:p.K646R,TTN:NM_133378:exon12:c.A1937G:p.K646R,TTN:NM_133379:exon12:c.A1937G:p.K646R	.	Likely pathogenic	.	.	.	0.05	0.885	0.589	.	0.215	0.050	0.143	0.387	4.758	2-178789979-T-C, NC_000002.12:g.178789979T>C
Likely pathogenic	11	47342096	47342096	A	G	rs730880694	MYBPC3	exonic	nonsynonymous SNV	MYBPC3:NM_000256:exon17:c.C1685T:p.A562V	.	Likely pathogenic	Uncertain significance	criteria provided, multiple submitters, no conflicts	.	0.189	.	.	2.18	0.360	0.158	0.398	0.715	3.193	11-47342096-G-T, NC_000011.10:g.47342096G>T
Likely pathogenic	11	47339758	47339758	A	G	rs397515939	MYBPC3	exonic	nonsynonymous SNV	MYBPC3:NM_000256:exon20:c.C1960T:p.R654C	.	Likely pathogenic	Uncertain significance	criteria provided, multiple submitters, no conflicts	9.692e-05	0.142	.	.	1.32	0.163	0.129	0.306	0.631	3.429	11-47339758-G-A, NC_000011.10:g.47339758G>A
VUS	14	23417646	23417646	T	C	rs371552806	MYH7	exonic	nonsynonymous SNV	MYH7:NM_000257:exon31:c.G4210A:p.V1404M	.	Likely pathogenic	Uncertain significance	reviewed by expert panel	6.46e-05	0.127	0.997	0.977	1.965	0.667	0.909	0.805	0.937	2.666	14-23417646-C-T, NC_000014.9:g.23417646C>T
VUS	2	178603914	178603914	G	C	rs770198717	TTN	exonic	nonsynonymous SNV	TTN:NM_003319:exon110:c.G27578C:p.S9193T,TTN:NM_133432:exon111:c.G27953C:p.S9318T,TTN:NM_133437:exon111:c.G28154C:p.S9385T,TTN:NM_133378:exon231:c.G47069C:p.S15690T,TTN:NM_001256850:exon232:c.G49850C:p.S16617T,TTN:NM_001267550:exon282:c.G54773C:p.S18258T	.	Likely pathogenic	.	.	.	0.034	0.999	0.995	3.285	0.548	0.021	0.538	0.809	3.104	2-178603914-C-G, NC_000002.12:g.178603914C>G
VUS	16	15750196	15750196	A	G	rs750066715	MYH11	exonic	nonsynonymous SNV	MYH11:NM_002474:exon16:c.C2000T:p.T667M,MYH11:NM_022844:exon16:c.C2000T:p.T667M,MYH11:NM_001040113:exon17:c.C2021T:p.T674M,MYH11:NM_001040114:exon17:c.C2021T:p.T674M	.	Likely pathogenic	Uncertain significance	criteria provided, multiple submitters, no conflicts	3.232e-05	0.001	1.0	1.0	2.71	0.809	0.601	0.771	0.924	4.212	16-15750196-G-A, NC_000016.10:g.15750196G>A
VUS	2	178532097	178532097	A	G	rs546085542	TTN	exonic	nonsynonymous SNV	TTN:NM_003319:exon186:c.C77323T:p.R25775W,TTN:NM_133432:exon187:c.C77698T:p.R25900W,TTN:NM_133437:exon187:c.C77899T:p.R25967W,TTN:NM_133378:exon307:c.C96814T:p.R32272W,TTN:NM_001256850:exon308:c.C99595T:p.R33199W,TTN:NM_001267550:exon358:c.C104518T:p.R34840W	.	Likely pathogenic	Uncertain significance	criteria provided, single submitter	3.23e-05	0.001	1.0	0.998	0	0.504	0.035	0.431	0.740	3.263	2-178532097-G-A, NC_000002.12:g.178532097G>A
VUS	2	178733119	178733119	A	G	rs267599069	TTN	exonic	stopgain	TTN:NM_133378:exon52:c.C12325T:p.R4109X,TTN:NM_001256850:exon53:c.C15106T:p.R5036X,TTN:NM_001267550:exon55:c.C16057T:p.R5353X	.	Pathogenic	Uncertain significance	criteria provided, single submitter	.	.	.	.	.	.	.	.	.	8.483	2-178733119-G-A, NC_000002.12:g.178733119G>A
VUS	14	23417182	23417182	T	G	.	MYH7	exonic	nonsynonymous SNV	MYH7:NM_000257:exon32:c.C4490A:p.T1497N	.	Likely pathogenic	.	.	3.233e-05	0.0	0.951	0.861	3.37	0.732	0.781	0.565	0.824	3.408	14-23417182-G-T, NC_000014.9:g.23417182G>T
VUS	2	178541558	178541558	A	G	.	TTN	exonic	stopgain	TTN:NM_003319:exon178:c.C70324T:p.Q23442X,TTN:NM_133432:exon179:c.C70699T:p.Q23567X,TTN:NM_133437:exon179:c.C70900T:p.Q23634X,TTN:NM_133378:exon299:c.C89815T:p.Q29939X,TTN:NM_001256850:exon300:c.C92596T:p.Q30866X,TTN:NM_001267550:exon350:c.C97519T:p.Q32507X	.	Pathogenic	.	.	.	.	.	.	.	.	.	.	.	16.575	2-178541558-G-A, NC_000002.12:g.178541558G>A
Likely pathogenic	14	23413859	23413859	T	C	rs727503240	MYH7	exonic	nonsynonymous SNV	MYH7:NM_000257:exon39:c.G5690A:p.R1897H	.	Likely pathogenic	Uncertain significance	criteria provided, multiple submitters, no conflicts	3.229e-05	0.0	1.0	1.0	4.41	0.862	0.734	0.856	0.956	4.357	14-23413859-C-T, NC_000014.9:g.23413859C>T
VUS	2	178672647	178672647	T	G	.	TTN	exonic	nonsynonymous SNV	TTN:NM_133378:exon148:c.C30940A:p.P10314T,TTN:NM_001256850:exon149:c.C33721A:p.P11241T,TTN:NM_001267550:exon153:c.C34843A:p.P11615T	.	Likely pathogenic	.	.	.	0.0	1.0	0.994	2.175	0.553	0.085	0.340	0.665	2.918	2-178672647-G-A, NC_000002.12:g.178672647G>A
VUS	3	38551232	38551232	G	C	.	SCN5A	exonic	nonsynonymous SNV	SCN5A:NM_001099405:exon27:c.G5086C:p.D1696H,SCN5A:NM_001160161:exon27:c.G4978C:p.D1660H,SCN5A:NM_001354701:exon27:c.G5083C:p.D1695H,SCN5A:NM_000335:exon28:c.G5137C:p.D1713H,SCN5A:NM_001099404:exon28:c.G5140C:p.D1714H,SCN5A:NM_001160160:exon28:c.G5041C:p.D1681H,SCN5A:NM_198056:exon28:c.G5140C:p.D1714H	.	Likely pathogenic	.	.	.	0.0	1.0	0.997	2.865	0.944	0.899	0.950	0.991	3.678	3-38551232-C-G, NC_000003.12:g.38551232C>G
VUS	2	178712211	178712211	C	A	rs765453217	TTN	exonic	nonsynonymous SNV	TTN:NM_133378:exon93:c.T23887G:p.F7963V,TTN:NM_001256850:exon94:c.T26668G:p.F8890V,TTN:NM_001267550:exon96:c.T27619G:p.F9207V	.	Likely pathogenic	Uncertain significance	criteria provided, multiple submitters, no conflicts	3.231e-05	0.176	1.0	0.998	.	0.547	0.082	0.778	0.927	2.957	2-178712211-A-C, NC_000002.12:g.178712211A>C
VUS	16	15750146	15750146	T	C	rs547459589	MYH11	exonic	nonsynonymous SNV	MYH11:NM_002474:exon16:c.G2050A:p.E684K,MYH11:NM_022844:exon16:c.G2050A:p.E684K,MYH11:NM_001040113:exon17:c.G2071A:p.E691K,MYH11:NM_001040114:exon17:c.G2071A:p.E691K	.	Likely pathogenic	Uncertain significance	criteria provided, single submitter	.	0.04	0.994	0.891	1.375	0.679	0.319	0.800	0.936	4.123	16-15750146-C-T, NC_000016.10:g.15750146C>T
VUS	19	11105447	11105447	T	C	.	LDLR	exonic	nonsynonymous SNV	LDLR:NM_001195799:exon3:c.C418T:p.P140S,LDLR:NM_000527:exon4:c.C541T:p.P181S,LDLR:NM_001195798:exon4:c.C541T:p.P181S	.	Likely pathogenic	.	.	.	0.501	0.174	0.553	0.58	0.678	0.545	0.577	0.831	2.284	19-11105447-C-T, NC_000019.10:g.11105447C>T
VUS	19	11100340	11100340	T	C	rs376207800	LDLR	exonic	nonsynonymous SNV	LDLR:NM_000527:exon2:c.C185T:p.T62M,LDLR:NM_001195798:exon2:c.C185T:p.T62M,LDLR:NM_001195799:exon2:c.C185T:p.T62M,LDLR:NM_001195800:exon2:c.C185T:p.T62M,LDLR:NM_001195803:exon2:c.C185T:p.T62M	.	Likely pathogenic	Uncertain significance	reviewed by expert panel	3.23e-05	0.038	1.0	0.998	-0.33	0.859	0.615	0.651	0.870	2.659	19-11100340-C-T, NC_000019.10:g.11100340C>T
VUS	2	178544110	178544110	A	G	.	TTN	exonic	nonsynonymous SNV	TTN:NM_003319:exon174:c.C68839T:p.P22947S,TTN:NM_133432:exon175:c.C69214T:p.P23072S,TTN:NM_133437:exon175:c.C69415T:p.P23139S,TTN:NM_133378:exon295:c.C88330T:p.P29444S,TTN:NM_001256850:exon296:c.C91111T:p.P30371S,TTN:NM_001267550:exon346:c.C96034T:p.P32012S	.	Likely pathogenic	.	.	.	0.0	1.0	0.996	4.26	0.651	0.065	0.429	0.739	3.540	2-178544110-G-A, NC_000002.12:g.178544110G>A
VUS	19	11105546	11105546	C	T	rs1600711159	LDLR	exonic	nonsynonymous SNV	LDLR:NM_001195799:exon3:c.T517C:p.W173R,LDLR:NM_000527:exon4:c.T640C:p.W214R,LDLR:NM_001195798:exon4:c.T640C:p.W214R	.	Likely pathogenic	Uncertain significance	criteria provided, single submitter	.	0.0	0.998	0.987	2.47	0.929	0.801	0.916	0.978	3.792	19-11105546-T-C, NC_000019.10:g.11105546T>C
Likely pathogenic	3	46860796	46860796	A	G	rs565312070	MYL3	exonic	nonsynonymous SNV	MYL3:NM_000258:exon3:c.C187T:p.R63C	.	Likely pathogenic	Uncertain significance	criteria provided, multiple submitters, no conflicts	.	0.0	1.0	0.959	2023-02-04	0.798	0.419	0.892	0.970	4.356	3-46860796-G-A, NC_000003.12:g.46860796G>A
VUS	2	178802341	178802341	T	C	.	TTN	exonic	nonsynonymous SNV	TTN:NM_001256850:exon3:c.G92A:p.G31D,TTN:NM_001267550:exon3:c.G92A:p.G31D,TTN:NM_003319:exon3:c.G92A:p.G31D,TTN:NM_133378:exon3:c.G92A:p.G31D,TTN:NM_133379:exon3:c.G92A:p.G31D,TTN:NM_133432:exon3:c.G92A:p.G31D,TTN:NM_133437:exon3:c.G92A:p.G31D	.	Likely pathogenic	.	.	.	0.076	1.0	1.0	.	0.821	0.033	0.866	0.960	4.158	2-178802341-C-T, NC_000002.12:g.178802341C>T
VUS	14	23417515	23417515	A	C	.	MYH7	exonic	nonsynonymous SNV	MYH7:NM_000257:exon31:c.G4341T:p.R1447S	.	Likely pathogenic	.	.	.	0.001	1.0	0.999	3.665	0.718	0.878	0.740	0.911	3.656	14-23417515-C-A, NC_000014.9:g.23417515C>A
VUS	19	11113737	11113737	A	G	rs879254940	LDLR	exonic	nonsynonymous SNV	LDLR:NM_001195800:exon8:c.G1057A:p.A353T,LDLR:NM_001195799:exon9:c.G1438A:p.A480T,LDLR:NM_001195803:exon9:c.G1180A:p.A394T,LDLR:NM_000527:exon10:c.G1561A:p.A521T,LDLR:NM_001195798:exon10:c.G1561A:p.A521T	.	Likely pathogenic	Uncertain significance	criteria provided, multiple submitters, no conflicts	.	0.003	0.882	0.949	2023-05-04	0.963	0.761	0.875	0.963	4.127	19-11113737-G-A, NC_000019.10:g.11113737G>A
VUS	12	110914237	110914237	T	C	.	MYL2	exonic	nonsynonymous SNV	MYL2:NM_000432:exon4:c.G223A:p.G75S	.	Likely pathogenic	.	.	.	0.024	0.999	0.999	3.235	0.786	0.538	0.782	0.928	3.702	12-110914237-C-T, NC_000012.12:g.110914237C>T
VUS	2	178750594	178750594	A	G	rs147087155	TTN	exonic	stopgain	TTN:NM_133379:exon46:c.C11806T:p.R3936X	.	Pathogenic	.	.	6.488e-05	.	.	.	.	.	.	.	.	1.455	2-178750594-G-A, NC_000002.12:g.178750594G>A
VUS	2	178675939	178675939	G	C	rs1298237270	TTN	exonic	nonsynonymous SNV	TTN:NM_133378:exon144:c.G30616C:p.E10206Q,TTN:NM_001256850:exon145:c.G33397C:p.E11133Q,TTN:NM_001267550:exon148:c.G34435C:p.E11479Q	.	Likely pathogenic	Uncertain significance	criteria provided, multiple submitters, no conflicts	.	0.0	0.935	0.575	2.39	0.527	0.056	0.359	0.683	2.162	2-178675939-C-G, NC_000002.12:g.178675939C>G
VUS	14	23417555	23417555	T	C	rs780625785	MYH7	exonic	nonsynonymous SNV	MYH7:NM_000257:exon31:c.G4301A:p.R1434H	.	Likely pathogenic	Uncertain significance	criteria provided, multiple submitters, no conflicts	.	0.0	0.996	0.973	2.675	0.735	0.850	0.805	0.937	4.185	14-23417555-C-T, NC_000014.9:g.23417555C>T
VUS	2	178635963	178635963	T	C	.	TTN	exonic	nonsynonymous SNV	TTN:NM_003319:exon54:c.G14413A:p.E4805K,TTN:NM_133432:exon55:c.G14788A:p.E4930K,TTN:NM_133437:exon55:c.G14989A:p.E4997K,TTN:NM_133378:exon175:c.G33904A:p.E11302K,TTN:NM_001256850:exon176:c.G36685A:p.E12229K,TTN:NM_001267550:exon226:c.G41608A:p.E13870K	.	Likely pathogenic	.	.	.	0.077	0.998	0.949	3.15	0.539	0.065	0.355	0.679	5.450	2-178635963-C-T, NC_000002.12:g.178635963C>T
VUS	15	63048687	63048687	T	G	.	TPM1	exonic	stopgain	TPM1:NM_001018008:exon1:c.G112T:p.E38X,TPM1:NM_001301289:exon1:c.G112T:p.E38X,TPM1:NM_001330344:exon1:c.G112T:p.E38X,TPM1:NM_001330346:exon1:c.G112T:p.E38X,TPM1:NM_001330351:exon1:c.G112T:p.E38X,TPM1:NM_001365780:exon1:c.G112T:p.E38X,TPM1:NM_001365781:exon1:c.G112T:p.E38X,TPM1:NM_001365782:exon1:c.G112T:p.E38X	.	Pathogenic	.	.	.	.	.	.	.	.	.	.	.	2.332	15-63048687-G-T, NC_000015.10:g.63048687G>T
VUS	2	178734370	178734370	A	C	.	TTN	exonic	stopgain	TTN:NM_133378:exon49:c.G11722T:p.E3908X,TTN:NM_001256850:exon50:c.G14503T:p.E4835X,TTN:NM_001267550:exon52:c.G15454T:p.E5152X	.	Pathogenic	.	.	.	.	.	.	.	.	.	.	.	7.794	2-178734370-C-A, NC_000002.12:g.178734370C>A
VUS	2	178728377	178728377	G	A	rs373750655	TTN	exonic	nonsynonymous SNV	TTN:NM_133378:exon64:c.T15715C:p.F5239L,TTN:NM_001256850:exon65:c.T18496C:p.F6166L,TTN:NM_001267550:exon67:c.T19447C:p.F6483L	.	Likely pathogenic	Uncertain significance	criteria provided, multiple submitters, no conflicts	.	0.423	0.999	0.992	.	0.575	0.045	0.696	0.891	3.547	2-178728377-A-G, NC_000002.12:g.178728377A>G
VUS	2	178611796	178611796	T	C	.	TTN	exonic	nonsynonymous SNV	TTN:NM_003319:exon96:c.G23318A:p.S7773N,TTN:NM_133432:exon97:c.G23693A:p.S7898N,TTN:NM_133437:exon97:c.G23894A:p.S7965N,TTN:NM_133378:exon217:c.G42809A:p.S14270N,TTN:NM_001256850:exon218:c.G45590A:p.S15197N,TTN:NM_001267550:exon268:c.G50513A:p.S16838N	.	Likely pathogenic	.	.	.	0.016	0.645	0.538	3.99	0.598	0.036	0.533	0.806	2.524	2-178611796-C-T, NC_000002.12:g.178611796C>T
VUS	16	15771593	15771593	T	C	rs1393758073	MYH11	exonic	nonsynonymous SNV	MYH11:NM_002474:exon9:c.G1009A:p.G337S,MYH11:NM_022844:exon9:c.G1009A:p.G337S,MYH11:NM_001040113:exon10:c.G1030A:p.G344S,MYH11:NM_001040114:exon10:c.G1030A:p.G344S	.	Likely pathogenic	Uncertain significance	criteria provided, single submitter	3.235e-05	0.045	0.66	0.518	2.815	0.833	0.261	0.654	0.871	2.444	16-15771593-C-T, NC_000016.10:g.15771593C>T
VUS	2	178750636	178750636	A	C	.	TTN	exonic	stopgain	TTN:NM_133379:exon46:c.G11764T:p.E3922X	.	Pathogenic	.	.	.	.	.	.	.	.	.	.	.	0.303	2-178750636-C-A, NC_000002.12:g.178750636C>A
Likely pathogenic	14	23423665	23423665	C	T	rs1298804415	MYH7	exonic	nonsynonymous SNV	MYH7:NM_000257:exon24:c.A2981G:p.K994R	.	Likely pathogenic	Uncertain significance	criteria provided, multiple submitters, no conflicts	.	0.238	0.499	0.405	1.83	0.785	0.879	0.809	0.939	2.787	14-23423665-T-C, NC_000014.9:g.23423665T>C
VUS	14	23425730	23425730	C	T	rs1892668023	MYH7	exonic	nonsynonymous SNV	MYH7:NM_000257:exon20:c.A2251G:p.I751V	.	Likely pathogenic	Uncertain significance	criteria provided, multiple submitters, no conflicts	.	0.436	0.007	0.052	0.665	0.675	0.534	0.306	0.631	1.877	14-23425730-T-C, NC_000014.9:g.23425730T>C
VUS	14	23415059	23415059	T	C	rs730880820	MYH7	exonic	nonsynonymous SNV	MYH7:NM_000257:exon37:c.G5495A:p.R1832H	.	Likely pathogenic	Uncertain significance	criteria provided, multiple submitters, no conflicts	.	0.033	0.016	0.033	3.005	0.617	0.800	0.428	0.738	2.694	14-23415059-C-T, NC_000014.9:g.23415059C>T
VUS	1	237819129	237819129	T	C	.	RYR2	exonic	stopgain	RYR2:NM_001035:exon101:c.C14527T:p.R4843X	.	Pathogenic	.	.	.	.	.	.	.	.	.	.	.	9.318	1-237819129-C-T, NC_000001.11:g.237819129C>T
VUS	1	156114929	156114929	T	C	rs267607620	LMNA	exonic	nonsynonymous SNV	LMNA:NM_001282626:exon1:c.C11T:p.P4L,LMNA:NM_005572:exon1:c.C11T:p.P4L,LMNA:NM_170707:exon1:c.C11T:p.P4L,LMNA:NM_170708:exon1:c.C11T:p.P4L,LMNA:NM_001282625:exon4:c.C11T:p.P4L	.	Likely pathogenic	Uncertain significance	criteria provided, single submitter	.	0.001	0.412	0.057	3.145	0.562	0.904	0.618	0.853	3.394	1-156114929-C-T, NC_000001.11:g.156114929C>T
VUS	6	123571005	123571005	T	C	.	TRDN	exonic	stopgain	TRDN:NM_001251987:exon2:c.G150A:p.W50X,TRDN:NM_001256020:exon2:c.G150A:p.W50X,TRDN:NM_001256021:exon2:c.G150A:p.W50X,TRDN:NM_001256022:exon2:c.G150A:p.W50X,TRDN:NM_006073:exon2:c.G150A:p.W50X	.	Pathogenic	.	.	.	.	.	.	.	.	.	.	.	7.965	6-123571005-C-T, NC_000006.12:g.123571005C>T
VUS	2	21009811	21009811	A	G	.	APOB	exonic	stopgain	APOB:NM_000384:exon26:c.C7057T:p.Q2353X	.	Pathogenic	.	.	.	.	.	.	.	.	.	.	.	6.425	2-21009811-G-A, NC_000002.12:g.21009811G>A
VUS	16	15760581	15760581	A	C	rs748924540	MYH11	exonic	nonsynonymous SNV	MYH11:NM_002474:exon11:c.G1207T:p.V403F,MYH11:NM_022844:exon11:c.G1207T:p.V403F,MYH11:NM_001040113:exon12:c.G1228T:p.V410F,MYH11:NM_001040114:exon12:c.G1228T:p.V410F	.	Likely pathogenic	Uncertain significance	criteria provided, single submitter	.	0.0	0.954	0.844	2.585	0.873	0.696	0.881	0.966	3.739	16-15760581-C-A, NC_000016.10:g.15760581C>A
VUS	3	46858390	46858390	C	A	.	MYL3	exonic	nonsynonymous SNV	MYL3:NM_000258:exon5:c.T553G:p.Y185D	.	Likely pathogenic	.	.	.	0.0	1.0	0.991	4.55	0.800	0.478	0.856	0.956	4.120	3-46858390-A-C, NC_000003.12:g.46858390A>C
VUS	16	15756510	15756510	C	T	.	MYH11	exonic	nonsynonymous SNV	MYH11:NM_002474:exon14:c.A1580G:p.N527S,MYH11:NM_022844:exon14:c.A1580G:p.N527S,MYH11:NM_001040113:exon15:c.A1601G:p.N534S,MYH11:NM_001040114:exon15:c.A1601G:p.N534S	.	Likely pathogenic	.	.	.	0.1	0.036	0.091	1.15	0.594	0.108	0.453	0.756	2.605	16-15756510-T-C, NC_000016.10:g.15756510T>C
VUS	3	46860820	46860820	C	T	.	MYL3	exonic	nonsynonymous SNV	MYL3:NM_000258:exon3:c.A163G:p.K55E	.	Likely pathogenic	.	.	.	0.001	0.99	0.64	3.39	0.728	0.213	0.718	0.901	4.107	3-46860820-T-C, NC_000003.12:g.46860820T>C
VUS	14	23417522	23417522	C	T	.	MYH7	exonic	nonsynonymous SNV	MYH7:NM_000257:exon31:c.A4334G:p.K1445R	.	Likely pathogenic	.	.	.	0.022	0.867	0.649	2.33	0.535	0.746	0.673	0.881	3.735	14-23417522-T-C, NC_000014.9:g.23417522T>C
VUS	14	23415015	23415015	A	T	.	MYH7	exonic	nonsynonymous SNV	MYH7:NM_000257:exon37:c.A5539T:p.I1847F	.	Likely pathogenic	.	.	.	0.001	0.754	0.72	2.74	0.598	0.903	0.551	0.816	3.785	14-23415015-T-A, NC_000014.9:g.23415015T>A
VUS	2	178632786	178632786	A	G	.	TTN	exonic	nonsynonymous SNV	TTN:NM_003319:exon63:c.C16025T:p.P5342L,TTN:NM_133432:exon64:c.C16400T:p.P5467L,TTN:NM_133437:exon64:c.C16601T:p.P5534L,TTN:NM_133378:exon184:c.C35516T:p.P11839L,TTN:NM_001256850:exon185:c.C38297T:p.P12766L,TTN:NM_001267550:exon235:c.C43220T:p.P14407L	.	Likely pathogenic	.	.	.	0.238	1.0	0.997	3.185	0.721	0.014	0.506	0.790	3.697	2-178632786-G-A, NC_000002.12:g.178632786G>A
VUS	14	23419199	23419199	T	C	.	MYH7	exonic	nonsynonymous SNV	MYH7:NM_000257:exon29:c.G3950A:p.R1317K	.	Likely pathogenic	.	.	.	0.099	0.996	0.997	1.62	0.684	0.899	0.619	0.854	3.361	14-23419199-C-T, NC_000014.9:g.23419199C>T
VUS	2	178756286	178756286	C	G	rs373667402	TTN	exonic	stopgain	TTN:NM_133437:exon44:c.C10677G:p.Y3559X,TTN:NM_001267550:exon46:c.C11190G:p.Y3730X	.	Likely pathogenic	.	.	.	.	.	.	.	.	.	.	.	6.698	2-178756286-G-C, NC_000002.12:g.178756286G>C
VUS	14	23419571	23419571	A	C	.	MYH7	exonic	nonsynonymous SNV	MYH7:NM_000257:exon28:c.G3765T:p.Q1255H	.	Likely pathogenic	.	.	.	0.017	0.93	0.877	2.35	0.716	0.938	0.657	0.873	2.624	14-23419571-C-A, NC_000014.9:g.23419571C>A
VUS	2	178714508	178714508	A	G	.	TTN	exonic	stopgain	TTN:NM_133378:exon88:c.C22534T:p.Q7512X,TTN:NM_001256850:exon89:c.C25315T:p.Q8439X,TTN:NM_001267550:exon91:c.C26266T:p.Q8756X	.	Pathogenic	.	.	.	.	.	.	.	.	.	.	.	8.778	2-178714508-G-A, NC_000002.12:g.178714508G>A
VUS	3	14139195	14139195	T	G	rs746029667	TMEM43	exonic	stopgain	TMEM43:NM_024334:exon11:c.G898T:p.E300X	.	Pathogenic	Uncertain significance	criteria provided, single submitter	.	.	.	.	.	.	.	.	.	9.253	3-14139195-G-T, NC_000003.12:g.14139195G>T
VUS	2	178535828	178535828	A	G	.	TTN	exonic	nonsynonymous SNV	TTN:NM_003319:exon186:c.C73592T:p.P24531L,TTN:NM_133432:exon187:c.C73967T:p.P24656L,TTN:NM_133437:exon187:c.C74168T:p.P24723L,TTN:NM_133378:exon307:c.C93083T:p.P31028L,TTN:NM_001256850:exon308:c.C95864T:p.P31955L,TTN:NM_001267550:exon358:c.C100787T:p.P33596L	.	Likely pathogenic	.	.	.	0.006	0.997	0.91	2.65	0.602	0.131	0.686	0.887	3.632	2-178535828-G-A, NC_000002.12:g.178535828G>A
VUS	7	128853837	128853837	T	G	.	FLNC	exonic	stopgain	FLNC:NM_001127487:exon38:c.G6385T:p.G2129X,FLNC:NM_001458:exon39:c.G6484T:p.G2162X	.	Pathogenic	.	.	.	.	.	.	.	.	0.266	.	.	11.461	7-128853837-G-T, NC_000007.14:g.128853837G>T
VUS	14	23416903	23416903	G	T	.	MYH7	exonic	nonsynonymous SNV	MYH7:NM_000257:exon33:c.A4609C:p.K1537Q	.	Likely pathogenic	.	.	.	0.001	0.992	0.955	4.125	0.792	0.915	0.754	0.917	4.086	14-23416903-T-G, NC_000014.9:g.23416903T>G
VUS	2	178549206	178549206	T	C	.	TTN	exonic	nonsynonymous SNV	TTN:NM_003319:exon167:c.G65225A:p.S21742N,TTN:NM_133432:exon168:c.G65600A:p.S21867N,TTN:NM_133437:exon168:c.G65801A:p.S21934N,TTN:NM_133378:exon288:c.G84716A:p.S28239N,TTN:NM_001256850:exon289:c.G87497A:p.S29166N,TTN:NM_001267550:exon339:c.G92420A:p.S30807N	.	Likely pathogenic	.	.	.	0.002	0.999	0.996	4.49	0.734	0.049	0.545	0.813	3.141	2-178549206-C-T, NC_000002.12:g.178549206C>T
VUS	19	11100264	11100264	A	G	rs2077193497	LDLR	exonic	nonsynonymous SNV	LDLR:NM_000527:exon2:c.G109A:p.G37R,LDLR:NM_001195798:exon2:c.G109A:p.G37R,LDLR:NM_001195799:exon2:c.G109A:p.G37R,LDLR:NM_001195800:exon2:c.G109A:p.G37R,LDLR:NM_001195803:exon2:c.G109A:p.G37R	.	Likely pathogenic	Uncertain significance	criteria provided, single submitter	.	0.017	0.98	0.777	2.275	0.894	0.694	0.746	0.914	3.877	19-11100264-G-A, NC_000019.10:g.11100264G>A
VUS	14	23427750	23427750	T	C	.	MYH7	exonic	nonsynonymous SNV	MYH7:NM_000257:exon16:c.G1723A:p.A575T	.	Likely pathogenic	.	.	.	0.042	0.633	0.596	1.42	0.653	0.823	0.708	0.897	3.645	14-23427750-C-T, NC_000014.9:g.23427750C>T
VUS	19	11111537	11111537	A	G	.	LDLR	exonic	nonsynonymous SNV	LDLR:NM_001195800:exon6:c.G580A:p.D194N,LDLR:NM_001195799:exon7:c.G961A:p.D321N,LDLR:NM_001195803:exon7:c.G703A:p.D235N,LDLR:NM_000527:exon8:c.G1084A:p.D362N,LDLR:NM_001195798:exon8:c.G1084A:p.D362N	.	Likely pathogenic	.	.	.	0.198	0.189	0.308	0.18	0.609	0.243	0.356	0.680	2.230	19-11111537-G-A, NC_000019.10:g.11111537G>A
Likely pathogenic	19	11106685	11106685	C	A	rs202213054	LDLR	exonic	nonsynonymous SNV	LDLR:NM_001195799:exon4:c.A692C:p.N231T,LDLR:NM_001195803:exon4:c.A434C:p.N145T,LDLR:NM_000527:exon5:c.A815C:p.N272T,LDLR:NM_001195798:exon5:c.A815C:p.N272T	.	Likely pathogenic	Uncertain significance	criteria provided, multiple submitters, no conflicts	.	0.053	0.018	0.031	0.46	0.778	0.500	0.386	0.706	1.466	19-11106685-A-C, NC_000019.10:g.11106685A>C
VUS	2	21009310	21009310	A	G	rs746483297	APOB	exonic	stopgain	APOB:NM_000384:exon26:c.C7558T:p.R2520X	.	Pathogenic	.	.	.	.	.	.	.	.	.	.	.	7.780	2-21009310-G-A, NC_000002.12:g.21009310G>A
VUS	1	237674173	237674173	T	C	.	RYR2	exonic	stopgain	RYR2:NM_001035:exon59:c.C8668T:p.Q2890X	.	Pathogenic	.	.	.	.	.	.	.	.	.	.	.	8.432	1-237674173-C-T, NC_000001.11:g.237674173C>T
VUS	19	11105499	11105499	T	C	rs748672083	LDLR	exonic	nonsynonymous SNV	LDLR:NM_001195799:exon3:c.C470T:p.S157L,LDLR:NM_000527:exon4:c.C593T:p.S198L,LDLR:NM_001195798:exon4:c.C593T:p.S198L	.	Likely pathogenic	Uncertain significance	criteria provided, single submitter	.	0.317	0.843	0.688	1.725	0.838	0.245	0.603	0.845	2.081	19-11105499-C-T, NC_000019.10:g.11105499C>T
VUS	9	99105209	99105209	T	G	.	TGFBR1	exonic	stopgain	TGFBR1:NM_001130916:exon1:c.G4T:p.E2X,TGFBR1:NM_001306210:exon1:c.G4T:p.E2X,TGFBR1:NM_004612:exon1:c.G4T:p.E2X	.	Pathogenic	.	.	.	.	.	.	.	.	.	.	.	7.754	9-99105209-G-T, NC_000009.12:g.99105209G>T
VUS	2	178704670	178704670	G	C	.	TTN	exonic	nonsynonymous SNV	TTN:NM_133378:exon102:c.G26070C:p.W8690C,TTN:NM_001256850:exon103:c.G28851C:p.W9617C,TTN:NM_001267550:exon105:c.G29802C:p.W9934C	.	Likely pathogenic	.	.	.	0.0	1.0	0.999	.	0.958	0.729	0.927	0.983	3.475	2-178704670-C-G, NC_000002.12:g.178704670C>G
VUS	19	11129664	11129664	A	C	.	LDLR	exonic	stopgain	LDLR:NM_001195800:exon15:c.C2037A:p.Y679X,LDLR:NM_001195803:exon15:c.C2007A:p.Y669X,LDLR:NM_001195799:exon16:c.C2418A:p.Y806X,LDLR:NM_000527:exon17:c.C2541A:p.Y847X,LDLR:NM_001195798:exon17:c.C2541A:p.Y847X	.	Pathogenic	.	.	.	0.0	.	.	.	.	.	.	.	7.333	19-11129664-C-A, NC_000019.10:g.11129664C>A
VUS	14	23427657	23427657	T	C	rs121913627	MYH7	exonic	nonsynonymous SNV	MYH7:NM_000257:exon16:c.G1816A:p.V606M	.	Likely pathogenic	.	.	3.23e-05	0.0	0.945	0.854	2.66	0.791	0.926	0.712	0.899	3.518	14-23427657-C-T, NC_000014.9:g.23427657C>T
VUS	16	15763798	15763798	A	G	.	MYH11	exonic	nonsynonymous SNV	MYH11:NM_002474:exon10:c.C1127T:p.T376I,MYH11:NM_022844:exon10:c.C1127T:p.T376I,MYH11:NM_001040113:exon11:c.C1148T:p.T383I,MYH11:NM_001040114:exon11:c.C1148T:p.T383I	.	Likely pathogenic	.	.	.	0.001	0.845	0.489	2.22	0.711	0.633	0.759	0.919	4.995	16-15763798-G-A, NC_000016.10:g.15763798G>A
VUS	19	11100294	11100294	A	G	rs778284147	LDLR	exonic	nonsynonymous SNV	LDLR:NM_000527:exon2:c.G139A:p.D47N,LDLR:NM_001195798:exon2:c.G139A:p.D47N,LDLR:NM_001195799:exon2:c.G139A:p.D47N,LDLR:NM_001195800:exon2:c.G139A:p.D47N,LDLR:NM_001195803:exon2:c.G139A:p.D47N	.	Likely pathogenic	Uncertain significance	reviewed by expert panel	.	0.001	1.0	1.0	2.42	0.957	0.872	0.710	0.898	3.754	19-11100294-G-A, NC_000019.10:g.11100294G>A
VUS	2	178594237	178594237	C	G	rs548374365	TTN	exonic	nonsynonymous SNV	TTN:NM_003319:exon125:c.C30961G:p.P10321A,TTN:NM_133432:exon126:c.C31336G:p.P10446A,TTN:NM_133437:exon126:c.C31537G:p.P10513A,TTN:NM_133378:exon246:c.C50452G:p.P16818A,TTN:NM_001256850:exon247:c.C53233G:p.P17745A,TTN:NM_001267550:exon297:c.C58156G:p.P19386A	.	Likely pathogenic	.	.	.	0.075	0.999	0.994	3.865	0.616	0.014	0.478	0.772	3.212	2-178594237-G-C, NC_000002.12:g.178594237G>C
VUS	2	178714562	178714562	T	A	.	TTN	exonic	nonsynonymous SNV	TTN:NM_133378:exon88:c.T22480A:p.F7494I,TTN:NM_001256850:exon89:c.T25261A:p.F8421I,TTN:NM_001267550:exon91:c.T26212A:p.F8738I	.	Likely pathogenic	.	.	.	0.02	1.0	0.999	.	0.494	0.039	0.663	0.876	3.556	2-178714562-A-T, NC_000002.12:g.178714562A>T
VUS	2	178711950	178711950	A	C	.	TTN	exonic	nonsynonymous SNV	TTN:NM_133378:exon93:c.G24148T:p.V8050F,TTN:NM_001256850:exon94:c.G26929T:p.V8977F,TTN:NM_001267550:exon96:c.G27880T:p.V9294F	.	Likely pathogenic	.	.	.	0.083	1.0	0.999	.	0.784	0.088	0.759	0.919	2.916	2-178711950-C-A, NC_000002.12:g.178711950C>A
VUS	14	23415696	23415696	T	C	rs766831916	MYH7	exonic	nonsynonymous SNV	MYH7:NM_000257:exon35:c.G5090A:p.R1697Q	.	Likely pathogenic	Uncertain significance	criteria provided, multiple submitters, no conflicts	.	0.001	1.0	0.999	4.415	0.846	0.834	0.746	0.914	3.558	14-23415696-C-T, NC_000014.9:g.23415696C>T
VUS	2	178617159	178617159	G	A	rs369663023	TTN	exonic	nonsynonymous SNV	TTN:NM_003319:exon83:c.T20641C:p.S6881P,TTN:NM_133432:exon84:c.T21016C:p.S7006P,TTN:NM_133437:exon84:c.T21217C:p.S7073P,TTN:NM_133378:exon204:c.T40132C:p.S13378P,TTN:NM_001256850:exon205:c.T42913C:p.S14305P,TTN:NM_001267550:exon255:c.T47836C:p.S15946P	.	Likely pathogenic	Uncertain significance	criteria provided, multiple submitters, no conflicts	3.239e-05	0.059	0.896	0.478	4.14	0.444	0.088	0.555	0.819	2.650	2-178617159-A-G, NC_000002.12:g.178617159A>G
VUS	1	237639161	237639161	T	C	rs200921429	RYR2	exonic	stopgain	RYR2:NM_001035:exon46:c.C7075T:p.R2359X	.	Likely pathogenic	.	.	.	.	.	.	.	.	.	.	.	7.994	1-237639161-C-T, NC_000001.11:g.237639161C>T
VUS	2	178712142	178712142	A	C	.	TTN	exonic	stopgain	TTN:NM_133378:exon93:c.G23956T:p.G7986X,TTN:NM_001256850:exon94:c.G26737T:p.G8913X,TTN:NM_001267550:exon96:c.G27688T:p.G9230X	.	Pathogenic	.	.	.	.	.	.	.	.	.	.	.	9.617	2-178712142-C-A, NC_000002.12:g.178712142C>A
VUS	2	178620009	178620009	A	G	rs373502448	TTN	exonic	nonsynonymous SNV	TTN:NM_003319:exon77:c.C19213T:p.R6405C,TTN:NM_133432:exon78:c.C19588T:p.R6530C,TTN:NM_133437:exon78:c.C19789T:p.R6597C,TTN:NM_133378:exon198:c.C38704T:p.R12902C,TTN:NM_001256850:exon199:c.C41485T:p.R13829C,TTN:NM_001267550:exon249:c.C46408T:p.R15470C	.	Likely pathogenic	Uncertain significance	criteria provided, single submitter	.	0.003	1.0	0.999	2.62	0.596	0.047	0.629	0.859	3.313	2-178620009-G-A, NC_000002.12:g.178620009G>A
VUS	10	88947351	88947351	T	G	.	ACTA2	exonic	stopgain	ACTA2:NM_001141945:exon3:c.C165A:p.Y55X,ACTA2:NM_001320855:exon3:c.C165A:p.Y55X,ACTA2:NM_001613:exon3:c.C165A:p.Y55X	.	Likely pathogenic	.	.	.	.	.	.	.	.	.	.	.	4.457	10-88947351-G-T, NC_000010.11:g.88947351G>T
VUS	3	46859570	46859570	A	G	.	MYL3	exonic	nonsynonymous SNV	MYL3:NM_000258:exon4:c.C386T:p.T129I	.	Likely pathogenic	.	.	.	0.025	0.22	0.052	3	0.577	0.124	0.563	0.823	3.109	3-46859570-G-A, NC_000003.12:g.46859570G>A
VUS	3	46859522	46859522	A	T	.	MYL3	exonic	nonsynonymous SNV	MYL3:NM_000258:exon4:c.A434T:p.N145I	.	Likely pathogenic	.	.	.	0.0	1.0	0.983	4.44	0.753	0.444	0.868	0.961	4.318	3-46859522-T-A, NC_000003.12:g.46859522T>A
VUS	2	178705262	178705262	A	G	rs578069922	TTN	exonic	nonsynonymous SNV	TTN:NM_133378:exon100:c.C25784T:p.A8595V,TTN:NM_001256850:exon101:c.C28565T:p.A9522V,TTN:NM_001267550:exon103:c.C29516T:p.A9839V	.	Likely pathogenic	.	.	.	0.115	0.999	0.994	.	0.699	0.117	0.568	0.826	3.378	2-178705262-G-A, NC_000002.12:g.178705262G>A
VUS	2	178711302	178711302	A	C	.	TTN	exonic	stopgain	TTN:NM_133378:exon94:c.G24202T:p.E8068X,TTN:NM_001256850:exon95:c.G26983T:p.E8995X,TTN:NM_001267550:exon97:c.G27934T:p.E9312X	.	Pathogenic	.	.	.	.	.	.	.	.	.	.	.	9.356	2-178711302-C-A, NC_000002.12:g.178711302C>A
VUS	2	178689815	178689815	A	T	rs763921804	TTN	exonic	nonsynonymous SNV	TTN:NM_133378:exon119:c.A28112T:p.K9371I,TTN:NM_001256850:exon120:c.A30893T:p.K10298I,TTN:NM_001267550:exon122:c.A31844T:p.K10615I	.	Likely pathogenic	.	.	.	0.004	0.438	0.459	.	0.415	0.111	0.414	0.728	3.593	2-178689815-T-A, NC_000002.12:g.178689815T>A
VUS	2	178757813	178757813	A	C	rs775464538	TTN	exonic	nonsynonymous SNV	TTN:NM_133432:exon44:c.G10269T:p.Q3423H,TTN:NM_001267550:exon45:c.G10407T:p.Q3469H	.	Likely pathogenic	.	.	.	0.144	.	.	.	0.542	0.065	0.422	0.734	2.078	2-178757813-C-A, NC_000002.12:g.178757813C>A
VUS	2	178783063	178783063	G	C	.	TTN	exonic	nonsynonymous SNV	TTN:NM_003319:exon17:c.G2705C:p.G902A,TTN:NM_133432:exon17:c.G2705C:p.G902A,TTN:NM_133437:exon17:c.G2705C:p.G902A,TTN:NM_001256850:exon18:c.G2843C:p.G948A,TTN:NM_001267550:exon18:c.G2843C:p.G948A,TTN:NM_133378:exon18:c.G2843C:p.G948A,TTN:NM_133379:exon18:c.G2843C:p.G948A	.	Likely pathogenic	.	.	.	0.159	0.604	0.212	.	0.236	0.022	0.340	0.665	2.730	2-178783063-C-G, NC_000002.12:g.178783063C>G
VUS	12	32868935	32868935	C	G	.	PKP2	exonic	nonsynonymous SNV	PKP2:NM_001005242:exon4:c.C1162G:p.R388G,PKP2:NM_004572:exon4:c.C1162G:p.R388G	.	Likely pathogenic	.	.	.	0.002	0.272	0.239	1.725	0.347	0.336	0.449	0.753	3.717	12-32868935-G-C, NC_000012.12:g.32868935G>C
Likely pathogenic	14	23416195	23416195	A	G	rs1194197356	MYH7	exonic	nonsynonymous SNV	MYH7:NM_000257:exon34:c.C4762T:p.R1588C	.	Likely pathogenic	Uncertain significance	criteria provided, multiple submitters, no conflicts	.	0.0	1.0	0.967	2023-04-04	0.740	0.799	0.816	0.942	3.769	14-23416195-G-A, NC_000014.9:g.23416195G>A
VUS	2	178757599	178757599	T	C	.	TTN	exonic	nonsynonymous SNV	TTN:NM_133432:exon44:c.G10483A:p.A3495T,TTN:NM_001267550:exon45:c.G10621A:p.A3541T	.	Likely pathogenic	.	.	.	0.1	.	.	.	0.676	0.045	0.442	0.748	2.322	2-178757599-C-T, NC_000002.12:g.178757599C>T
Likely pathogenic	11	2588816	2588816	A	G	rs145229963	KCNQ1	exonic	nonsynonymous SNV	KCNQ1:NM_000218:exon10:c.G1355A:p.R452Q,KCNQ1:NM_181798:exon10:c.G974A:p.R325Q	.	Likely pathogenic	Uncertain significance	criteria provided, multiple submitters, no conflicts	0.0002	0.374	0.966	0.253	1.355	0.927	0.446	0.644	0.867	1.457	11-2588816-G-A, NC_000011.10:g.2588816G>A
VUS	2	178650218	178650218	A	C	.	TTN	exonic	stopgain	TTN:NM_133378:exon164:c.G32461T:p.E10821X,TTN:NM_001256850:exon165:c.G35242T:p.E11748X,TTN:NM_001267550:exon210:c.G39763T:p.E13255X	.	Pathogenic	.	.	.	.	.	.	.	.	.	.	.	8.876	2-178650218-C-A, NC_000002.12:g.178650218C>A
VUS	2	178650164	178650164	T	C	.	TTN	exonic	nonsynonymous SNV	TTN:NM_133378:exon164:c.G32515A:p.V10839M,TTN:NM_001256850:exon165:c.G35296A:p.V11766M,TTN:NM_001267550:exon210:c.G39817A:p.V13273M	.	Likely pathogenic	.	.	.	0.068	0.0	0.002	2.315	0.241	0.106	0.230	0.535	4.148	2-178650164-C-T, NC_000002.12:g.178650164C>T
VUS	1	156136219	156136219	A	G	rs267607576	LMNA	exonic	nonsynonymous SNV	LMNA:NM_001257374:exon7:c.G827A:p.R276H,LMNA:NM_001282626:exon7:c.G1163A:p.R388H,LMNA:NM_005572:exon7:c.G1163A:p.R388H,LMNA:NM_170707:exon7:c.G1163A:p.R388H,LMNA:NM_170708:exon7:c.G1163A:p.R388H,LMNA:NM_001282624:exon8:c.G920A:p.R307H,LMNA:NM_001282625:exon10:c.G1163A:p.R388H	.	Likely pathogenic	Uncertain significance	criteria provided, single submitter	.	0.104	0.035	0.01	1.445	0.507	0.136	0.494	0.782	2.768	1-156136219-G-A, NC_000001.11:g.156136219G>A
VUS	16	15748155	15748155	C	T	.	MYH11	exonic	nonsynonymous SNV	MYH11:NM_002474:exon17:c.A2072G:p.D691G,MYH11:NM_022844:exon17:c.A2072G:p.D691G,MYH11:NM_001040113:exon18:c.A2093G:p.D698G,MYH11:NM_001040114:exon18:c.A2093G:p.D698G	.	Likely pathogenic	.	.	.	0.004	0.359	0.648	3.825	0.896	0.760	0.909	0.976	4.011	16-15748155-T-C, NC_000016.10:g.15748155T>C
VUS	19	11110681	11110681	T	G	rs72658860	LDLR	exonic	nonsynonymous SNV	LDLR:NM_001195800:exon5:c.G466T:p.G156C,LDLR:NM_001195799:exon6:c.G847T:p.G283C,LDLR:NM_001195803:exon6:c.G589T:p.G197C,LDLR:NM_000527:exon7:c.G970T:p.G324C,LDLR:NM_001195798:exon7:c.G970T:p.G324C	.	Likely pathogenic	Uncertain significance	reviewed by expert panel	.	0.0	1.0	1.0	3.655	0.973	0.815	0.865	0.960	3.431	19-11110681-G-T, NC_000019.10:g.11110681G>T
VUS	2	178611393	178611393	T	C	.	TTN	exonic	nonsynonymous SNV	TTN:NM_003319:exon97:c.G23641A:p.V7881M,TTN:NM_133432:exon98:c.G24016A:p.V8006M,TTN:NM_133437:exon98:c.G24217A:p.V8073M,TTN:NM_133378:exon218:c.G43132A:p.V14378M,TTN:NM_001256850:exon219:c.G45913A:p.V15305M,TTN:NM_001267550:exon269:c.G50836A:p.V16946M	.	Likely pathogenic	.	.	.	0.002	0.999	0.997	3.035	0.471	0.011	0.332	0.658	3.155	2-178611393-C-T, NC_000002.12:g.178611393C>T
VUS	2	178546600	178546600	T	C	rs141357723	TTN	exonic	nonsynonymous SNV	TTN:NM_003319:exon169:c.G67633A:p.A22545T,TTN:NM_133432:exon170:c.G68008A:p.A22670T,TTN:NM_133437:exon170:c.G68209A:p.A22737T,TTN:NM_133378:exon290:c.G87124A:p.A29042T,TTN:NM_001256850:exon291:c.G89905A:p.A29969T,TTN:NM_001267550:exon341:c.G94828A:p.A31610T	.	Likely pathogenic	Uncertain significance	criteria provided, multiple submitters, no conflicts	6.463e-05	0.392	0.007	0.004	0.935	0.103	0.013	0.025	0.055	4.252	2-178546600-C-T, NC_000002.12:g.178546600C>T
VUS	2	178545821	178545821	T	G	rs587780983	TTN	exonic	nonsynonymous SNV	TTN:NM_003319:exon171:c.C68220A:p.F22740L,TTN:NM_133432:exon172:c.C68595A:p.F22865L,TTN:NM_133437:exon172:c.C68796A:p.F22932L,TTN:NM_133378:exon292:c.C87711A:p.F29237L,TTN:NM_001256850:exon293:c.C90492A:p.F30164L,TTN:NM_001267550:exon343:c.C95415A:p.F31805L	.	Likely pathogenic	Uncertain significance	criteria provided, multiple submitters, no conflicts	.	0.012	0.824	0.182	1.525	0.214	0.123	0.379	0.700	3.638	2-178545821-G-T, NC_000002.12:g.178545821G>T
VUS	19	11116978	11116978	A	T	.	LDLR	exonic	nonsynonymous SNV	LDLR:NM_001195800:exon10:c.T1321A:p.F441I,LDLR:NM_001195799:exon11:c.T1702A:p.F568I,LDLR:NM_001195803:exon11:c.T1444A:p.F482I,LDLR:NM_000527:exon12:c.T1825A:p.F609I,LDLR:NM_001195798:exon12:c.T1825A:p.F609I	.	Likely pathogenic	.	.	.	0.021	0.246	0.566	2023-06-02	0.919	0.706	0.830	0.947	3.582	19-11116978-T-A, NC_000019.10:g.11116978T>A
VUS	2	178741564	178741564	A	T	.	TTN	exonic	nonsynonymous SNV	TTN:NM_003319:exon45:c.A10580T:p.Y3527F,TTN:NM_001256850:exon46:c.A10718T:p.Y3573F,TTN:NM_133432:exon46:c.A10955T:p.Y3652F,TTN:NM_133437:exon46:c.A11156T:p.Y3719F,TTN:NM_001267550:exon48:c.A11669T:p.Y3890F	.	Likely pathogenic	.	.	.	0.043	.	.	.	0.662	0.045	0.676	0.882	2.255	2-178741564-T-A, NC_000002.12:g.178741564T>A
VUS	2	178774240	178774240	A	C	.	TTN	exonic	nonsynonymous SNV	TTN:NM_003319:exon29:c.G6886T:p.G2296W,TTN:NM_133432:exon29:c.G6886T:p.G2296W,TTN:NM_133437:exon29:c.G6886T:p.G2296W,TTN:NM_001256850:exon30:c.G7024T:p.G2342W,TTN:NM_001267550:exon30:c.G7024T:p.G2342W,TTN:NM_133378:exon30:c.G7024T:p.G2342W,TTN:NM_133379:exon30:c.G7024T:p.G2342W	.	Likely pathogenic	.	.	.	0.006	1.0	0.999	.	0.541	0.072	0.604	0.846	3.116	2-178774240-C-A, NC_000002.12:g.178774240C>A
VUS	2	21002219	21002219	T	A	rs765647343	APOB	exonic	stopgain	APOB:NM_000384:exon29:c.T13203A:p.Y4401X	.	Pathogenic	.	.	.	.	.	.	.	.	.	.	.	8.832	2-21002219-A-T, NC_000002.12:g.21002219A>T
VUS	14	23418277	23418277	T	C	rs771892152	MYH7	exonic	nonsynonymous SNV	MYH7:NM_000257:exon30:c.G4102A:p.V1368M	.	Likely pathogenic	Uncertain significance	criteria provided, multiple submitters, no conflicts	.	0.109	0.971	0.969	2.85	0.647	0.884	0.664	0.876	3.180	14-23418277-C-T, NC_000014.9:g.23418277C>T
VUS	16	15753502	15753502	T	A	.	MYH11	exonic	nonsynonymous SNV	MYH11:NM_002474:exon15:c.T1756A:p.Y586N,MYH11:NM_022844:exon15:c.T1756A:p.Y586N,MYH11:NM_001040113:exon16:c.T1777A:p.Y593N,MYH11:NM_001040114:exon16:c.T1777A:p.Y593N	.	Likely pathogenic	.	.	.	0.0	1.0	1.0	4.67	0.894	0.688	0.897	0.971	3.852	16-15753502-A-T, NC_000016.10:g.15753502A>T
VUS	14	23416134	23416134	T	C	rs587779391	MYH7	exonic	nonsynonymous SNV	MYH7:NM_000257:exon34:c.G4823A:p.R1608H	.	Likely pathogenic	Uncertain significance	criteria provided, multiple submitters, no conflicts	.	0.0	0.348	0.179	3.37	0.600	0.818	0.845	0.952	3.157	14-23416134-C-T, NC_000014.9:g.23416134C>T
VUS	11	2570713	2570713	A	G	.	KCNQ1	exonic	stopgain	KCNQ1:NM_000218:exon3:c.G563A:p.W188X,KCNQ1:NM_181798:exon3:c.G182A:p.W61X	.	Pathogenic	.	.	.	.	.	.	.	.	.	.	.	7.972	11-2570713-G-A, NC_000011.10:g.2570713G>A
VUS	16	15750244	15750244	T	C	.	MYH11	exonic	nonsynonymous SNV	MYH11:NM_002474:exon16:c.G1952A:p.R651H,MYH11:NM_022844:exon16:c.G1952A:p.R651H,MYH11:NM_001040113:exon17:c.G1973A:p.R658H,MYH11:NM_001040114:exon17:c.G1973A:p.R658H	.	Likely pathogenic	.	.	3.232e-05	0.0	1.0	0.999	2.525	0.840	0.427	0.882	0.966	4.065	16-15750244-C-T, NC_000016.10:g.15750244C>T
VUS	2	178706681	178706681	T	C	.	TTN	exonic	stopgain	TTN:NM_133378:exon99:c.G25461A:p.W8487X,TTN:NM_001256850:exon100:c.G28242A:p.W9414X,TTN:NM_001267550:exon102:c.G29193A:p.W9731X	.	Pathogenic	.	.	.	.	.	.	.	.	.	.	.	10.418	2-178706681-C-T, NC_000002.12:g.178706681C>T
VUS	11	2445142	2445142	A	G	.	KCNQ1	exonic	stopgain	KCNQ1:NM_000218:exon1:c.G44A:p.W15X	.	Likely pathogenic	.	.	.	.	.	.	.	.	.	.	.	6.137	11-2445142-G-A, NC_000011.10:g.2445142G>A
VUS	19	11106628	11106628	A	G	rs139507589	LDLR	exonic	nonsynonymous SNV	LDLR:NM_001195799:exon4:c.G635A:p.R212Q,LDLR:NM_001195803:exon4:c.G377A:p.R126Q,LDLR:NM_000527:exon5:c.G758A:p.R253Q,LDLR:NM_001195798:exon5:c.G758A:p.R253Q	.	Likely pathogenic	Uncertain significance	reviewed by expert panel	3.228e-05	0.166	0.415	0.114	0.43	0.685	0.337	0.438	0.745	2.141	19-11106628-G-A, NC_000019.10:g.11106628G>A
VUS	2	178695964	178695964	C	A	.	TTN	exonic	nonsynonymous SNV	TTN:NM_133378:exon111:c.T27376G:p.Y9126D,TTN:NM_001256850:exon112:c.T30157G:p.Y10053D,TTN:NM_001267550:exon114:c.T31108G:p.Y10370D	.	Likely pathogenic	.	.	.	0.0	0.995	0.986	.	0.539	0.074	0.430	0.739	3.454	2-178695964-A-C, NC_000002.12:g.178695964A>C
VUS	12	110919148	110919148	T	C	rs730880943	MYL2	exonic	nonsynonymous SNV	MYL2:NM_000432:exon2:c.G49A:p.V17M	.	Likely pathogenic	Uncertain significance	criteria provided, multiple submitters, no conflicts	.	0.0	1.0	0.999	2023-07-01	0.729	0.350	0.723	0.904	3.913	12-110919148-C-T, NC_000012.12:g.110919148C>T
VUS	2	178598748	178598748	T	C	rs773382779	TTN	exonic	nonsynonymous SNV	TTN:NM_003319:exon119:c.G29767A:p.A9923T,TTN:NM_133432:exon120:c.G30142A:p.A10048T,TTN:NM_133437:exon120:c.G30343A:p.A10115T,TTN:NM_133378:exon240:c.G49258A:p.A16420T,TTN:NM_001256850:exon241:c.G52039A:p.A17347T,TTN:NM_001267550:exon291:c.G56962A:p.A18988T	.	Likely pathogenic	.	.	.	0.229	0.483	0.122	0.535	0.144	0.023	0.082	0.243	3.571	2-178598748-C-T, NC_000002.12:g.178598748C>T
VUS	16	15771584	15771584	T	C	rs145768331	MYH11	exonic	nonsynonymous SNV	MYH11:NM_002474:exon9:c.G1018A:p.E340K,MYH11:NM_022844:exon9:c.G1018A:p.E340K,MYH11:NM_001040113:exon10:c.G1039A:p.E347K,MYH11:NM_001040114:exon10:c.G1039A:p.E347K	.	Likely pathogenic	Uncertain significance	criteria provided, multiple submitters, no conflicts	.	0.222	0.119	0.077	2023-01-01	0.627	0.129	0.234	0.541	1.809	16-15771584-C-T, NC_000016.10:g.15771584C>T
VUS	3	46859648	46859648	C	T	.	MYL3	exonic	nonsynonymous SNV	MYL3:NM_000258:exon4:c.A308G:p.E103G	.	Likely pathogenic	.	.	.	0.037	0.307	0.132	2.095	0.445	0.198	0.390	0.709	4.055	3-46859648-T-C, NC_000003.12:g.46859648T>C
VUS	10	88943868	88943868	T	G	.	ACTA2	exonic	nonsynonymous SNV	ACTA2:NM_001141945:exon4:c.C298A:p.P100T,ACTA2:NM_001320855:exon4:c.C298A:p.P100T,ACTA2:NM_001613:exon4:c.C298A:p.P100T	.	Likely pathogenic	.	.	.	.	0.93	0.971	3.285	0.969	0.423	0.873	0.963	4.036	10-88943868-G-T, NC_000010.11:g.88943868G>T
VUS	2	178677690	178677690	A	C	.	TTN	exonic	stopgain	TTN:NM_133378:exon143:c.G30490T:p.E10164X,TTN:NM_001256850:exon144:c.G33271T:p.E11091X,TTN:NM_001267550:exon146:c.G34222T:p.E11408X	.	Pathogenic	.	.	.	.	.	.	.	.	.	.	.	9.866	2-178677690-C-A, NC_000002.12:g.178677690C>A
VUS	2	178575015	178575015	T	A	.	TTN	exonic	stopgain	TTN:NM_003319:exon154:c.T43922A:p.L14641X,TTN:NM_133432:exon155:c.T44297A:p.L14766X,TTN:NM_133437:exon155:c.T44498A:p.L14833X,TTN:NM_133378:exon275:c.T63413A:p.L21138X,TTN:NM_001256850:exon276:c.T66194A:p.L22065X,TTN:NM_001267550:exon326:c.T71117A:p.L23706X	.	Pathogenic	.	.	.	.	.	.	.	.	.	.	.	14.068	2-178575015-A-T, NC_000002.12:g.178575015A>T
VUS	1	237711824	237711824	A	C	.	RYR2	exonic	stopgain	RYR2:NM_001035:exon71:c.C10310A:p.S3437X	.	Pathogenic	.	.	.	.	.	.	.	.	.	.	.	8.828	1-237711824-C-A, NC_000001.11:g.237711824C>A
VUS	14	23415654	23415654	G	T	.	MYH7	exonic	nonsynonymous SNV	MYH7:NM_000257:exon35:c.A5132C:p.E1711A	.	Likely pathogenic	.	.	.	0.011	0.999	0.999	3.67	0.795	0.911	0.854	0.956	3.505	14-23415654-T-G, NC_000014.9:g.23415654T>G
VUS	1	237456681	237456681	T	C	rs749567039	RYR2	exonic	stopgain	RYR2:NM_001035:exon16:c.C1558T:p.R520X	.	Likely pathogenic	Uncertain significance	criteria provided, single submitter	.	.	.	.	.	.	.	.	.	6.783	1-237456681-C-T, NC_000001.11:g.237456681C>T
VUS	2	178741214	178741214	T	C	.	TTN	exonic	nonsynonymous SNV	TTN:NM_003319:exon45:c.G10930A:p.G3644S,TTN:NM_001256850:exon46:c.G11068A:p.G3690S,TTN:NM_133432:exon46:c.G11305A:p.G3769S,TTN:NM_133437:exon46:c.G11506A:p.G3836S,TTN:NM_001267550:exon48:c.G12019A:p.G4007S	.	Likely pathogenic	.	.	.	0.0	.	.	.	0.787	0.039	0.591	0.839	1.875	2-178741214-C-T, NC_000002.12:g.178741214C>T
VUS	7	151560611	151560611	A	G	rs121908990	PRKAG2	exonic	nonsynonymous SNV	PRKAG2:NM_024429:exon11:c.C868T:p.R290W,PRKAG2:NM_001304531:exon12:c.C868T:p.R290W,PRKAG2:NM_001304527:exon13:c.C1216T:p.R406W,PRKAG2:NM_001363698:exon13:c.C1219T:p.R407W,PRKAG2:NM_001040633:exon15:c.C1459T:p.R487W,PRKAG2:NM_016203:exon15:c.C1591T:p.R531W	.	Likely pathogenic	Uncertain significance	criteria provided, single submitter	.	0.0	1.0	1.0	3.57	0.935	0.301	0.936	0.986	4.585	7-151560611-G-A, NC_000007.14:g.151560611G>A
VUS	2	178667689	178667689	A	C	.	TTN	exonic	stopgain	TTN:NM_001267550:exon160:c.G35578T:p.E11860X	.	Pathogenic	.	.	.	.	.	.	.	.	.	.	.	10.822	2-178667689-C-A, NC_000002.12:g.178667689C>A
VUS	3	14132913	14132913	T	G	.	TMEM43	exonic	stopgain	TMEM43:NM_024334:exon6:c.G490T:p.E164X	.	Pathogenic	.	.	.	.	.	.	.	.	.	.	.	8.671	3-14132913-G-T, NC_000003.12:g.14132913G>T
VUS	10	88948867	88948867	T	C	rs756496192	ACTA2	exonic	nonsynonymous SNV	ACTA2:NM_001141945:exon2:c.G64A:p.G22S,ACTA2:NM_001320855:exon2:c.G64A:p.G22S,ACTA2:NM_001613:exon2:c.G64A:p.G22S	.	Likely pathogenic	Uncertain significance	criteria provided, single submitter	.	.	0.77	0.868	4.115	0.995	0.709	0.927	0.983	4.135	10-88948867-C-T, NC_000010.11:g.88948867C>T
VUS	3	46858410	46858410	C	T	.	MYL3	exonic	nonsynonymous SNV	MYL3:NM_000258:exon5:c.A533G:p.D178G	.	Likely pathogenic	.	.	.	0.056	0.903	0.546	3.055	0.652	0.347	0.870	0.962	4.626	3-46858410-T-C, NC_000003.12:g.46858410T>C
VUS	2	178568740	178568740	T	G	.	TTN	exonic	nonsynonymous SNV	TTN:NM_003319:exon154:c.C50197A:p.P16733T,TTN:NM_133432:exon155:c.C50572A:p.P16858T,TTN:NM_133437:exon155:c.C50773A:p.P16925T,TTN:NM_133378:exon275:c.C69688A:p.P23230T,TTN:NM_001256850:exon276:c.C72469A:p.P24157T,TTN:NM_001267550:exon326:c.C77392A:p.P25798T	.	Likely pathogenic	.	.	.	0.002	0.999	0.971	3.685	0.601	0.019	0.584	0.835	2.876	2-178568740-G-T, NC_000002.12:g.178568740G>T
VUS	16	15750190	15750190	T	C	rs760656490	MYH11	exonic	nonsynonymous SNV	MYH11:NM_002474:exon16:c.G2006A:p.R669H,MYH11:NM_022844:exon16:c.G2006A:p.R669H,MYH11:NM_001040113:exon17:c.G2027A:p.R676H,MYH11:NM_001040114:exon17:c.G2027A:p.R676H	.	Likely pathogenic	.	.	.	0.038	0.009	0.036	1.32	0.579	0.042	0.516	0.796	2.448	16-15750190-C-T, NC_000016.10:g.15750190C>T
VUS	16	15759654	15759654	C	G	.	MYH11	exonic	nonsynonymous SNV	MYH11:NM_002474:exon12:c.C1323G:p.N441K,MYH11:NM_022844:exon12:c.C1323G:p.N441K,MYH11:NM_001040113:exon13:c.C1344G:p.N448K,MYH11:NM_001040114:exon13:c.C1344G:p.N448K	.	Likely pathogenic	.	.	.	0.0	1.0	1.0	4.32	0.967	0.724	0.856	0.956	3.466	16-15759654-G-C, NC_000016.10:g.15759654G>C
VUS	14	23415060	23415060	T	G	.	MYH7	exonic	nonsynonymous SNV	MYH7:NM_000257:exon37:c.C5494A:p.R1832S	.	Likely pathogenic	.	.	.	0.0	0.342	0.545	2023-01-04	0.763	0.887	0.529	0.804	3.575	14-23415060-G-A, NC_000014.9:g.23415060G>A
VUS	16	15837957	15837957	A	G	.	MYH11	exonic	nonsynonymous SNV	MYH11:NM_001040113:exon2:c.C296T:p.A99V,MYH11:NM_001040114:exon2:c.C296T:p.A99V,MYH11:NM_002474:exon2:c.C296T:p.A99V,MYH11:NM_022844:exon2:c.C296T:p.A99V	.	Likely pathogenic	.	.	.	0.001	1.0	1.0	3.545	0.743	0.297	0.747	0.914	3.508	16-15837957-G-A, NC_000016.10:g.15837957G>A
VUS	2	178592939	178592939	T	C	.	TTN	exonic	stopgain	TTN:NM_003319:exon128:c.G31985A:p.W10662X,TTN:NM_133432:exon129:c.G32360A:p.W10787X,TTN:NM_133437:exon129:c.G32561A:p.W10854X,TTN:NM_133378:exon249:c.G51476A:p.W17159X,TTN:NM_001256850:exon250:c.G54257A:p.W18086X,TTN:NM_001267550:exon300:c.G59180A:p.W19727X	.	Pathogenic	.	.	.	.	.	.	.	.	.	.	.	12.909	2-178592939-C-T, NC_000002.12:g.178592939C>T
VUS	2	178746079	178746079	A	G	rs201273719	TTN	exonic	stopgain	TTN:NM_133379:exon46:c.C16321T:p.R5441X	.	Pathogenic	Uncertain significance	criteria provided, multiple submitters, no conflicts	3.236e-05	.	.	.	.	.	.	.	.	0.692	2-178746079-G-A, NC_000002.12:g.178746079G>A
VUS	14	23416141	23416141	C	G	.	MYH7	exonic	nonsynonymous SNV	MYH7:NM_000257:exon34:c.C4816G:p.R1606G	.	Likely pathogenic	.	.	.	0.0	0.971	0.91	3.81	0.747	0.884	0.760	0.919	3.557	14-23416141-G-C, NC_000014.9:g.23416141G>C
VUS	2	178559349	178559349	G	C	.	TTN	exonic	nonsynonymous SNV	TTN:NM_003319:exon154:c.G59588C:p.G19863A,TTN:NM_133432:exon155:c.G59963C:p.G19988A,TTN:NM_133437:exon155:c.G60164C:p.G20055A,TTN:NM_133378:exon275:c.G79079C:p.G26360A,TTN:NM_001256850:exon276:c.G81860C:p.G27287A,TTN:NM_001267550:exon326:c.G86783C:p.G28928A	.	Likely pathogenic	.	.	.	0.007	1.0	1.0	3.335	0.611	0.026	0.653	0.871	3.075	2-178559349-C-G, NC_000002.12:g.178559349C>G
VUS	14	23415654	23415654	C	T	.	MYH7	exonic	nonsynonymous SNV	MYH7:NM_000257:exon35:c.A5132G:p.E1711G	.	Likely pathogenic	.	.	.	0.0	1.0	0.999	2023-07-03	0.782	0.918	0.874	0.963	3.763	14-23415654-T-G, NC_000014.9:g.23415654T>G
Likely pathogenic	14	23413787	23413787	T	C	rs397516256	MYH7	exonic	nonsynonymous SNV	MYH7:NM_000257:exon39:c.G5762A:p.R1921Q	.	Likely pathogenic	Uncertain significance	criteria provided, multiple submitters, no conflicts	3.229e-05	0.001	0.896	0.733	4.31	0.789	0.535	0.687	0.887	4.052	14-23413787-C-T, NC_000014.9:g.23413787C>T
VUS	14	23422184	23422184	C	T	rs730880771	MYH7	exonic	nonsynonymous SNV	MYH7:NM_000257:exon25:c.A3241G:p.K1081E	.	Likely pathogenic	Uncertain significance	criteria provided, multiple submitters, no conflicts	.	0.025	0.999	0.999	3.27	0.800	0.930	0.852	0.955	4.371	14-23422184-T-C, NC_000014.9:g.23422184T>C
VUS	2	178692073	178692073	T	G	.	TTN	exonic	nonsynonymous SNV	TTN:NM_133378:exon118:c.C27973A:p.P9325T,TTN:NM_001256850:exon119:c.C30754A:p.P10252T,TTN:NM_001267550:exon121:c.C31705A:p.P10569T	.	Likely pathogenic	.	.	.	0.224	0.906	0.521	.	0.572	0.040	0.439	0.746	3.105	2-178692073-G-T, NC_000002.12:g.178692073G>T
Likely pathogenic	14	23424863	23424863	A	G	rs149576470	MYH7	exonic	nonsynonymous SNV	MYH7:NM_000257:exon22:c.C2585T:p.A862V	.	Likely pathogenic	Uncertain significance	criteria provided, multiple submitters, no conflicts	9.694e-05	0.048	0.359	0.273	2.515	0.551	0.646	0.350	0.675	2.340	14-23424863-G-A, NC_000014.9:g.23424863G>A
VUS	14	23417219	23417219	G	T	.	MYH7	exonic	nonsynonymous SNV	MYH7:NM_000257:exon32:c.A4453C:p.K1485Q	.	Likely pathogenic	.	.	.	0.017	0.986	0.911	2.89	0.684	0.890	0.747	0.914	3.778	14-23417219-T-G, NC_000014.9:g.23417219T>G
VUS	19	11113281	11113281	G	C	.	LDLR	exonic	nonsynonymous SNV	LDLR:NM_001195800:exon7:c.C686G:p.S229C,LDLR:NM_001195799:exon8:c.C1067G:p.S356C,LDLR:NM_001195803:exon8:c.C809G:p.S270C,LDLR:NM_000527:exon9:c.C1190G:p.S397C,LDLR:NM_001195798:exon9:c.C1190G:p.S397C	.	Likely pathogenic	.	.	.	0.007	0.82	0.53	2023-08-01	0.676	0.667	0.646	0.868	2.663	19-11113281-C-G, NC_000019.10:g.11113281C>G
VUS	18	31083012	31083012	A	G	.	DSC2	exonic	stopgain	DSC2:NM_004949:exon8:c.C991T:p.Q331X,DSC2:NM_024422:exon8:c.C991T:p.Q331X	.	Pathogenic	.	.	.	.	.	.	.	.	.	.	.	7.946	18-31083012-G-A, NC_000018.10:g.31083012G>A
VUS	2	178795145	178795145	C	A	.	TTN	exonic	nonsynonymous SNV	TTN:NM_001256850:exon7:c.T1022G:p.V341G,TTN:NM_001267550:exon7:c.T1022G:p.V341G,TTN:NM_003319:exon7:c.T1022G:p.V341G,TTN:NM_133378:exon7:c.T1022G:p.V341G,TTN:NM_133379:exon7:c.T1022G:p.V341G,TTN:NM_133432:exon7:c.T1022G:p.V341G,TTN:NM_133437:exon7:c.T1022G:p.V341G	.	Likely pathogenic	.	.	.	0.0	0.993	0.622	.	0.544	0.052	0.474	0.769	2.874	2-178795145-A-C, NC_000002.12:g.178795145A>C
VUS	2	178751704	178751704	A	C	.	TTN	exonic	stopgain	TTN:NM_133379:exon46:c.G10696T:p.E3566X	.	Pathogenic	.	.	.	.	.	.	.	.	.	.	.	1.872	2-178751704-C-A, NC_000002.12:g.178751704C>A
VUS	16	15708816	15708816	A	G	rs370858630	MYH11	exonic	stopgain	MYH11:NM_022844:exon41:c.C5812T:p.Q1938X,MYH11:NM_001040113:exon42:c.C5833T:p.Q1945X	.	Pathogenic	Uncertain significance	criteria provided, multiple submitters, no conflicts	.	.	.	.	.	.	.	.	.	2.708	16-15708816-G-A, NC_000016.10:g.15708816G>A
VUS	2	178741281	178741281	C	G	.	TTN	exonic	stopgain	TTN:NM_003319:exon45:c.C10863G:p.Y3621X,TTN:NM_001256850:exon46:c.C11001G:p.Y3667X,TTN:NM_133432:exon46:c.C11238G:p.Y3746X,TTN:NM_133437:exon46:c.C11439G:p.Y3813X,TTN:NM_001267550:exon48:c.C11952G:p.Y3984X	.	Likely pathogenic	.	.	.	.	.	.	.	.	.	.	.	6.870	2-178741281-G-C, NC_000002.12:g.178741281G>C
VUS	2	178552134	178552134	A	C	.	TTN	exonic	stopgain	TTN:NM_003319:exon163:c.G63571T:p.E21191X,TTN:NM_133432:exon164:c.G63946T:p.E21316X,TTN:NM_133437:exon164:c.G64147T:p.E21383X,TTN:NM_133378:exon284:c.G83062T:p.E27688X,TTN:NM_001256850:exon285:c.G85843T:p.E28615X,TTN:NM_001267550:exon335:c.G90766T:p.E30256X	.	Pathogenic	.	.	.	.	.	.	.	.	.	.	.	16.025	2-178552134-C-A, NC_000002.12:g.178552134C>A
VUS	14	23413868	23413868	T	G	.	MYH7	exonic	nonsynonymous SNV	MYH7:NM_000257:exon39:c.C5681A:p.S1894Y	.	Likely pathogenic	.	.	.	0.0	0.744	0.797	3.245	0.690	0.340	0.522	0.799	3.972	14-23413868-G-T, NC_000014.9:g.23413868G>T
VUS	11	2778024	2778024	T	G	.	KCNQ1	exonic	nonsynonymous SNV	KCNQ1:NM_000218:exon15:c.G1781T:p.R594L,KCNQ1:NM_181798:exon15:c.G1400T:p.R467L	.	Likely pathogenic	.	.	.	0.002	0.995	0.961	2.545	0.984	0.947	0.888	0.968	4.811	11-2778024-G-A, NC_000011.10:g.2778024G>A
VUS	16	15704122	15704122	A	G	rs772670393	MYH11	exonic	stopgain	MYH11:NM_002474:exon41:c.C5788T:p.R1930X,MYH11:NM_001040114:exon42:c.C5809T:p.R1937X	.	Pathogenic	Uncertain significance	criteria provided, multiple submitters, no conflicts	.	.	.	.	.	.	.	.	.	8.974	16-15704122-G-A, NC_000016.10:g.15704122G>A
VUS	1	237784181	237784181	T	C	rs1247580708	RYR2	exonic	stopgain	RYR2:NM_001035:exon90:c.C12469T:p.R4157X	.	Pathogenic	.	.	.	.	.	.	.	.	.	.	.	8.218	1-237784181-C-T, NC_000001.11:g.237784181C>T
VUS	14	23416240	23416240	T	C	rs750987717	MYH7	exonic	nonsynonymous SNV	MYH7:NM_000257:exon34:c.G4717A:p.E1573K	.	Likely pathogenic	Uncertain significance	criteria provided, multiple submitters, no conflicts	.	0.001	0.854	0.311	3.575	0.631	0.931	0.773	0.925	3.065	14-23416240-C-T, NC_000014.9:g.23416240C>T
VUS	1	156138657	156138657	T	C	.	LMNA	exonic	nonsynonymous SNV	LMNA:NM_170708:exon10:c.C1778T:p.T593I,LMNA:NM_001257374:exon11:c.C1532T:p.T511I,LMNA:NM_170707:exon11:c.C1868T:p.T623I	.	Likely pathogenic	.	.	.	0.002	0.879	0.308	1.67	0.668	0.284	0.529	0.804	3.025	1-156138657-C-T, NC_000001.11:g.156138657C>T
VUS	14	23426844	23426844	T	C	rs1241603111	MYH7	exonic	nonsynonymous SNV	MYH7:NM_000257:exon18:c.G1977A:p.M659I	.	Likely pathogenic	Uncertain significance	criteria provided, single submitter	.	0.001	0.957	0.996	2.285	0.935	0.974	0.923	0.981	4.205	14-23426844-C-T, NC_000014.9:g.23426844C>T
VUS	1	237511709	237511709	T	C	.	RYR2	exonic	stopgain	RYR2:NM_001035:exon24:c.C2740T:p.Q914X	.	Pathogenic	.	.	.	.	.	.	.	.	.	.	.	7.858	1-237511709-C-T, NC_000001.11:g.237511709C>T
VUS	2	178622001	178622001	T	C	.	TTN	exonic	stopgain	TTN:NM_003319:exon72:c.G17726A:p.W5909X,TTN:NM_133432:exon73:c.G18101A:p.W6034X,TTN:NM_133437:exon73:c.G18302A:p.W6101X,TTN:NM_133378:exon193:c.G37217A:p.W12406X,TTN:NM_001256850:exon194:c.G39998A:p.W13333X,TTN:NM_001267550:exon244:c.G44921A:p.W14974X	.	Pathogenic	.	.	.	.	.	.	.	.	.	.	.	11.721	2-178622001-C-T, NC_000002.12:g.178622001C>T
VUS	2	178734364	178734364	T	C	rs772907723	TTN	exonic	nonsynonymous SNV	TTN:NM_133378:exon49:c.G11728A:p.G3910S,TTN:NM_001256850:exon50:c.G14509A:p.G4837S,TTN:NM_001267550:exon52:c.G15460A:p.G5154S	.	Likely pathogenic	Uncertain significance	criteria provided, single submitter	.	0.098	1.0	1.0	.	0.740	0.055	0.732	0.908	3.271	2-178734364-C-T, NC_000002.12:g.178734364C>T
VUS	15	34793533	34793533	T	C	rs944740404	ACTC1	exonic	nonsynonymous SNV	ACTC1:NM_005159:exon3:c.G166A:p.V56I	.	Likely pathogenic	Uncertain significance	criteria provided, multiple submitters, no conflicts	.	.	0.3	0.475	0.755	0.829	0.440	0.590	0.838	2.701	15-34793533-C-T, NC_000015.10:g.34793533C>T
VUS	2	178739183	178739183	T	C	rs377579941	TTN	exonic	nonsynonymous SNV	TTN:NM_003319:exon45:c.G12961A:p.G4321R,TTN:NM_001256850:exon46:c.G13099A:p.G4367R,TTN:NM_133432:exon46:c.G13336A:p.G4446R,TTN:NM_133437:exon46:c.G13537A:p.G4513R,TTN:NM_001267550:exon48:c.G14050A:p.G4684R	.	Likely pathogenic	Uncertain significance	criteria provided, multiple submitters, no conflicts	0.0002	0.0	.	.	.	0.494	0.054	0.638	0.864	2.113	2-178739183-C-T, NC_000002.12:g.178739183C>T
VUS	14	23416297	23416297	G	C	rs142694139	MYH7	exonic	nonsynonymous SNV	MYH7:NM_000257:exon34:c.G4660C:p.E1554Q	.	Likely pathogenic	.	.	.	0.002	0.985	0.881	3.81	0.730	0.951	0.772	0.924	3.884	14-23416297-C-G, NC_000014.9:g.23416297C>G
VUS	2	178757566	178757566	G	C	rs774004409	TTN	exonic	nonsynonymous SNV	TTN:NM_133432:exon44:c.G10516C:p.A3506P,TTN:NM_001267550:exon45:c.G10654C:p.A3552P	.	Likely pathogenic	Uncertain significance	criteria provided, multiple submitters, no conflicts	9.693e-05	0.02	.	.	.	0.524	0.174	0.374	0.696	2.228	2-178757566-C-G, NC_000002.12:g.178757566C>G
VUS	3	46859544	46859544	A	G	rs1471322504	MYL3	exonic	nonsynonymous SNV	MYL3:NM_000258:exon4:c.C412T:p.R138W	.	Likely pathogenic	Uncertain significance	criteria provided, single submitter	.	0.017	0.998	0.937	4.52	0.800	0.180	0.811	0.940	4.394	3-46859544-G-A, NC_000003.12:g.46859544G>A
VUS	14	23426034	23426034	T	C	rs1057518560	MYH7	exonic	nonsynonymous SNV	MYH7:NM_000257:exon19:c.G2092A:p.V698M	.	Likely pathogenic	Uncertain significance	criteria provided, multiple submitters, no conflicts	.	0.0	0.982	0.952	1.99	0.935	0.959	0.942	0.988	3.790	14-23426034-C-T, NC_000014.9:g.23426034C>T
Likely pathogenic	2	178665777	178665777	A	G	rs1266298136	TTN	exonic	stopgain	TTN:NM_001267550:exon164:c.C35890T:p.R11964X	.	Likely pathogenic	Uncertain significance	criteria provided, multiple submitters, no conflicts	3.234e-05	.	.	.	.	.	.	.	.	9.183	2-178665777-G-A, NC_000002.12:g.178665777G>A
VUS	2	178746535	178746535	A	G	.	TTN	exonic	stopgain	TTN:NM_133379:exon46:c.C15865T:p.Q5289X	.	Pathogenic	.	.	.	.	.	.	.	.	.	.	.	2.314	2-178746535-G-A, NC_000002.12:g.178746535G>A
VUS	16	15750298	15750298	A	T	.	MYH11	exonic	nonsynonymous SNV	MYH11:NM_002474:exon16:c.A1898T:p.K633M,MYH11:NM_022844:exon16:c.A1898T:p.K633M,MYH11:NM_001040113:exon17:c.A1919T:p.K640M,MYH11:NM_001040114:exon17:c.A1919T:p.K640M	.	Likely pathogenic	.	.	.	0.089	0.841	0.705	0.93	0.701	0.209	0.610	0.849	3.499	16-15750298-T-A, NC_000016.10:g.15750298T>A
VUS	2	178784071	178784071	C	T	.	TTN	exonic	nonsynonymous SNV	TTN:NM_003319:exon15:c.A2636G:p.K879R,TTN:NM_133432:exon15:c.A2636G:p.K879R,TTN:NM_133437:exon15:c.A2636G:p.K879R,TTN:NM_001256850:exon16:c.A2774G:p.K925R,TTN:NM_001267550:exon16:c.A2774G:p.K925R,TTN:NM_133378:exon16:c.A2774G:p.K925R,TTN:NM_133379:exon16:c.A2774G:p.K925R	.	Likely pathogenic	.	.	.	0.355	0.361	0.058	.	0.170	0.055	0.137	0.374	3.562	2-178784071-T-C, NC_000002.12:g.178784071T>C
VUS	1	237445480	237445480	C	G	.	RYR2	exonic	nonsynonymous SNV	RYR2:NM_001035:exon14:c.G1250C:p.R417P	.	Likely pathogenic	.	.	.	0.005	0.999	0.914	2.585	0.919	0.860	0.787	0.930	4.096	1-237445480-G-C, NC_000001.11:g.237445480G>C
VUS	2	178750606	178750606	A	C	rs869025543	TTN	exonic	stopgain	TTN:NM_133379:exon46:c.G11794T:p.E3932X	.	Pathogenic	Uncertain significance	criteria provided, single submitter	.	.	.	.	.	.	.	.	.	1.355	2-178750606-C-A, NC_000002.12:g.178750606C>A
VUS	2	178799529	178799529	A	G	rs371807407	TTN	exonic	nonsynonymous SNV	TTN:NM_001256850:exon6:c.C872T:p.S291F,TTN:NM_001267550:exon6:c.C872T:p.S291F,TTN:NM_003319:exon6:c.C872T:p.S291F,TTN:NM_133378:exon6:c.C872T:p.S291F,TTN:NM_133379:exon6:c.C872T:p.S291F,TTN:NM_133432:exon6:c.C872T:p.S291F,TTN:NM_133437:exon6:c.C872T:p.S291F	.	Likely pathogenic	.	.	.	0.0	0.995	0.986	.	0.473	0.088	0.353	0.678	3.674	2-178799529-G-A, NC_000002.12:g.178799529G>A
VUS	10	88943870	88943870	C	G	rs779757924	ACTA2	exonic	nonsynonymous SNV	ACTA2:NM_001141945:exon4:c.C296G:p.A99G,ACTA2:NM_001320855:exon4:c.C296G:p.A99G,ACTA2:NM_001613:exon4:c.C296G:p.A99G	.	Likely pathogenic	Uncertain significance	criteria provided, multiple submitters, no conflicts	.	.	0.987	0.997	2.645	0.955	0.389	0.718	0.901	4.273	10-88943870-G-C, NC_000010.11:g.88943870G>C
VUS	7	151781374	151781374	A	G	.	PRKAG2	exonic	stopgain	PRKAG2:NM_001040633:exon3:c.C112T:p.Q38X,PRKAG2:NM_016203:exon3:c.C244T:p.Q82X	.	Pathogenic	.	.	.	.	.	.	.	.	.	.	.	7.854	7-151781374-G-A, NC_000007.14:g.151781374G>A
VUS	1	115725516	115725516	A	C	.	CASQ2	exonic	stopgain	CASQ2:NM_001232:exon7:c.G775T:p.E259X	.	Pathogenic	.	.	.	.	.	.	.	.	.	.	.	9.014	1-115725516-C-A, NC_000001.11:g.115725516C>A
Likely pathogenic	3	46858413	46858413	C	T	rs193922391	MYL3	exonic	nonsynonymous SNV	MYL3:NM_000258:exon5:c.A530G:p.E177G	.	Likely pathogenic	Uncertain significance	criteria provided, multiple submitters, no conflicts	6.473e-05	0.008	0.983	0.665	3.995	0.675	0.418	0.888	0.968	4.735	3-46858413-T-C, NC_000003.12:g.46858413T>C
VUS	2	178804619	178804619	C	A	.	TTN	exonic	nonsynonymous SNV	TTN:NM_001256850:exon2:c.T24G:p.F8L,TTN:NM_001267550:exon2:c.T24G:p.F8L,TTN:NM_003319:exon2:c.T24G:p.F8L,TTN:NM_133378:exon2:c.T24G:p.F8L,TTN:NM_133379:exon2:c.T24G:p.F8L,TTN:NM_133432:exon2:c.T24G:p.F8L,TTN:NM_133437:exon2:c.T24G:p.F8L	.	Likely pathogenic	.	.	.	0.021	1.0	0.996	.	0.577	0.056	0.530	0.804	3.296	2-178804619-A-C, NC_000002.12:g.178804619A>C
VUS	2	178528797	178528797	A	G	rs565675340	TTN	exonic	stopgain	TTN:NM_003319:exon188:c.C79759T:p.R26587X,TTN:NM_133432:exon189:c.C80134T:p.R26712X,TTN:NM_133437:exon189:c.C80335T:p.R26779X,TTN:NM_133378:exon309:c.C99250T:p.R33084X,TTN:NM_001256850:exon310:c.C102031T:p.R34011X,TTN:NM_001267550:exon360:c.C106954T:p.R35652X	.	Likely pathogenic	.	.	3.23e-05	.	.	.	.	.	.	.	.	15.996	2-178528797-G-A, NC_000002.12:g.178528797G>A
VUS	2	178587794	178587794	A	G	.	TTN	exonic	nonsynonymous SNV	TTN:NM_003319:exon134:c.C36320T:p.P12107L,TTN:NM_133432:exon135:c.C36695T:p.P12232L,TTN:NM_133437:exon135:c.C36896T:p.P12299L,TTN:NM_133378:exon255:c.C55811T:p.P18604L,TTN:NM_001256850:exon256:c.C58592T:p.P19531L,TTN:NM_001267550:exon306:c.C63515T:p.P21172L	.	Likely pathogenic	.	.	.	0.0	1.0	0.998	3.545	0.444	0.023	0.433	0.742	3.635	2-178587794-G-A, NC_000002.12:g.178587794G>A
VUS	2	178651243	178651243	T	C	.	TTN	exonic	nonsynonymous SNV	TTN:NM_133378:exon162:c.G32323A:p.V10775M,TTN:NM_001256850:exon163:c.G35104A:p.V11702M,TTN:NM_001267550:exon208:c.G39625A:p.V13209M	.	Likely pathogenic	.	.	.	0.012	0.704	0.685	3.215	0.461	0.029	0.436	0.744	4.895	2-178651243-C-T, NC_000002.12:g.178651243C>T
VUS	14	23430915	23430915	C	T	.	MYH7	exonic	nonsynonymous SNV	MYH7:NM_000257:exon10:c.A881G:p.K294R	.	Likely pathogenic	.	.	.	0.012	0.176	0.687	0.99	0.867	0.940	0.678	0.883	3.539	14-23430915-T-C, NC_000014.9:g.23430915T>C
VUS	14	23423624	23423624	A	C	.	MYH7	exonic	nonsynonymous SNV	MYH7:NM_000257:exon24:c.G3022T:p.D1008Y	.	Likely pathogenic	.	.	.	0.0	1.0	0.999	3.605	0.832	0.963	0.861	0.958	4.146	14-23423624-C-A, NC_000014.9:g.23423624C>A
VUS	2	178677771	178677771	A	C	.	TTN	exonic	stopgain	TTN:NM_133378:exon143:c.G30409T:p.E10137X,TTN:NM_001256850:exon144:c.G33190T:p.E11064X,TTN:NM_001267550:exon146:c.G34141T:p.E11381X	.	Pathogenic	.	.	.	.	.	.	.	.	.	.	.	8.642	2-178677771-C-A, NC_000002.12:g.178677771C>A
VUS	2	178746161	178746161	T	C	.	TTN	exonic	stopgain	TTN:NM_133379:exon46:c.G16239A:p.W5413X	.	Pathogenic	.	.	.	.	.	.	.	.	.	.	.	2.062	2-178746161-C-T, NC_000002.12:g.178746161C>T
VUS	2	178572828	178572828	T	C	rs794727456	TTN	exonic	nonsynonymous SNV	TTN:NM_003319:exon154:c.G46109A:p.R15370H,TTN:NM_133432:exon155:c.G46484A:p.R15495H,TTN:NM_133437:exon155:c.G46685A:p.R15562H,TTN:NM_133378:exon275:c.G65600A:p.R21867H,TTN:NM_001256850:exon276:c.G68381A:p.R22794H,TTN:NM_001267550:exon326:c.G73304A:p.R24435H	.	Likely pathogenic	Uncertain significance	criteria provided, multiple submitters, no conflicts	6.472e-05	0.004	1.0	0.999	3.14	0.501	0.023	0.437	0.744	3.335	2-178572828-C-T, NC_000002.12:g.178572828C>T
VUS	12	110914243	110914243	A	C	rs2136772254	MYL2	exonic	nonsynonymous SNV	MYL2:NM_000432:exon4:c.G217T:p.A73S	.	Likely pathogenic	Uncertain significance	criteria provided, single submitter	.	0.032	0.994	0.996	2.395	0.593	0.350	0.516	0.796	3.124	12-110914243-C-A, NC_000012.12:g.110914243C>A
VUS	16	15760581	15760581	T	C	rs748924540	MYH11	exonic	nonsynonymous SNV	MYH11:NM_002474:exon11:c.G1207A:p.V403I,MYH11:NM_022844:exon11:c.G1207A:p.V403I,MYH11:NM_001040113:exon12:c.G1228A:p.V410I,MYH11:NM_001040114:exon12:c.G1228A:p.V410I	.	Likely pathogenic	.	.	3.229e-05	0.009	0.198	0.153	2.035	0.728	0.313	0.717	0.901	2.872	16-15760581-C-A, NC_000016.10:g.15760581C>A
VUS	2	178593855	178593855	A	G	rs746380279	TTN	exonic	nonsynonymous SNV	TTN:NM_003319:exon126:c.C31250T:p.P10417L,TTN:NM_133432:exon127:c.C31625T:p.P10542L,TTN:NM_133437:exon127:c.C31826T:p.P10609L,TTN:NM_133378:exon247:c.C50741T:p.P16914L,TTN:NM_001256850:exon248:c.C53522T:p.P17841L,TTN:NM_001267550:exon298:c.C58445T:p.P19482L	.	Likely pathogenic	Uncertain significance	criteria provided, single submitter	.	0.003	1.0	0.999	3.985	0.528	0.013	0.481	0.774	3.557	2-178593855-G-A, NC_000002.12:g.178593855G>A
VUS	19	11129630	11129630	C	T	.	LDLR	exonic	nonsynonymous SNV	LDLR:NM_001195800:exon15:c.T2003C:p.V668A,LDLR:NM_001195803:exon15:c.T1973C:p.V658A,LDLR:NM_001195799:exon16:c.T2384C:p.V795A,LDLR:NM_000527:exon17:c.T2507C:p.V836A,LDLR:NM_001195798:exon17:c.T2507C:p.V836A	.	Likely pathogenic	.	.	.	0.002	0.917	0.524	2.42	0.710	0.790	0.512	0.793	3.647	19-11129630-T-C, NC_000019.10:g.11129630T>C
VUS	18	31524520	31524520	T	C	.	DSG2	exonic	stopgain	DSG2:NM_001943:exon7:c.C763T:p.Q255X	.	Pathogenic	.	.	.	.	.	.	.	.	.	.	.	7.466	18-31524520-C-T, NC_000018.10:g.31524520C>T
VUS	16	15786667	15786667	A	G	.	MYH11	exonic	nonsynonymous SNV	MYH11:NM_001040113:exon5:c.C596T:p.A199V,MYH11:NM_001040114:exon5:c.C596T:p.A199V,MYH11:NM_002474:exon5:c.C596T:p.A199V,MYH11:NM_022844:exon5:c.C596T:p.A199V	.	Likely pathogenic	.	.	.	0.001	0.997	0.926	3.025	0.819	0.472	0.917	0.979	3.451	16-15786667-G-A, NC_000016.10:g.15786667G>A
VUS	11	2570677	2570677	A	G	.	KCNQ1	exonic	stopgain	KCNQ1:NM_000218:exon3:c.G527A:p.W176X,KCNQ1:NM_181798:exon3:c.G146A:p.W49X	.	Pathogenic	.	.	.	.	.	.	.	.	.	.	.	8.315	11-2570677-G-A, NC_000011.10:g.2570677G>A
VUS	14	23419536	23419536	C	T	.	MYH7	exonic	nonsynonymous SNV	MYH7:NM_000257:exon28:c.A3800G:p.Q1267R	.	Likely pathogenic	.	.	.	0.015	0.996	0.997	3.51	0.751	0.879	0.577	0.831	3.388	14-23419536-T-C, NC_000014.9:g.23419536T>C
VUS	14	23414082	23414082	T	G	.	MYH7	exonic	nonsynonymous SNV	MYH7:NM_000257:exon38:c.C5580A:p.N1860K	.	Likely pathogenic	.	.	.	0.0	0.846	0.794	3.475	0.676	0.801	0.603	0.845	3.281	14-23414082-G-T, NC_000014.9:g.23414082G>T
VUS	16	15823267	15823267	G	T	.	MYH11	exonic	nonsynonymous SNV	MYH11:NM_001040113:exon3:c.A490C:p.S164R,MYH11:NM_001040114:exon3:c.A490C:p.S164R,MYH11:NM_002474:exon3:c.A490C:p.S164R,MYH11:NM_022844:exon3:c.A490C:p.S164R	.	Likely pathogenic	.	.	.	0.004	0.981	0.823	2.165	0.770	0.188	0.705	0.896	4.244	16-15823267-T-G, NC_000016.10:g.15823267T>G
VUS	14	23429293	23429293	T	C	rs730880158	MYH7	exonic	nonsynonymous SNV	MYH7:NM_000257:exon13:c.G1193A:p.G398E	.	Likely pathogenic	Uncertain significance	reviewed by expert panel	9.691e-05	0.002	0.995	0.969	1.405	0.819	0.962	0.771	0.924	2.866	14-23429293-C-T, NC_000014.9:g.23429293C>T
VUS	14	23417173	23417173	T	C	rs121913647	MYH7	exonic	nonsynonymous SNV	MYH7:NM_000257:exon32:c.G4499A:p.R1500Q	.	Likely pathogenic	Uncertain significance	reviewed by expert panel	.	0.001	1.0	0.999	2023-09-04	0.818	0.844	0.826	0.945	4.025	14-23417173-C-T, NC_000014.9:g.23417173C>T
VUS	2	178672249	178672249	C	T	.	TTN	exonic	nonsynonymous SNV	TTN:NM_133378:exon150:c.A31046G:p.E10349G,TTN:NM_001256850:exon151:c.A33827G:p.E11276G,TTN:NM_001267550:exon155:c.A34949G:p.E11650G	.	Likely pathogenic	.	.	.	0.0	0.998	0.979	2.365	0.601	0.172	0.444	0.749	3.492	2-178672249-T-C, NC_000002.12:g.178672249T>C
VUS	2	178531155	178531155	T	C	.	TTN	exonic	nonsynonymous SNV	TTN:NM_003319:exon186:c.G78265A:p.G26089S,TTN:NM_133432:exon187:c.G78640A:p.G26214S,TTN:NM_133437:exon187:c.G78841A:p.G26281S,TTN:NM_133378:exon307:c.G97756A:p.G32586S,TTN:NM_001256850:exon308:c.G100537A:p.G33513S,TTN:NM_001267550:exon358:c.G105460A:p.G35154S	.	Likely pathogenic	.	.	.	0.012	1.0	0.999	2.085	0.748	0.062	0.869	0.961	3.363	2-178531155-C-T, NC_000002.12:g.178531155C>T
VUS	16	15778812	15778812	A	G	rs745787304	MYH11	exonic	nonsynonymous SNV	MYH11:NM_002474:exon7:c.C758T:p.T253M,MYH11:NM_022844:exon7:c.C758T:p.T253M,MYH11:NM_001040113:exon8:c.C779T:p.T260M,MYH11:NM_001040114:exon8:c.C779T:p.T260M	.	Likely pathogenic	Uncertain significance	criteria provided, multiple submitters, no conflicts	.	0.001	0.286	0.065	2023-08-01	0.630	0.388	0.534	0.807	2.683	16-15778812-G-A, NC_000016.10:g.15778812G>A
VUS	15	63048633	63048633	T	C	rs543980919	TPM1	exonic	stopgain	TPM1:NM_001018008:exon1:c.C58T:p.Q20X,TPM1:NM_001301289:exon1:c.C58T:p.Q20X,TPM1:NM_001330344:exon1:c.C58T:p.Q20X,TPM1:NM_001330346:exon1:c.C58T:p.Q20X,TPM1:NM_001330351:exon1:c.C58T:p.Q20X,TPM1:NM_001365780:exon1:c.C58T:p.Q20X,TPM1:NM_001365781:exon1:c.C58T:p.Q20X,TPM1:NM_001365782:exon1:c.C58T:p.Q20X	.	Pathogenic	.	.	.	.	.	.	.	.	.	.	.	2.280	15-63048633-C-T, NC_000015.10:g.63048633C>T
VUS	16	15750206	15750206	C	G	rs762549707	MYH11	exonic	nonsynonymous SNV	MYH11:NM_002474:exon16:c.C1990G:p.L664V,MYH11:NM_022844:exon16:c.C1990G:p.L664V,MYH11:NM_001040113:exon17:c.C2011G:p.L671V,MYH11:NM_001040114:exon17:c.C2011G:p.L671V	.	Likely pathogenic	Uncertain significance	criteria provided, single submitter	.	0.0	0.997	1.0	3.755	0.862	0.670	0.919	0.980	3.997	16-15750206-G-C, NC_000016.10:g.15750206G>C
VUS	2	178739270	178739270	A	C	.	TTN	exonic	nonsynonymous SNV	TTN:NM_003319:exon45:c.G12874T:p.D4292Y,TTN:NM_001256850:exon46:c.G13012T:p.D4338Y,TTN:NM_133432:exon46:c.G13249T:p.D4417Y,TTN:NM_133437:exon46:c.G13450T:p.D4484Y,TTN:NM_001267550:exon48:c.G13963T:p.D4655Y	.	Likely pathogenic	.	.	.	0.037	.	.	.	0.423	0.059	0.477	0.771	2.025	2-178739270-C-A, NC_000002.12:g.178739270C>A
VUS	14	23414074	23414074	T	C	rs45520836	MYH7	exonic	nonsynonymous SNV	MYH7:NM_000257:exon38:c.G5588A:p.R1863Q	.	Likely pathogenic	Uncertain significance	reviewed by expert panel	3.232e-05	0.0	0.998	0.964	2.48	0.632	0.640	0.713	0.899	4.312	14-23414074-C-T, NC_000014.9:g.23414074C>T
Likely pathogenic	16	15748075	15748075	A	G	rs1275950124	MYH11	exonic	nonsynonymous SNV	MYH11:NM_002474:exon17:c.C2152T:p.R718W,MYH11:NM_022844:exon17:c.C2152T:p.R718W,MYH11:NM_001040113:exon18:c.C2173T:p.R725W,MYH11:NM_001040114:exon18:c.C2173T:p.R725W	.	Likely pathogenic	Uncertain significance	criteria provided, multiple submitters, no conflicts	.	0.0	1.0	1.0	4.195	0.924	0.833	0.921	0.980	3.778	16-15748075-G-A, NC_000016.10:g.15748075G>A
VUS	10	88943870	88943870	T	G	.	ACTA2	exonic	nonsynonymous SNV	ACTA2:NM_001141945:exon4:c.C296A:p.A99D,ACTA2:NM_001320855:exon4:c.C296A:p.A99D,ACTA2:NM_001613:exon4:c.C296A:p.A99D	.	Likely pathogenic	.	.	.	.	1.0	1.0	0.43	0.900	0.430	0.783	0.929	3.798	10-88943870-G-C, NC_000010.11:g.88943870G>C
VUS	19	11129588	11129588	T	A	.	LDLR	exonic	nonsynonymous SNV	LDLR:NM_001195800:exon15:c.A1961T:p.N654I,LDLR:NM_001195803:exon15:c.A1931T:p.N644I,LDLR:NM_001195799:exon16:c.A2342T:p.N781I,LDLR:NM_000527:exon17:c.A2465T:p.N822I,LDLR:NM_001195798:exon17:c.A2465T:p.N822I	.	Likely pathogenic	.	.	.	0.0	0.977	0.83	3.085	0.881	0.925	0.786	0.930	4.044	19-11129588-A-T, NC_000019.10:g.11129588A>T
VUS	2	178593961	178593961	A	C	.	TTN	exonic	nonsynonymous SNV	TTN:NM_003319:exon125:c.G31237T:p.D10413Y,TTN:NM_133432:exon126:c.G31612T:p.D10538Y,TTN:NM_133437:exon126:c.G31813T:p.D10605Y,TTN:NM_133378:exon246:c.G50728T:p.D16910Y,TTN:NM_001256850:exon247:c.G53509T:p.D17837Y,TTN:NM_001267550:exon297:c.G58432T:p.D19478Y	.	Likely pathogenic	.	.	.	0.004	1.0	0.998	3.925	0.460	0.006	0.475	0.770	4.942	2-178593961-C-A, NC_000002.12:g.178593961C>A
VUS	18	31068098	31068098	A	G	rs727504823	DSC2	exonic	stopgain	DSC2:NM_024422:exon16:c.C2623T:p.R875X	.	Pathogenic	Uncertain significance	criteria provided, multiple submitters, no conflicts	6.465e-05	.	.	.	.	.	.	.	.	6.867	18-31068098-G-A, NC_000018.10:g.31068098G>A
VUS	2	178750657	178750657	A	G	rs769571004	TTN	exonic	stopgain	TTN:NM_133379:exon46:c.C11743T:p.R3915X	.	Likely pathogenic	.	.	3.238e-05	.	.	.	.	.	.	.	.	-0.002	2-178750657-G-A, NC_000002.12:g.178750657G>A
VUS	16	15745179	15745179	T	C	rs773612208	MYH11	exonic	nonsynonymous SNV	MYH11:NM_002474:exon20:c.G2470A:p.A824T,MYH11:NM_022844:exon20:c.G2470A:p.A824T,MYH11:NM_001040113:exon21:c.G2491A:p.A831T,MYH11:NM_001040114:exon21:c.G2491A:p.A831T	.	Likely pathogenic	.	.	.	0.091	0.991	0.524	3.265	0.485	0.086	0.523	0.800	3.636	16-15745179-C-T, NC_000016.10:g.15745179C>T
VUS	2	178550979	178550979	A	T	.	TTN	exonic	stopgain	TTN:NM_003319:exon164:c.A64357T:p.R21453X,TTN:NM_133432:exon165:c.A64732T:p.R21578X,TTN:NM_133437:exon165:c.A64933T:p.R21645X,TTN:NM_133378:exon285:c.A83848T:p.R27950X,TTN:NM_001256850:exon286:c.A86629T:p.R28877X,TTN:NM_001267550:exon336:c.A91552T:p.R30518X	.	Pathogenic	.	.	.	.	.	.	.	.	.	.	.	16.491	2-178550979-T-A, NC_000002.12:g.178550979T>A
VUS	10	88943861	88943861	G	T	.	ACTA2	exonic	nonsynonymous SNV	ACTA2:NM_001141945:exon4:c.A305C:p.E102A,ACTA2:NM_001320855:exon4:c.A305C:p.E102A,ACTA2:NM_001613:exon4:c.A305C:p.E102A	.	Likely pathogenic	.	.	.	.	0.523	0.896	3.64	0.941	0.414	0.941	0.988	4.290	10-88943861-T-G, NC_000010.11:g.88943861T>G
VUS	7	128841544	128841544	T	G	.	FLNC	exonic	stopgain	FLNC:NM_001127487:exon13:c.G2098T:p.G700X,FLNC:NM_001458:exon13:c.G2098T:p.G700X	.	Pathogenic	.	.	.	.	.	.	.	.	.	.	.	7.949	7-128841544-G-T, NC_000007.14:g.128841544G>T
VUS	2	178574913	178574913	T	G	.	TTN	exonic	stopgain	TTN:NM_003319:exon154:c.C44024A:p.S14675X,TTN:NM_133432:exon155:c.C44399A:p.S14800X,TTN:NM_133437:exon155:c.C44600A:p.S14867X,TTN:NM_133378:exon275:c.C63515A:p.S21172X,TTN:NM_001256850:exon276:c.C66296A:p.S22099X,TTN:NM_001267550:exon326:c.C71219A:p.S23740X	.	Pathogenic	.	.	.	.	.	.	.	.	.	.	.	14.201	2-178574913-G-T, NC_000002.12:g.178574913G>T
VUS	14	23426081	23426081	A	C	.	MYH7	exonic	nonsynonymous SNV	MYH7:NM_000257:exon19:c.G2045T:p.G682V	.	Likely pathogenic	.	.	.	0.0	0.999	0.989	2.85	0.845	0.874	0.849	0.954	4.401	14-23426081-C-A, NC_000014.9:g.23426081C>A
VUS	18	31092222	31092222	T	G	.	DSC2	exonic	stopgain	DSC2:NM_004949:exon3:c.C233A:p.S78X,DSC2:NM_024422:exon3:c.C233A:p.S78X	.	Pathogenic	.	.	.	.	.	.	.	.	.	.	.	7.153	18-31092222-G-T, NC_000018.10:g.31092222G>T
VUS	2	178636799	178636799	A	C	.	TTN	exonic	nonsynonymous SNV	TTN:NM_003319:exon53:c.G13733T:p.G4578V,TTN:NM_133432:exon54:c.G14108T:p.G4703V,TTN:NM_133437:exon54:c.G14309T:p.G4770V,TTN:NM_133378:exon174:c.G33224T:p.G11075V,TTN:NM_001256850:exon175:c.G36005T:p.G12002V,TTN:NM_001267550:exon225:c.G40928T:p.G13643V	.	Likely pathogenic	.	.	.	0.005	0.012	0.031	1.725	0.147	0.012	0.079	0.235	3.282	2-178636799-C-A, NC_000002.12:g.178636799C>A
VUS	14	23422236	23422236	A	C	.	MYH7	exonic	nonsynonymous SNV	MYH7:NM_000257:exon25:c.G3189T:p.Q1063H	.	Likely pathogenic	.	.	.	0.018	0.998	0.998	2.225	0.840	0.751	0.644	0.867	3.095	14-23422236-C-A, NC_000014.9:g.23422236C>A
VUS	19	11116897	11116897	G	C	rs1131692216	LDLR	exonic	nonsynonymous SNV	LDLR:NM_001195800:exon10:c.C1240G:p.L414V,LDLR:NM_001195799:exon11:c.C1621G:p.L541V,LDLR:NM_001195803:exon11:c.C1363G:p.L455V,LDLR:NM_000527:exon12:c.C1744G:p.L582V,LDLR:NM_001195798:exon12:c.C1744G:p.L582V	.	Likely pathogenic	Uncertain significance	criteria provided, single submitter	.	0.001	0.567	0.808	2.51	0.916	0.742	0.719	0.902	2.834	19-11116897-C-G, NC_000019.10:g.11116897C>G
VUS	14	23419590	23419590	T	C	.	MYH7	exonic	nonsynonymous SNV	MYH7:NM_000257:exon28:c.G3746A:p.C1249Y	.	Likely pathogenic	.	.	.	0.0	0.263	0.507	3.22	0.660	0.807	0.612	0.850	3.779	14-23419590-C-T, NC_000014.9:g.23419590C>T
VUS	14	23415168	23415168	A	G	rs748598020	MYH7	exonic	nonsynonymous SNV	MYH7:NM_000257:exon37:c.C5386T:p.R1796W	.	Likely pathogenic	Uncertain significance	criteria provided, multiple submitters, no conflicts	.	0.0	1.0	1.0	4.24	0.810	0.943	0.872	0.962	4.372	14-23415168-G-A, NC_000014.9:g.23415168G>A
VUS	2	178775632	178775632	A	G	rs777863327	TTN	exonic	nonsynonymous SNV	TTN:NM_003319:exon27:c.C6094T:p.P2032S,TTN:NM_133432:exon27:c.C6094T:p.P2032S,TTN:NM_133437:exon27:c.C6094T:p.P2032S,TTN:NM_001256850:exon28:c.C6232T:p.P2078S,TTN:NM_001267550:exon28:c.C6232T:p.P2078S,TTN:NM_133378:exon28:c.C6232T:p.P2078S,TTN:NM_133379:exon28:c.C6232T:p.P2078S	.	Likely pathogenic	.	.	.	0.018	1.0	0.999	.	0.870	0.041	0.779	0.927	3.418	2-178775632-G-A, NC_000002.12:g.178775632G>A
VUS	2	178775634	178775634	A	G	.	TTN	exonic	nonsynonymous SNV	TTN:NM_003319:exon27:c.C6092T:p.A2031V,TTN:NM_133432:exon27:c.C6092T:p.A2031V,TTN:NM_133437:exon27:c.C6092T:p.A2031V,TTN:NM_001256850:exon28:c.C6230T:p.A2077V,TTN:NM_001267550:exon28:c.C6230T:p.A2077V,TTN:NM_133378:exon28:c.C6230T:p.A2077V,TTN:NM_133379:exon28:c.C6230T:p.A2077V	.	Likely pathogenic	.	.	.	0.029	0.999	0.994	.	0.483	0.025	0.489	0.779	3.591	2-178775634-G-A, NC_000002.12:g.178775634G>A
VUS	2	178733880	178733880	C	A	.	TTN	exonic	nonsynonymous SNV	TTN:NM_133378:exon50:c.T11777G:p.F3926C,TTN:NM_001256850:exon51:c.T14558G:p.F4853C,TTN:NM_001267550:exon53:c.T15509G:p.F5170C	.	Likely pathogenic	.	.	.	0.007	0.997	0.947	.	0.703	0.140	0.787	0.930	3.697	2-178733880-A-C, NC_000002.12:g.178733880A>C
VUS	2	178782901	178782901	G	A	.	TTN	exonic	nonsynonymous SNV	TTN:NM_003319:exon17:c.T2867C:p.I956T,TTN:NM_133432:exon17:c.T2867C:p.I956T,TTN:NM_133437:exon17:c.T2867C:p.I956T,TTN:NM_001256850:exon18:c.T3005C:p.I1002T,TTN:NM_001267550:exon18:c.T3005C:p.I1002T,TTN:NM_133378:exon18:c.T3005C:p.I1002T,TTN:NM_133379:exon18:c.T3005C:p.I1002T	.	Likely pathogenic	.	.	.	0.002	1.0	0.998	.	0.818	0.047	0.784	0.929	3.139	2-178782901-A-G, NC_000002.12:g.178782901A>G
VUS	3	46859615	46859615	G	A	.	MYL3	exonic	nonsynonymous SNV	MYL3:NM_000258:exon4:c.T341C:p.F114S	.	Likely pathogenic	.	.	.	0.0	1.0	0.997	4.825	0.913	0.630	0.941	0.988	4.506	3-46859615-A-G, NC_000003.12:g.46859615A>G
VUS	14	23422234	23422234	G	T	.	MYH7	exonic	nonsynonymous SNV	MYH7:NM_000257:exon25:c.A3191C:p.E1064A	.	Likely pathogenic	.	.	.	0.001	0.997	0.996	3.965	0.939	0.969	0.855	0.956	4.308	14-23422234-T-G, NC_000014.9:g.23422234T>G
VUS	11	2445148	2445148	A	G	.	KCNQ1	exonic	stopgain	KCNQ1:NM_000218:exon1:c.G50A:p.W17X	.	Pathogenic	.	.	.	.	.	.	.	.	.	.	.	6.535	11-2445148-G-A, NC_000011.10:g.2445148G>A
Likely pathogenic	14	23418303	23418303	T	C	rs750836033	MYH7	exonic	nonsynonymous SNV	MYH7:NM_000257:exon30:c.G4076A:p.R1359H	.	Likely pathogenic	Uncertain significance	criteria provided, multiple submitters, no conflicts	.	0.0	0.995	0.971	3.285	0.754	0.914	0.836	0.949	3.779	14-23418303-C-T, NC_000014.9:g.23418303C>T
VUS	6	123438947	123438947	A	T	.	TRDN	exonic	stopgain	TRDN:NM_001251987:exon11:c.A988T:p.K330X,TRDN:NM_006073:exon11:c.A988T:p.K330X	.	Pathogenic	.	.	.	.	.	.	.	.	.	.	.	9.318	6-123438947-T-A, NC_000006.12:g.123438947T>A
VUS	2	178652177	178652177	A	G	.	TTN	exonic	nonsynonymous SNV	TTN:NM_133378:exon158:c.C31912T:p.P10638S,TTN:NM_001256850:exon159:c.C34693T:p.P11565S,TTN:NM_001267550:exon204:c.C39214T:p.P13072S	.	Likely pathogenic	.	.	.	0.078	0.993	0.968	3.125	0.480	0.031	0.430	0.739	1.848	2-178652177-G-A, NC_000002.12:g.178652177G>A
VUS	2	178563870	178563870	T	G	.	TTN	exonic	stopgain	TTN:NM_003319:exon154:c.C55067A:p.S18356X,TTN:NM_133432:exon155:c.C55442A:p.S18481X,TTN:NM_133437:exon155:c.C55643A:p.S18548X,TTN:NM_133378:exon275:c.C74558A:p.S24853X,TTN:NM_001256850:exon276:c.C77339A:p.S25780X,TTN:NM_001267550:exon326:c.C82262A:p.S27421X	.	Pathogenic	.	.	.	.	.	.	.	.	.	.	.	15.068	2-178563870-G-T, NC_000002.12:g.178563870G>T
VUS	2	178609684	178609684	T	C	.	TTN	exonic	nonsynonymous SNV	TTN:NM_003319:exon100:c.G24544A:p.D8182N,TTN:NM_133432:exon101:c.G24919A:p.D8307N,TTN:NM_133437:exon101:c.G25120A:p.D8374N,TTN:NM_133378:exon221:c.G44035A:p.D14679N,TTN:NM_001256850:exon222:c.G46816A:p.D15606N,TTN:NM_001267550:exon272:c.G51739A:p.D17247N	.	Likely pathogenic	.	.	.	0.051	0.883	0.444	1.83	0.243	0.065	0.165	0.429	4.256	2-178609684-C-T, NC_000002.12:g.178609684C>T
VUS	2	178567606	178567606	C	A	.	TTN	exonic	nonsynonymous SNV	TTN:NM_003319:exon154:c.T51331G:p.S17111A,TTN:NM_133432:exon155:c.T51706G:p.S17236A,TTN:NM_133437:exon155:c.T51907G:p.S17303A,TTN:NM_133378:exon275:c.T70822G:p.S23608A,TTN:NM_001256850:exon276:c.T73603G:p.S24535A,TTN:NM_001267550:exon326:c.T78526G:p.S26176A	.	Likely pathogenic	.	.	.	0.065	0.873	0.552	2023-01-03	0.591	0.085	0.579	0.832	2.750	2-178567606-A-C, NC_000002.12:g.178567606A>C
Likely pathogenic	14	23415832	23415832	A	C	rs397516233	MYH7	exonic	nonsynonymous SNV	MYH7:NM_000257:exon35:c.G4954T:p.D1652Y	.	Likely pathogenic	Uncertain significance	criteria provided, multiple submitters, no conflicts	.	0.0	0.999	0.988	4.015	0.817	0.836	0.915	0.978	4.747	14-23415832-C-A, NC_000014.9:g.23415832C>A
Likely pathogenic	3	46859480	46859480	A	G	rs748832105	MYL3	exonic	nonsynonymous SNV	MYL3:NM_000258:exon4:c.C476T:p.T159M	.	Likely pathogenic	Uncertain significance	criteria provided, multiple submitters, no conflicts	6.466e-05	0.0	1.0	0.972	3.125	0.723	0.216	0.689	0.888	4.230	3-46859480-G-A, NC_000003.12:g.46859480G>A
VUS	2	178588992	178588992	T	C	.	TTN	exonic	stopgain	TTN:NM_003319:exon132:c.G35538A:p.W11846X,TTN:NM_133432:exon133:c.G35913A:p.W11971X,TTN:NM_133437:exon133:c.G36114A:p.W12038X,TTN:NM_133378:exon253:c.G55029A:p.W18343X,TTN:NM_001256850:exon254:c.G57810A:p.W19270X,TTN:NM_001267550:exon304:c.G62733A:p.W20911X	.	Pathogenic	.	.	.	.	.	.	.	.	.	.	.	12.863	2-178588992-C-T, NC_000002.12:g.178588992C>T
VUS	14	23415790	23415790	T	C	rs747993770	MYH7	exonic	nonsynonymous SNV	MYH7:NM_000257:exon35:c.G4996A:p.D1666N	.	Likely pathogenic	Uncertain significance	criteria provided, multiple submitters, no conflicts	.	0.004	1.0	1.0	3.495	0.723	0.799	0.587	0.837	3.778	14-23415790-C-T, NC_000014.9:g.23415790C>T
VUS	16	15757829	15757829	T	G	.	MYH11	exonic	nonsynonymous SNV	MYH11:NM_002474:exon13:c.C1573A:p.P525T,MYH11:NM_022844:exon13:c.C1573A:p.P525T,MYH11:NM_001040113:exon14:c.C1594A:p.P532T,MYH11:NM_001040114:exon14:c.C1594A:p.P532T	.	Likely pathogenic	.	.	.	0.001	0.987	0.932	2.645	0.609	0.307	0.622	0.855	4.392	16-15757829-G-T, NC_000016.10:g.15757829G>T
VUS	14	23429073	23429073	A	G	.	MYH7	exonic	nonsynonymous SNV	MYH7:NM_000257:exon14:c.C1289T:p.A430V	.	Likely pathogenic	.	.	.	0.001	0.56	0.632	2.81	0.926	0.955	0.814	0.941	3.985	14-23429073-G-A, NC_000014.9:g.23429073G>A
VUS	14	23428523	23428523	T	C	.	MYH7	exonic	nonsynonymous SNV	MYH7:NM_000257:exon15:c.G1555A:p.A519T	.	Likely pathogenic	.	.	.	0.001	0.252	0.501	2.38	0.793	0.940	0.819	0.943	3.295	14-23428523-C-T, NC_000014.9:g.23428523C>T
VUS	19	11106579	11106579	T	C	rs879254657	LDLR	exonic	nonsynonymous SNV	LDLR:NM_001195799:exon4:c.C586T:p.R196C,LDLR:NM_001195803:exon4:c.C328T:p.R110C,LDLR:NM_000527:exon5:c.C709T:p.R237C,LDLR:NM_001195798:exon5:c.C709T:p.R237C	.	Likely pathogenic	Uncertain significance	reviewed by expert panel	.	0.002	0.998	0.961	2.43	0.903	0.768	0.743	0.912	4.153	19-11106579-C-T, NC_000019.10:g.11106579C>T
Likely pathogenic	19	11120194	11120194	A	G	rs768724935	LDLR	exonic	nonsynonymous SNV	LDLR:NM_001195800:exon11:c.G1444A:p.E482K,LDLR:NM_001195799:exon12:c.G1825A:p.E609K,LDLR:NM_001195803:exon12:c.G1567A:p.E523K,LDLR:NM_000527:exon13:c.G1948A:p.E650K,LDLR:NM_001195798:exon13:c.G1948A:p.E650K	.	Likely pathogenic	Uncertain significance	criteria provided, multiple submitters, no conflicts	.	0.245	0.473	0.807	2.875	0.903	0.549	0.609	0.849	3.315	19-11120194-G-A, NC_000019.10:g.11120194G>A
VUS	14	23417555	23417555	A	C	.	MYH7	exonic	nonsynonymous SNV	MYH7:NM_000257:exon31:c.G4301T:p.R1434L	.	Likely pathogenic	.	.	.	0.0	0.947	0.91	3.575	0.800	0.926	0.922	0.981	4.155	14-23417555-C-T, NC_000014.9:g.23417555C>T
VUS	6	7585204	7585204	T	C	.	DSP	exonic	stopgain	DSP:NM_001008844:exon24:c.C6145T:p.Q2049X,DSP:NM_001319034:exon24:c.C6613T:p.Q2205X,DSP:NM_004415:exon24:c.C7942T:p.Q2648X	.	Pathogenic	.	.	.	.	.	.	.	.	.	.	.	8.284	6-7585204-C-T, NC_000006.12:g.7585204C>T
VUS	3	38604863	38604863	A	C	.	SCN5A	exonic	stopgain	SCN5A:NM_000335:exon11:c.G1384T:p.E462X,SCN5A:NM_001099404:exon11:c.G1384T:p.E462X,SCN5A:NM_001099405:exon11:c.G1384T:p.E462X,SCN5A:NM_001160160:exon11:c.G1384T:p.E462X,SCN5A:NM_001160161:exon11:c.G1384T:p.E462X,SCN5A:NM_001354701:exon11:c.G1384T:p.E462X,SCN5A:NM_198056:exon11:c.G1384T:p.E462X	.	Pathogenic	.	.	.	.	.	.	.	.	.	.	.	8.376	3-38604863-C-A, NC_000003.12:g.38604863C>A
VUS	16	15838213	15838213	A	G	.	MYH11	exonic	nonsynonymous SNV	MYH11:NM_001040113:exon2:c.C40T:p.L14F,MYH11:NM_001040114:exon2:c.C40T:p.L14F,MYH11:NM_002474:exon2:c.C40T:p.L14F,MYH11:NM_022844:exon2:c.C40T:p.L14F	.	Likely pathogenic	.	.	.	0.0	0.999	0.982	2023-02-02	0.867	0.506	0.744	0.913	3.941	16-15838213-G-A, NC_000016.10:g.15838213G>A
Likely pathogenic	19	11107427	11107427	T	C	rs730882091	LDLR	exonic	nonsynonymous SNV	LDLR:NM_001195800:exon4:c.C349T:p.H117Y,LDLR:NM_001195799:exon5:c.C730T:p.H244Y,LDLR:NM_001195803:exon5:c.C472T:p.H158Y,LDLR:NM_000527:exon6:c.C853T:p.H285Y,LDLR:NM_001195798:exon6:c.C853T:p.H285Y	.	Likely pathogenic	Uncertain significance	criteria provided, multiple submitters, no conflicts	.	0.044	0.275	0.464	0.715	0.833	0.722	0.489	0.779	2.206	19-11107427-C-T, NC_000019.10:g.11107427C>T
VUS	16	15771694	15771694	A	C	.	MYH11	exonic	nonsynonymous SNV	MYH11:NM_002474:exon9:c.G908T:p.G303V,MYH11:NM_022844:exon9:c.G908T:p.G303V,MYH11:NM_001040113:exon10:c.G929T:p.G310V,MYH11:NM_001040114:exon10:c.G929T:p.G310V	.	Likely pathogenic	.	.	.	0.045	0.048	0.115	1.82	0.699	0.162	0.579	0.832	2.022	16-15771694-C-A, NC_000016.10:g.15771694C>A
VUS	7	150951574	150951574	C	T	.	KCNH2	exonic	nonsynonymous SNV	KCNH2:NM_001204798:exon3:c.A799G:p.I267V,KCNH2:NM_172057:exon3:c.A799G:p.I267V,KCNH2:NM_000238:exon7:c.A1819G:p.I607V,KCNH2:NM_172056:exon7:c.A1819G:p.I607V	.	Likely pathogenic	.	.	.	0.358	0.006	0.018	0.73	0.867	0.349	0.658	0.873	2.623	7-150951574-T-C, NC_000007.14:g.150951574T>C
VUS	2	178679640	178679640	A	G	.	TTN	exonic	nonsynonymous SNV	TTN:NM_133378:exon138:c.C29891T:p.P9964L,TTN:NM_001256850:exon139:c.C32672T:p.P10891L,TTN:NM_001267550:exon141:c.C33623T:p.P11208L	.	Likely pathogenic	.	.	.	0.909	1.0	0.997	.	0.538	0.063	0.316	0.642	3.376	2-178679640-G-A, NC_000002.12:g.178679640G>A
VUS	12	110911148	110911148	T	G	rs777689913	MYL2	exonic	nonsynonymous SNV	MYL2:NM_000432:exon7:c.C430A:p.P144T	.	Likely pathogenic	Uncertain significance	criteria provided, single submitter	.	0.119	0.922	0.878	1.665	0.506	0.190	0.573	0.829	3.202	12-110911148-G-T, NC_000012.12:g.110911148G>T
VUS	2	21005398	21005398	A	G	.	APOB	exonic	stopgain	APOB:NM_000384:exon26:c.C11470T:p.Q3824X	.	Pathogenic	.	.	.	.	.	.	.	.	.	.	.	8.353	2-21005398-G-A, NC_000002.12:g.21005398G>A
VUS	2	178800593	178800593	A	C	.	TTN	exonic	stopgain	TTN:NM_001256850:exon4:c.G385T:p.G129X,TTN:NM_001267550:exon4:c.G385T:p.G129X,TTN:NM_003319:exon4:c.G385T:p.G129X,TTN:NM_133378:exon4:c.G385T:p.G129X,TTN:NM_133379:exon4:c.G385T:p.G129X,TTN:NM_133432:exon4:c.G385T:p.G129X,TTN:NM_133437:exon4:c.G385T:p.G129X	.	Pathogenic	.	.	.	.	.	.	.	.	.	.	.	7.023	2-178800593-C-A, NC_000002.12:g.178800593C>A
VUS	16	15750283	15750283	C	G	.	MYH11	exonic	nonsynonymous SNV	MYH11:NM_002474:exon16:c.C1913G:p.S638W,MYH11:NM_022844:exon16:c.C1913G:p.S638W,MYH11:NM_001040113:exon17:c.C1934G:p.S645W,MYH11:NM_001040114:exon17:c.C1934G:p.S645W	.	Likely pathogenic	.	.	.	0.003	0.999	0.959	2.61	0.824	0.270	0.789	0.931	4.326	16-15750283-G-C, NC_000016.10:g.15750283G>C
VUS	14	23419492	23419492	G	T	.	MYH7	exonic	nonsynonymous SNV	MYH7:NM_000257:exon28:c.A3844C:p.T1282P	.	Likely pathogenic	.	.	.	0.0	0.94	0.833	3.705	0.647	0.852	0.633	0.861	3.750	14-23419492-T-G, NC_000014.9:g.23419492T>G
VUS	14	23430976	23430976	A	T	.	MYH7	exonic	nonsynonymous SNV	MYH7:NM_000257:exon10:c.A820T:p.I274F	.	Likely pathogenic	.	.	.	0.005	0.418	0.493	3.17	0.829	0.944	0.761	0.920	3.846	14-23430976-T-A, NC_000014.9:g.23430976T>A
VUS	2	178672635	178672635	G	C	.	TTN	exonic	nonsynonymous SNV	TTN:NM_133378:exon148:c.G30952C:p.V10318L,TTN:NM_001256850:exon149:c.G33733C:p.V11245L,TTN:NM_001267550:exon153:c.G34855C:p.V11619L	.	Likely pathogenic	.	.	.	0.0	0.231	0.039	2023-08-02	0.288	0.138	0.118	0.334	5.025	2-178672635-C-G, NC_000002.12:g.178672635C>G
VUS	2	178715259	178715259	A	G	rs754532440	TTN	exonic	nonsynonymous SNV	TTN:NM_133378:exon87:c.C22195T:p.P7399S,TTN:NM_001256850:exon88:c.C24976T:p.P8326S,TTN:NM_001267550:exon90:c.C25927T:p.P8643S	.	Likely pathogenic	.	.	.	0.018	1.0	0.999	.	0.813	0.074	0.779	0.927	3.329	2-178715259-G-A, NC_000002.12:g.178715259G>A
VUS	14	23415212	23415212	T	C	rs397516246	MYH7	exonic	nonsynonymous SNV	MYH7:NM_000257:exon37:c.G5342A:p.R1781H	.	Likely pathogenic	Uncertain significance	reviewed by expert panel	6.458e-05	0.0	1.0	1.0	4.135	0.729	0.965	0.748	0.914	4.031	14-23415212-C-T, NC_000014.9:g.23415212C>T
VUS	2	178602468	178602468	A	G	.	TTN	exonic	stopgain	TTN:NM_003319:exon111:c.C27739T:p.Q9247X,TTN:NM_133432:exon112:c.C28114T:p.Q9372X,TTN:NM_133437:exon112:c.C28315T:p.Q9439X,TTN:NM_133378:exon232:c.C47230T:p.Q15744X,TTN:NM_001256850:exon233:c.C50011T:p.Q16671X,TTN:NM_001267550:exon283:c.C54934T:p.Q18312X	.	Pathogenic	.	.	.	.	.	.	.	.	.	.	.	12.464	2-178602468-G-A, NC_000002.12:g.178602468G>A
VUS	16	15745179	15745179	G	C	.	MYH11	exonic	nonsynonymous SNV	MYH11:NM_002474:exon20:c.G2470C:p.A824P,MYH11:NM_022844:exon20:c.G2470C:p.A824P,MYH11:NM_001040113:exon21:c.G2491C:p.A831P,MYH11:NM_001040114:exon21:c.G2491C:p.A831P	.	Likely pathogenic	.	.	.	0.075	0.998	0.916	3.265	0.610	0.110	0.668	0.878	3.859	16-15745179-C-T, NC_000016.10:g.15745179C>T
VUS	2	21010176	21010176	T	A	.	APOB	exonic	stopgain	APOB:NM_000384:exon26:c.T6692A:p.L2231X	.	Likely pathogenic	.	.	.	.	.	.	.	.	.	.	.	6.035	2-21010176-A-T, NC_000002.12:g.21010176A>T
VUS	1	237832629	237832629	G	T	.	RYR2	exonic	stopgain	RYR2:NM_001035:exon105:c.T14886G:p.Y4962X	.	Pathogenic	.	.	.	.	.	.	.	.	.	.	.	8.910	1-237832629-T-G, NC_000001.11:g.237832629T>G
VUS	16	15760589	15760589	T	C	rs767036635	MYH11	exonic	nonsynonymous SNV	MYH11:NM_002474:exon11:c.G1199A:p.R400H,MYH11:NM_022844:exon11:c.G1199A:p.R400H,MYH11:NM_001040113:exon12:c.G1220A:p.R407H,MYH11:NM_001040114:exon12:c.G1220A:p.R407H	.	Likely pathogenic	Uncertain significance	criteria provided, single submitter	.	0.0	1.0	0.953	2.885	0.846	0.539	0.875	0.963	4.025	16-15760589-C-T, NC_000016.10:g.15760589C>T
VUS	14	23421001	23421001	C	T	.	MYH7	exonic	nonsynonymous SNV	MYH7:NM_000257:exon26:c.A3293G:p.Q1098R	.	Likely pathogenic	.	.	.	0.02	0.996	0.997	2.91	0.779	0.861	0.797	0.934	3.930	14-23421001-T-C, NC_000014.9:g.23421001T>C
VUS	2	178580197	178580197	A	T	.	TTN	exonic	stopgain	TTN:NM_003319:exon146:c.A39895T:p.K13299X,TTN:NM_133432:exon147:c.A40270T:p.K13424X,TTN:NM_133437:exon147:c.A40471T:p.K13491X,TTN:NM_133378:exon267:c.A59386T:p.K19796X,TTN:NM_001256850:exon268:c.A62167T:p.K20723X,TTN:NM_001267550:exon318:c.A67090T:p.K22364X	.	Pathogenic	.	.	.	.	.	.	.	.	.	.	.	13.938	2-178580197-T-A, NC_000002.12:g.178580197T>A
VUS	19	11120495	11120495	T	G	rs193922570	LDLR	exonic	nonsynonymous SNV	LDLR:NM_001195800:exon12:c.G1609T:p.A537S,LDLR:NM_001195799:exon13:c.G1990T:p.A664S,LDLR:NM_000527:exon14:c.G2113T:p.A705S,LDLR:NM_001195798:exon14:c.G2113T:p.A705S	.	Likely pathogenic	Uncertain significance	reviewed by expert panel	.	0.179	0.381	0.64	1.515	0.903	0.652	0.673	0.881	3.459	19-11120495-G-T, NC_000019.10:g.11120495G>T
VUS	16	15823291	15823291	T	C	.	MYH11	exonic	nonsynonymous SNV	MYH11:NM_001040113:exon3:c.G466A:p.A156T,MYH11:NM_001040114:exon3:c.G466A:p.A156T,MYH11:NM_002474:exon3:c.G466A:p.A156T,MYH11:NM_022844:exon3:c.G466A:p.A156T	.	Likely pathogenic	.	.	.	0.001	0.896	0.425	2.875	0.831	0.347	0.763	0.921	3.709	16-15823291-C-T, NC_000016.10:g.15823291C>T
VUS	2	178650254	178650254	A	C	.	TTN	exonic	stopgain	TTN:NM_133378:exon164:c.G32425T:p.E10809X,TTN:NM_001256850:exon165:c.G35206T:p.E11736X,TTN:NM_001267550:exon210:c.G39727T:p.E13243X	.	Likely pathogenic	.	.	.	.	.	.	.	.	.	.	.	7.647	2-178650254-C-A, NC_000002.12:g.178650254C>A
VUS	10	88947352	88947352	C	T	.	ACTA2	exonic	nonsynonymous SNV	ACTA2:NM_001141945:exon3:c.A164G:p.Y55C,ACTA2:NM_001320855:exon3:c.A164G:p.Y55C,ACTA2:NM_001613:exon3:c.A164G:p.Y55C	.	Likely pathogenic	.	.	.	.	1.0	1.0	3.78	0.913	0.595	0.938	0.987	4.475	10-88947352-T-C, NC_000010.11:g.88947352T>C
VUS	2	178725637	178725637	T	A	.	TTN	exonic	nonsynonymous SNV	TTN:NM_133378:exon68:c.T16835A:p.F5612Y,TTN:NM_001256850:exon69:c.T19616A:p.F6539Y,TTN:NM_001267550:exon71:c.T20567A:p.F6856Y	.	Likely pathogenic	.	.	.	0.072	0.999	0.995	.	0.639	0.062	0.729	0.906	3.535	2-178725637-A-T, NC_000002.12:g.178725637A>T
VUS	2	188991669	188991669	A	G	.	COL3A1	exonic	nonsynonymous SNV	COL3A1:NM_000090:exon13:c.G898A:p.G300S	.	Likely pathogenic	.	.	.	0.0	0.703	0.475	3.85	0.983	0.924	0.916	0.978	4.486	2-188991669-G-A, NC_000002.12:g.188991669G>A
VUS	2	178674314	178674314	T	C	.	TTN	exonic	nonsynonymous SNV	TTN:NM_133378:exon146:c.G30805A:p.V10269M,TTN:NM_001256850:exon147:c.G33586A:p.V11196M,TTN:NM_001267550:exon151:c.G34708A:p.V11570M	.	Likely pathogenic	.	.	.	0.107	0.005	0.008	2.215	0.215	0.112	0.091	0.268	4.132	2-178674314-C-T, NC_000002.12:g.178674314C>T
VUS	2	178546377	178546377	A	C	.	TTN	exonic	stopgain	TTN:NM_003319:exon170:c.G67759T:p.G22587X,TTN:NM_133432:exon171:c.G68134T:p.G22712X,TTN:NM_133437:exon171:c.G68335T:p.G22779X,TTN:NM_133378:exon291:c.G87250T:p.G29084X,TTN:NM_001256850:exon292:c.G90031T:p.G30011X,TTN:NM_001267550:exon342:c.G94954T:p.G31652X	.	Pathogenic	.	.	.	.	.	.	.	.	.	.	.	16.446	2-178546377-C-A, NC_000002.12:g.178546377C>A
VUS	16	15823269	15823269	T	C	rs1060500729	MYH11	exonic	nonsynonymous SNV	MYH11:NM_001040113:exon3:c.G488A:p.R163Q,MYH11:NM_001040114:exon3:c.G488A:p.R163Q,MYH11:NM_002474:exon3:c.G488A:p.R163Q,MYH11:NM_022844:exon3:c.G488A:p.R163Q	.	Likely pathogenic	Uncertain significance	criteria provided, multiple submitters, no conflicts	.	0.001	1.0	0.978	2023-05-02	0.790	0.352	0.707	0.896	4.444	16-15823269-C-T, NC_000016.10:g.15823269C>T
VUS	14	23424875	23424875	A	C	rs2856897	MYH7	exonic	nonsynonymous SNV	MYH7:NM_000257:exon22:c.G2573T:p.R858L	.	Likely pathogenic	.	.	.	0.002	0.006	0.01	1.69	0.669	0.384	0.434	0.742	2.404	14-23424875-C-A, NC_000014.9:g.23424875C>A
VUS	2	178621113	178621113	G	A	.	TTN	exonic	nonsynonymous SNV	TTN:NM_003319:exon74:c.T18410C:p.L6137S,TTN:NM_133432:exon75:c.T18785C:p.L6262S,TTN:NM_133437:exon75:c.T18986C:p.L6329S,TTN:NM_133378:exon195:c.T37901C:p.L12634S,TTN:NM_001256850:exon196:c.T40682C:p.L13561S,TTN:NM_001267550:exon246:c.T45605C:p.L15202S	.	Likely pathogenic	.	.	.	0.001	0.998	0.946	4.31	0.593	0.104	0.650	0.870	3.650	2-178621113-A-G, NC_000002.12:g.178621113A>G
VUS	2	178689056	178689056	A	G	rs1396898734	TTN	exonic	stopgain	TTN:NM_133378:exon122:c.C28360T:p.R9454X,TTN:NM_001256850:exon123:c.C31141T:p.R10381X,TTN:NM_001267550:exon125:c.C32092T:p.R10698X	.	Pathogenic	Uncertain significance	criteria provided, single submitter	6.725e-05	.	.	.	.	.	.	.	.	8.416	2-178689056-G-A, NC_000002.12:g.178689056G>A
VUS	7	128852980	128852980	T	G	.	FLNC	exonic	stopgain	FLNC:NM_001127487:exon36:c.G6058T:p.E2020X,FLNC:NM_001458:exon37:c.G6157T:p.E2053X	.	Pathogenic	.	.	.	.	.	.	.	.	.	.	.	8.892	7-128852980-G-T, NC_000007.14:g.128852980G>T
VUS	2	178777817	178777817	C	T	.	TTN	exonic	nonsynonymous SNV	TTN:NM_003319:exon24:c.A4229G:p.K1410R,TTN:NM_133432:exon24:c.A4229G:p.K1410R,TTN:NM_133437:exon24:c.A4229G:p.K1410R,TTN:NM_001256850:exon25:c.A4367G:p.K1456R,TTN:NM_001267550:exon25:c.A4367G:p.K1456R,TTN:NM_133378:exon25:c.A4367G:p.K1456R,TTN:NM_133379:exon25:c.A4367G:p.K1456R	.	Likely pathogenic	.	.	.	0.195	0.997	0.985	.	0.524	0.031	0.364	0.687	3.361	2-178777817-T-C, NC_000002.12:g.178777817T>C
VUS	6	7580556	7580556	T	C	.	DSP	exonic	stopgain	DSP:NM_004415:exon23:c.C4366T:p.Q1456X	.	Pathogenic	.	.	.	.	.	.	.	.	.	.	.	7.552	6-7580556-C-T, NC_000006.12:g.7580556C>T
VUS	2	178560492	178560492	C	G	rs759717076	TTN	exonic	nonsynonymous SNV	TTN:NM_003319:exon154:c.C58445G:p.P19482R,TTN:NM_133432:exon155:c.C58820G:p.P19607R,TTN:NM_133437:exon155:c.C59021G:p.P19674R,TTN:NM_133378:exon275:c.C77936G:p.P25979R,TTN:NM_001256850:exon276:c.C80717G:p.P26906R,TTN:NM_001267550:exon326:c.C85640G:p.P28547R	.	Likely pathogenic	.	.	.	0.051	0.949	0.578	3.39	0.452	0.069	0.510	0.792	3.370	2-178560492-G-C, NC_000002.12:g.178560492G>C
VUS	2	178678788	178678788	A	G	.	TTN	exonic	nonsynonymous SNV	TTN:NM_133378:exon140:c.C30053T:p.P10018L,TTN:NM_001256850:exon141:c.C32834T:p.P10945L,TTN:NM_001267550:exon143:c.C33785T:p.P11262L	.	Likely pathogenic	.	.	.	0.15	0.954	0.69	.	0.560	0.083	0.320	0.646	3.329	2-178678788-G-A, NC_000002.12:g.178678788G>A
VUS	2	178619621	178619621	T	C	rs758155366	TTN	exonic	nonsynonymous SNV	TTN:NM_003319:exon78:c.G19501A:p.A6501T,TTN:NM_133432:exon79:c.G19876A:p.A6626T,TTN:NM_133437:exon79:c.G20077A:p.A6693T,TTN:NM_133378:exon199:c.G38992A:p.A12998T,TTN:NM_001256850:exon200:c.G41773A:p.A13925T,TTN:NM_001267550:exon250:c.G46696A:p.A15566T	.	Likely pathogenic	.	.	.	0.059	1.0	0.996	2023-04-01	0.332	0.019	0.211	0.506	4.692	2-178619621-C-T, NC_000002.12:g.178619621C>T
VUS	2	178748479	178748479	A	G	.	TTN	exonic	stopgain	TTN:NM_133379:exon46:c.C13921T:p.Q4641X	.	Likely pathogenic	.	.	.	.	.	.	.	.	.	.	.	0.690	2-178748479-G-A, NC_000002.12:g.178748479G>A
VUS	18	31545787	31545787	T	C	.	DSG2	exonic	stopgain	DSG2:NM_001943:exon15:c.C2401T:p.Q801X	.	Pathogenic	.	.	.	.	.	.	.	.	.	.	.	7.751	18-31545787-C-T, NC_000018.10:g.31545787C>T
VUS	16	15837997	15837997	C	T	.	MYH11	exonic	nonsynonymous SNV	MYH11:NM_001040113:exon2:c.A256G:p.K86E,MYH11:NM_001040114:exon2:c.A256G:p.K86E,MYH11:NM_002474:exon2:c.A256G:p.K86E,MYH11:NM_022844:exon2:c.A256G:p.K86E	.	Likely pathogenic	.	.	.	0.018	1.0	0.998	2.63	0.571	0.394	0.775	0.926	4.063	16-15837997-T-C, NC_000016.10:g.15837997T>C
VUS	2	178747527	178747527	C	G	.	TTN	exonic	stopgain	TTN:NM_133379:exon46:c.C14873G:p.S4958X	.	Pathogenic	.	.	.	.	.	.	.	.	.	.	.	0.367	2-178747527-G-C, NC_000002.12:g.178747527G>C
VUS	14	23424007	23424007	T	C	rs765458590	MYH7	exonic	nonsynonymous SNV	MYH7:NM_000257:exon23:c.G2822A:p.R941H	.	Likely pathogenic	Uncertain significance	criteria provided, multiple submitters, no conflicts	.	0.0	1.0	0.999	3.765	0.848	0.840	0.823	0.944	4.114	14-23424007-C-T, NC_000014.9:g.23424007C>T
VUS	2	178681154	178681154	C	T	.	TTN	exonic	nonsynonymous SNV	TTN:NM_133378:exon135:c.A29533G:p.K9845E,TTN:NM_001256850:exon136:c.A32314G:p.K10772E,TTN:NM_001267550:exon138:c.A33265G:p.K11089E	.	Likely pathogenic	.	.	.	0.03	0.999	0.995	.	0.489	0.095	0.382	0.703	3.311	2-178681154-T-C, NC_000002.12:g.178681154T>C
VUS	10	88935276	88935276	G	T	.	ACTA2	exonic	nonsynonymous SNV	ACTA2:NM_001141945:exon9:c.A1081C:p.K361Q,ACTA2:NM_001320855:exon9:c.A1081C:p.K361Q,ACTA2:NM_001613:exon9:c.A1081C:p.K361Q	.	Likely pathogenic	.	.	.	.	0.999	0.999	3.495	0.955	0.705	0.923	0.981	4.483	10-88935276-T-G, NC_000010.11:g.88935276T>G
VUS	2	178775803	178775803	A	G	.	TTN	exonic	stopgain	TTN:NM_003319:exon27:c.C5923T:p.R1975X,TTN:NM_133432:exon27:c.C5923T:p.R1975X,TTN:NM_133437:exon27:c.C5923T:p.R1975X,TTN:NM_001256850:exon28:c.C6061T:p.R2021X,TTN:NM_001267550:exon28:c.C6061T:p.R2021X,TTN:NM_133378:exon28:c.C6061T:p.R2021X,TTN:NM_133379:exon28:c.C6061T:p.R2021X	.	Pathogenic	.	.	.	.	.	.	.	.	.	.	.	7.383	2-178775803-G-A, NC_000002.12:g.178775803G>A
VUS	2	178671090	178671090	G	C	rs548964552	TTN	exonic	nonsynonymous SNV	TTN:NM_133378:exon151:c.G31405C:p.V10469L,TTN:NM_001256850:exon152:c.G34186C:p.V11396L,TTN:NM_001267550:exon156:c.G35308C:p.V11770L	.	Likely pathogenic	.	.	.	0.0	0.001	0.007	.	0.383	0.065	0.267	0.585	4.850	2-178671090-C-G, NC_000002.12:g.178671090C>G
VUS	2	21010612	21010612	A	G	.	APOB	exonic	stopgain	APOB:NM_000384:exon26:c.C6256T:p.Q2086X	.	Likely pathogenic	.	.	.	.	.	.	.	.	.	.	.	3.805	2-21010612-G-A, NC_000002.12:g.21010612G>A
VUS	16	15747926	15747926	A	G	rs776356937	MYH11	exonic	nonsynonymous SNV	MYH11:NM_002474:exon18:c.C2198T:p.A733V,MYH11:NM_022844:exon18:c.C2198T:p.A733V,MYH11:NM_001040113:exon19:c.C2219T:p.A740V,MYH11:NM_001040114:exon19:c.C2219T:p.A740V	.	Likely pathogenic	Uncertain significance	criteria provided, multiple submitters, no conflicts	.	0.001	0.943	0.182	0.535	0.548	0.092	0.481	0.774	3.641	16-15747926-G-A, NC_000016.10:g.15747926G>A
VUS	2	178705302	178705302	C	G	.	TTN	exonic	nonsynonymous SNV	TTN:NM_133378:exon100:c.C25744G:p.L8582V,TTN:NM_001256850:exon101:c.C28525G:p.L9509V,TTN:NM_001267550:exon103:c.C29476G:p.L9826V	.	Likely pathogenic	.	.	.	0.217	0.997	0.991	.	0.529	0.027	0.342	0.667	3.124	2-178705302-G-C, NC_000002.12:g.178705302G>C
VUS	2	178800670	178800670	C	G	.	TTN	exonic	nonsynonymous SNV	TTN:NM_001256850:exon4:c.C308G:p.P103R,TTN:NM_001267550:exon4:c.C308G:p.P103R,TTN:NM_003319:exon4:c.C308G:p.P103R,TTN:NM_133378:exon4:c.C308G:p.P103R,TTN:NM_133379:exon4:c.C308G:p.P103R,TTN:NM_133432:exon4:c.C308G:p.P103R,TTN:NM_133437:exon4:c.C308G:p.P103R	.	Likely pathogenic	.	.	.	0.055	1.0	1.0	.	0.522	0.069	0.513	0.794	3.513	2-178800670-G-C, NC_000002.12:g.178800670G>C
VUS	1	115725528	115725528	A	C	rs1647550534	CASQ2	exonic	stopgain	CASQ2:NM_001232:exon7:c.G763T:p.E255X	.	Pathogenic	.	.	.	.	.	.	.	.	.	.	.	9.012	1-115725528-C-A, NC_000001.11:g.115725528C>A
VUS	2	178556887	178556887	T	A	.	TTN	exonic	nonsynonymous SNV	TTN:NM_003319:exon158:c.T61072A:p.S20358T,TTN:NM_133432:exon159:c.T61447A:p.S20483T,TTN:NM_133437:exon159:c.T61648A:p.S20550T,TTN:NM_133378:exon279:c.T80563A:p.S26855T,TTN:NM_001256850:exon280:c.T83344A:p.S27782T,TTN:NM_001267550:exon330:c.T88267A:p.S29423T	.	Likely pathogenic	.	.	.	0.018	0.999	0.995	3.53	0.595	0.065	0.593	0.840	3.065	2-178556887-A-T, NC_000002.12:g.178556887A>T
VUS	7	128840612	128840612	G	C	.	FLNC	exonic	stopgain	FLNC:NM_001127487:exon10:c.C1614G:p.Y538X,FLNC:NM_001458:exon10:c.C1614G:p.Y538X	.	Pathogenic	.	.	.	.	.	.	.	.	.	.	.	6.566	7-128840612-C-G, NC_000007.14:g.128840612C>G
VUS	2	21001990	21001990	A	T	.	APOB	exonic	stopgain	APOB:NM_000384:exon29:c.A13432T:p.K4478X	.	Likely pathogenic	.	.	.	.	.	.	.	.	.	.	.	9.171	2-21001990-T-A, NC_000002.12:g.21001990T>A
Likely pathogenic	14	23416093	23416093	A	G	rs397516231	MYH7	exonic	nonsynonymous SNV	MYH7:NM_000257:exon34:c.C4864T:p.L1622F	.	Likely pathogenic	Uncertain significance	criteria provided, multiple submitters, no conflicts	.	0.001	0.992	0.956	2.975	0.732	0.856	0.812	0.940	4.055	14-23416093-G-A, NC_000014.9:g.23416093G>A
VUS	2	178584954	178584954	T	G	rs72646860	TTN	exonic	nonsynonymous SNV	TTN:NM_003319:exon138:c.C37492A:p.P12498T,TTN:NM_133432:exon139:c.C37867A:p.P12623T,TTN:NM_133437:exon139:c.C38068A:p.P12690T,TTN:NM_133378:exon259:c.C56983A:p.P18995T,TTN:NM_001256850:exon260:c.C59764A:p.P19922T,TTN:NM_001267550:exon310:c.C64687A:p.P21563T	.	Likely pathogenic	Uncertain significance	criteria provided, single submitter	3.236e-05	0.0	1.0	0.999	3.775	0.843	0.052	0.582	0.834	3.429	2-178584954-G-T, NC_000002.12:g.178584954G>T
VUS	14	23419286	23419286	A	G	.	MYH7	exonic	nonsynonymous SNV	MYH7:NM_000257:exon29:c.C3863T:p.S1288F	.	Likely pathogenic	.	.	.	0.029	0.15	0.278	3.285	0.628	0.761	0.422	0.734	3.225	14-23419286-G-A, NC_000014.9:g.23419286G>A
VUS	2	178599400	178599400	C	G	.	TTN	exonic	stopgain	TTN:NM_003319:exon118:c.C29198G:p.S9733X,TTN:NM_133432:exon119:c.C29573G:p.S9858X,TTN:NM_133437:exon119:c.C29774G:p.S9925X,TTN:NM_133378:exon239:c.C48689G:p.S16230X,TTN:NM_001256850:exon240:c.C51470G:p.S17157X,TTN:NM_001267550:exon290:c.C56393G:p.S18798X	.	Pathogenic	.	.	.	.	.	.	.	.	.	.	.	12.118	2-178599400-G-C, NC_000002.12:g.178599400G>C
VUS	19	11111558	11111558	A	G	rs730882097	LDLR	exonic	nonsynonymous SNV	LDLR:NM_001195800:exon6:c.G601A:p.V201M,LDLR:NM_001195799:exon7:c.G982A:p.V328M,LDLR:NM_001195803:exon7:c.G724A:p.V242M,LDLR:NM_000527:exon8:c.G1105A:p.V369M,LDLR:NM_001195798:exon8:c.G1105A:p.V369M	.	Likely pathogenic	Uncertain significance	criteria provided, multiple submitters, no conflicts	.	0.003	0.987	0.916	1.825	0.897	0.508	0.643	0.866	3.442	19-11111558-G-A, NC_000019.10:g.11111558G>A
VUS	2	21009210	21009210	T	C	.	APOB	exonic	stopgain	APOB:NM_000384:exon26:c.G7658A:p.W2553X	.	Pathogenic	.	.	.	.	.	.	.	.	.	.	.	8.238	2-21009210-C-T, NC_000002.12:g.21009210C>T
VUS	12	32850873	32850873	C	A	.	PKP2	exonic	nonsynonymous SNV	PKP2:NM_001005242:exon5:c.T1271G:p.F424C,PKP2:NM_004572:exon5:c.T1271G:p.F424C	.	Likely pathogenic	.	.	.	0.0	1.0	0.994	2.625	0.309	0.191	0.602	0.845	4.008	12-32850873-A-C, NC_000012.12:g.32850873A>C
VUS	16	15760575	15760575	A	G	rs769444338	MYH11	exonic	stopgain	MYH11:NM_002474:exon11:c.C1213T:p.R405X,MYH11:NM_022844:exon11:c.C1213T:p.R405X,MYH11:NM_001040113:exon12:c.C1234T:p.R412X,MYH11:NM_001040114:exon12:c.C1234T:p.R412X	.	Pathogenic	.	.	.	.	.	.	.	.	.	.	.	6.923	16-15760575-G-A, NC_000016.10:g.15760575G>A
VUS	2	178756797	178756797	G	A	.	TTN	exonic	nonsynonymous SNV	TTN:NM_133437:exon44:c.T10166C:p.V3389A,TTN:NM_001267550:exon46:c.T10679C:p.V3560A	.	Likely pathogenic	.	.	.	0.78	.	.	.	0.410	0.304	0.153	0.406	2.498	2-178756797-A-G, NC_000002.12:g.178756797A>G
VUS	2	178674404	178674404	T	C	.	TTN	exonic	nonsynonymous SNV	TTN:NM_133378:exon146:c.G30715A:p.E10239K,TTN:NM_001256850:exon147:c.G33496A:p.E11166K,TTN:NM_001267550:exon151:c.G34618A:p.E11540K	.	Likely pathogenic	.	.	.	0.297	0.993	0.971	2.495	0.658	0.127	0.400	0.717	3.116	2-178674404-C-T, NC_000002.12:g.178674404C>T
VUS	2	178548874	178548874	A	C	rs781654770	TTN	exonic	nonsynonymous SNV	TTN:NM_003319:exon167:c.G65557T:p.D21853Y,TTN:NM_133432:exon168:c.G65932T:p.D21978Y,TTN:NM_133437:exon168:c.G66133T:p.D22045Y,TTN:NM_133378:exon288:c.G85048T:p.D28350Y,TTN:NM_001256850:exon289:c.G87829T:p.D29277Y,TTN:NM_001267550:exon339:c.G92752T:p.D30918Y	.	Likely pathogenic	Uncertain significance	no assertion criteria provided	.	0.001	1.0	0.998	3.69	0.479	0.043	0.580	0.833	3.439	2-178548874-C-A, NC_000002.12:g.178548874C>A
VUS	19	11113445	11113445	A	T	.	LDLR	exonic	nonsynonymous SNV	LDLR:NM_001195800:exon7:c.T850A:p.C284S,LDLR:NM_001195799:exon8:c.T1231A:p.C411S,LDLR:NM_001195803:exon8:c.T973A:p.C325S,LDLR:NM_000527:exon9:c.T1354A:p.C452S,LDLR:NM_001195798:exon9:c.T1354A:p.C452S	.	Likely pathogenic	.	.	.	0.001	0.002	0.099	-1.82	0.568	0.538	0.558	0.820	3.290	19-11113445-T-A, NC_000019.10:g.11113445T>A
VUS	14	23416901	23416901	A	C	rs1892235698	MYH7	exonic	nonsynonymous SNV	MYH7:NM_000257:exon33:c.G4611T:p.K1537N	.	Likely pathogenic	Uncertain significance	criteria provided, single submitter	.	0.0	0.992	0.967	4.125	0.739	0.930	0.646	0.868	3.205	14-23416901-C-A, NC_000014.9:g.23416901C>A
VUS	2	178780155	178780155	A	G	.	TTN	exonic	stopgain	TTN:NM_003319:exon21:c.C3436T:p.Q1146X,TTN:NM_133432:exon21:c.C3436T:p.Q1146X,TTN:NM_133437:exon21:c.C3436T:p.Q1146X,TTN:NM_001256850:exon22:c.C3574T:p.Q1192X,TTN:NM_001267550:exon22:c.C3574T:p.Q1192X,TTN:NM_133378:exon22:c.C3574T:p.Q1192X,TTN:NM_133379:exon22:c.C3574T:p.Q1192X	.	Pathogenic	.	.	.	.	.	.	.	.	.	.	.	6.961	2-178780155-G-A, NC_000002.12:g.178780155G>A
VUS	14	23415132	23415132	T	C	rs369940645	MYH7	exonic	nonsynonymous SNV	MYH7:NM_000257:exon37:c.G5422A:p.G1808S	.	Likely pathogenic	Uncertain significance	reviewed by expert panel	.	0.086	1.0	1.0	3.045	0.721	0.882	0.640	0.865	3.391	14-23415132-C-T, NC_000014.9:g.23415132C>T
VUS	14	23426057	23426057	G	A	rs397516128	MYH7	exonic	nonsynonymous SNV	MYH7:NM_000257:exon19:c.T2069C:p.M690T	.	Likely pathogenic	Uncertain significance	reviewed by expert panel	.	0.0	0.775	0.665	0.925	0.841	0.939	0.962	0.994	3.748	14-23426057-A-G, NC_000014.9:g.23426057A>G
Likely pathogenic	14	23417508	23417508	T	C	rs397516211	MYH7	exonic	nonsynonymous SNV	MYH7:NM_000257:exon31:c.G4348A:p.D1450N	.	Likely pathogenic	Uncertain significance	criteria provided, multiple submitters, no conflicts	.	0.001	1.0	1.0	3.805	0.801	0.708	0.627	0.858	3.730	14-23417508-C-T, NC_000014.9:g.23417508C>T
VUS	19	11120456	11120456	T	C	.	LDLR	exonic	nonsynonymous SNV	LDLR:NM_001195800:exon12:c.C1570T:p.P524S,LDLR:NM_001195799:exon13:c.C1951T:p.P651S,LDLR:NM_000527:exon14:c.C2074T:p.P692S,LDLR:NM_001195798:exon14:c.C2074T:p.P692S	.	Likely pathogenic	.	.	.	0.002	0.985	0.862	1.99	0.913	0.853	0.594	0.841	3.193	19-11120456-C-T, NC_000019.10:g.11120456C>T
VUS	2	178579706	178579706	T	C	.	TTN	exonic	stopgain	TTN:NM_003319:exon147:c.G40296A:p.W13432X,TTN:NM_133432:exon148:c.G40671A:p.W13557X,TTN:NM_133437:exon148:c.G40872A:p.W13624X,TTN:NM_133378:exon268:c.G59787A:p.W19929X,TTN:NM_001256850:exon269:c.G62568A:p.W20856X,TTN:NM_001267550:exon319:c.G67491A:p.W22497X	.	Pathogenic	.	.	.	.	.	.	.	.	.	.	.	13.355	2-178579706-C-T, NC_000002.12:g.178579706C>T
VUS	2	178580585	178580585	T	G	.	TTN	exonic	nonsynonymous SNV	TTN:NM_003319:exon145:c.C39599A:p.A13200E,TTN:NM_133432:exon146:c.C39974A:p.A13325E,TTN:NM_133437:exon146:c.C40175A:p.A13392E,TTN:NM_133378:exon266:c.C59090A:p.A19697E,TTN:NM_001256850:exon267:c.C61871A:p.A20624E,TTN:NM_001267550:exon317:c.C66794A:p.A22265E	.	Likely pathogenic	.	.	.	0.117	1.0	0.999	2.765	0.479	0.036	0.468	0.766	3.357	2-178580585-G-T, NC_000002.12:g.178580585G>T
VUS	16	15778819	15778819	T	C	.	MYH11	exonic	nonsynonymous SNV	MYH11:NM_002474:exon7:c.G751A:p.D251N,MYH11:NM_022844:exon7:c.G751A:p.D251N,MYH11:NM_001040113:exon8:c.G772A:p.D258N,MYH11:NM_001040114:exon8:c.G772A:p.D258N	.	Likely pathogenic	.	.	.	0.002	0.959	0.877	1.65	0.502	0.201	0.534	0.807	3.654	16-15778819-C-T, NC_000016.10:g.15778819C>T
VUS	14	23423678	23423678	T	C	rs753137666	MYH7	exonic	nonsynonymous SNV	MYH7:NM_000257:exon24:c.G2968A:p.A990T	.	Likely pathogenic	Uncertain significance	criteria provided, single submitter	.	0.032	0.003	0.011	1.56	0.678	0.521	0.326	0.652	2.874	14-23423678-C-T, NC_000014.9:g.23423678C>T
VUS	14	23419507	23419507	C	G	.	MYH7	exonic	nonsynonymous SNV	MYH7:NM_000257:exon28:c.C3829G:p.R1277G	.	Likely pathogenic	.	.	.	0.001	0.726	0.545	3.25	0.565	0.916	0.569	0.827	3.359	14-23419507-G-C, NC_000014.9:g.23419507G>C
VUS	2	178718484	178718484	A	C	.	TTN	exonic	stopgain	TTN:NM_133378:exon82:c.G20890T:p.E6964X,TTN:NM_001256850:exon83:c.G23671T:p.E7891X,TTN:NM_001267550:exon85:c.G24622T:p.E8208X	.	Pathogenic	.	.	.	.	.	.	.	.	.	.	.	8.830	2-178718484-C-A, NC_000002.12:g.178718484C>A
VUS	2	178739347	178739347	G	A	.	TTN	exonic	nonsynonymous SNV	TTN:NM_003319:exon45:c.T12797C:p.I4266T,TTN:NM_001256850:exon46:c.T12935C:p.I4312T,TTN:NM_133432:exon46:c.T13172C:p.I4391T,TTN:NM_133437:exon46:c.T13373C:p.I4458T,TTN:NM_001267550:exon48:c.T13886C:p.I4629T	.	Likely pathogenic	.	.	.	0.01	.	.	.	0.482	0.035	0.600	0.844	2.471	2-178739347-A-G, NC_000002.12:g.178739347A>G
VUS	14	23425721	23425721	C	T	.	MYH7	exonic	nonsynonymous SNV	MYH7:NM_000257:exon20:c.A2260G:p.N754D	.	Likely pathogenic	.	.	.	0.101	0.036	0.155	-1.05	0.629	0.648	0.283	0.605	3.179	14-23425721-T-C, NC_000014.9:g.23425721T>C
Likely pathogenic	14	23419283	23419283	T	C	rs1287612987	MYH7	exonic	nonsynonymous SNV	MYH7:NM_000257:exon29:c.G3866A:p.R1289Q	.	Likely pathogenic	Uncertain significance	criteria provided, multiple submitters, no conflicts	3.231e-05	0.015	1.0	0.999	3.175	0.722	0.929	0.644	0.867	4.224	14-23419283-C-T, NC_000014.9:g.23419283C>T
VUS	2	178705245	178705245	C	T	.	TTN	exonic	nonsynonymous SNV	TTN:NM_133378:exon100:c.A25801G:p.T8601A,TTN:NM_001256850:exon101:c.A28582G:p.T9528A,TTN:NM_001267550:exon103:c.A29533G:p.T9845A	.	Likely pathogenic	.	.	.	0.144	0.997	0.985	.	0.588	0.063	0.442	0.748	3.160	2-178705245-T-C, NC_000002.12:g.178705245T>C
VUS	16	15778827	15778827	G	A	.	MYH11	exonic	nonsynonymous SNV	MYH11:NM_002474:exon7:c.T743C:p.I248T,MYH11:NM_022844:exon7:c.T743C:p.I248T,MYH11:NM_001040113:exon8:c.T764C:p.I255T,MYH11:NM_001040114:exon8:c.T764C:p.I255T	.	Likely pathogenic	.	.	.	0.0	0.908	0.985	3.705	0.749	0.760	0.917	0.979	4.251	16-15778827-A-G, NC_000016.10:g.15778827A>G
VUS	19	11129628	11129628	T	G	.	LDLR	exonic	nonsynonymous SNV	LDLR:NM_001195800:exon15:c.G2001T:p.E667D,LDLR:NM_001195803:exon15:c.G1971T:p.E657D,LDLR:NM_001195799:exon16:c.G2382T:p.E794D,LDLR:NM_000527:exon17:c.G2505T:p.E835D,LDLR:NM_001195798:exon17:c.G2505T:p.E835D	.	Likely pathogenic	.	.	.	0.458	0.989	0.524	2.45	0.715	0.626	0.442	0.748	2.638	19-11129628-G-T, NC_000019.10:g.11129628G>T
VUS	2	178729836	178729836	T	C	.	TTN	exonic	stopgain	TTN:NM_133378:exon60:c.G14685A:p.W4895X,TTN:NM_001256850:exon61:c.G17466A:p.W5822X,TTN:NM_001267550:exon63:c.G18417A:p.W6139X	.	Pathogenic	.	.	.	.	.	.	.	.	.	.	.	8.753	2-178729836-C-T, NC_000002.12:g.178729836C>T
VUS	16	15838106	15838106	T	G	.	MYH11	exonic	nonsynonymous SNV	MYH11:NM_001040113:exon2:c.C147A:p.S49R,MYH11:NM_001040114:exon2:c.C147A:p.S49R,MYH11:NM_002474:exon2:c.C147A:p.S49R,MYH11:NM_022844:exon2:c.C147A:p.S49R	.	Likely pathogenic	.	.	.	0.069	0.998	0.982	2.87	0.669	0.562	0.681	0.884	3.231	16-15838106-G-T, NC_000016.10:g.15838106G>T
VUS	14	23419295	23419295	T	C	rs1432333290	MYH7	exonic	nonsynonymous SNV	MYH7:NM_000257:exon29:c.G3854A:p.G1285D	.	Likely pathogenic	Uncertain significance	criteria provided, single submitter	.	0.006	0.011	0.11	2.305	0.569	0.677	0.360	0.684	3.735	14-23419295-C-T, NC_000014.9:g.23419295C>T
VUS	16	15823317	15823317	T	C	rs2043466068	MYH11	exonic	nonsynonymous SNV	MYH11:NM_001040113:exon3:c.G440A:p.R147K,MYH11:NM_001040114:exon3:c.G440A:p.R147K,MYH11:NM_002474:exon3:c.G440A:p.R147K,MYH11:NM_022844:exon3:c.G440A:p.R147K	.	Likely pathogenic	Uncertain significance	criteria provided, single submitter	.	0.0	0.966	0.914	2023-02-02	0.786	0.304	0.802	0.936	3.943	16-15823317-C-T, NC_000016.10:g.15823317C>T
VUS	19	11110678	11110678	A	G	rs373869746	LDLR	exonic	nonsynonymous SNV	LDLR:NM_001195800:exon5:c.G463A:p.G155S,LDLR:NM_001195799:exon6:c.G844A:p.G282S,LDLR:NM_001195803:exon6:c.G586A:p.G196S,LDLR:NM_000527:exon7:c.G967A:p.G323S,LDLR:NM_001195798:exon7:c.G967A:p.G323S	.	Likely pathogenic	Uncertain significance	reviewed by expert panel	0.0001	0.0	0.999	0.995	1.82	0.955	0.828	0.871	0.962	3.401	19-11110678-G-A, NC_000019.10:g.11110678G>A
VUS	14	23413838	23413838	A	T	.	MYH7	exonic	nonsynonymous SNV	MYH7:NM_000257:exon39:c.A5711T:p.D1904V	.	Likely pathogenic	.	.	.	0.001	0.975	0.968	3.585	0.689	0.714	0.813	0.941	4.431	14-23413838-T-A, NC_000014.9:g.23413838T>A
VUS	1	237388156	237388156	A	C	.	RYR2	exonic	stopgain	RYR2:NM_001035:exon10:c.C746A:p.S249X	.	Pathogenic	.	.	.	.	.	.	.	.	.	.	.	7.308	1-237388156-C-A, NC_000001.11:g.237388156C>A
VUS	14	23431427	23431427	C	T	.	MYH7	exonic	nonsynonymous SNV	MYH7:NM_000257:exon9:c.A787G:p.I263V	.	Likely pathogenic	.	.	.	0.001	0.003	0.171	2.48	0.766	0.927	0.727	0.905	3.088	14-23431427-T-C, NC_000014.9:g.23431427T>C
VUS	2	178748626	178748626	A	C	rs754572853	TTN	exonic	stopgain	TTN:NM_133379:exon46:c.G13774T:p.E4592X	.	Pathogenic	.	.	.	.	.	.	.	.	.	.	.	1.726	2-178748626-C-A, NC_000002.12:g.178748626C>A
VUS	11	2768900	2768900	C	T	.	KCNQ1	exonic	nonsynonymous SNV	KCNQ1:NM_000218:exon12:c.T1571C:p.V524A,KCNQ1:NM_181798:exon12:c.T1190C:p.V397A	.	Likely pathogenic	.	.	.	0.001	0.333	0.326	2.995	0.992	0.870	0.931	0.984	3.699	11-2768900-T-C, NC_000011.10:g.2768900T>C
VUS	2	178641289	178641289	A	C	.	TTN	exonic	stopgain	TTN:NM_003319:exon48:c.G13390T:p.E4464X,TTN:NM_133432:exon49:c.G13765T:p.E4589X,TTN:NM_133437:exon49:c.G13966T:p.E4656X,TTN:NM_133378:exon169:c.G32881T:p.E10961X,TTN:NM_001256850:exon170:c.G35662T:p.E11888X,TTN:NM_001267550:exon220:c.G40585T:p.E13529X	.	Pathogenic	.	.	.	.	.	.	.	.	.	.	.	10.888	2-178641289-C-A, NC_000002.12:g.178641289C>A
VUS	18	31068105	31068105	T	G	.	DSC2	exonic	stopgain	DSC2:NM_024422:exon16:c.C2616A:p.C872X	.	Pathogenic	.	.	.	.	.	.	.	.	.	.	.	7.506	18-31068105-G-T, NC_000018.10:g.31068105G>T
VUS	2	178564878	178564878	T	G	.	TTN	exonic	stopgain	TTN:NM_003319:exon154:c.C54059A:p.S18020X,TTN:NM_133432:exon155:c.C54434A:p.S18145X,TTN:NM_133437:exon155:c.C54635A:p.S18212X,TTN:NM_133378:exon275:c.C73550A:p.S24517X,TTN:NM_001256850:exon276:c.C76331A:p.S25444X,TTN:NM_001267550:exon326:c.C81254A:p.S27085X	.	Pathogenic	.	.	.	.	.	.	.	.	.	.	.	15.394	2-178564878-G-T, NC_000002.12:g.178564878G>T
VUS	2	178631070	178631070	A	C	.	TTN	exonic	nonsynonymous SNV	TTN:NM_003319:exon65:c.G16783T:p.G5595W,TTN:NM_133432:exon66:c.G17158T:p.G5720W,TTN:NM_133437:exon66:c.G17359T:p.G5787W,TTN:NM_133378:exon186:c.G36274T:p.G12092W,TTN:NM_001256850:exon187:c.G39055T:p.G13019W,TTN:NM_001267550:exon237:c.G43978T:p.G14660W	.	Likely pathogenic	.	.	.	0.001	0.976	0.866	4.055	0.446	0.049	0.432	0.741	3.119	2-178631070-C-A, NC_000002.12:g.178631070C>A
VUS	2	178741687	178741687	T	G	.	TTN	exonic	nonsynonymous SNV	TTN:NM_003319:exon45:c.C10457A:p.P3486H,TTN:NM_001256850:exon46:c.C10595A:p.P3532H,TTN:NM_133432:exon46:c.C10832A:p.P3611H,TTN:NM_133437:exon46:c.C11033A:p.P3678H,TTN:NM_001267550:exon48:c.C11546A:p.P3849H	.	Likely pathogenic	.	.	.	0.05	.	.	.	0.763	0.046	0.633	0.861	2.562	2-178741687-G-T, NC_000002.12:g.178741687G>T
VUS	16	15756370	15756370	G	C	rs2151272860	MYH11	exonic	nonsynonymous SNV	MYH11:NM_002474:exon14:c.G1720C:p.E574Q,MYH11:NM_022844:exon14:c.G1720C:p.E574Q,MYH11:NM_001040113:exon15:c.G1741C:p.E581Q,MYH11:NM_001040114:exon15:c.G1741C:p.E581Q	.	Likely pathogenic	Uncertain significance	criteria provided, single submitter	.	0.003	0.803	0.354	0.225	0.500	0.044	0.489	0.779	3.596	16-15756370-C-G, NC_000016.10:g.15756370C>G
VUS	2	178741895	178741895	A	C	.	TTN	exonic	stopgain	TTN:NM_003319:exon45:c.G10249T:p.E3417X,TTN:NM_001256850:exon46:c.G10387T:p.E3463X,TTN:NM_133432:exon46:c.G10624T:p.E3542X,TTN:NM_133437:exon46:c.G10825T:p.E3609X,TTN:NM_001267550:exon48:c.G11338T:p.E3780X	.	Pathogenic	.	.	.	.	.	.	.	.	.	.	.	7.967	2-178741895-C-A, NC_000002.12:g.178741895C>A
VUS	2	178621735	178621735	G	T	rs747875588	TTN	exonic	nonsynonymous SNV	TTN:NM_003319:exon73:c.A17894C:p.E5965A,TTN:NM_133432:exon74:c.A18269C:p.E6090A,TTN:NM_133437:exon74:c.A18470C:p.E6157A,TTN:NM_133378:exon194:c.A37385C:p.E12462A,TTN:NM_001256850:exon195:c.A40166C:p.E13389A,TTN:NM_001267550:exon245:c.A45089C:p.E15030A	.	Likely pathogenic	Uncertain significance	criteria provided, single submitter	.	0.063	0.997	0.989	0.61	0.563	0.031	0.563	0.823	3.465	2-178621735-T-G, NC_000002.12:g.178621735T>G
VUS	2	178746421	178746421	A	G	.	TTN	exonic	stopgain	TTN:NM_133379:exon46:c.C15979T:p.Q5327X	.	Pathogenic	.	.	.	.	.	.	.	.	.	.	.	2.329	2-178746421-G-A, NC_000002.12:g.178746421G>A
VUS	14	23424050	23424050	G	C	.	MYH7	exonic	nonsynonymous SNV	MYH7:NM_000257:exon23:c.G2779C:p.E927Q	.	Likely pathogenic	.	.	.	0.001	0.947	0.752	3.665	0.769	0.842	0.713	0.899	3.679	14-23424050-C-G, NC_000014.9:g.23424050C>G
VUS	2	178531429	178531429	C	A	.	TTN	exonic	stopgain	TTN:NM_003319:exon186:c.T77991G:p.Y25997X,TTN:NM_133432:exon187:c.T78366G:p.Y26122X,TTN:NM_133437:exon187:c.T78567G:p.Y26189X,TTN:NM_133378:exon307:c.T97482G:p.Y32494X,TTN:NM_001256850:exon308:c.T100263G:p.Y33421X,TTN:NM_001267550:exon358:c.T105186G:p.Y35062X	.	Likely pathogenic	.	.	.	.	.	.	.	.	.	.	.	16.620	2-178531429-A-C, NC_000002.12:g.178531429A>C
VUS	2	178784252	178784252	A	T	.	TTN	exonic	stopgain	TTN:NM_003319:exon15:c.A2455T:p.K819X,TTN:NM_133432:exon15:c.A2455T:p.K819X,TTN:NM_133437:exon15:c.A2455T:p.K819X,TTN:NM_001256850:exon16:c.A2593T:p.K865X,TTN:NM_001267550:exon16:c.A2593T:p.K865X,TTN:NM_133378:exon16:c.A2593T:p.K865X,TTN:NM_133379:exon16:c.A2593T:p.K865X	.	Pathogenic	.	.	.	.	.	.	.	.	.	.	.	7.440	2-178784252-T-A, NC_000002.12:g.178784252T>A
VUS	19	11113551	11113551	A	G	.	LDLR	exonic	nonsynonymous SNV	LDLR:NM_001195800:exon8:c.G871A:p.A291T,LDLR:NM_001195799:exon9:c.G1252A:p.A418T,LDLR:NM_001195803:exon9:c.G994A:p.A332T,LDLR:NM_000527:exon10:c.G1375A:p.A459T,LDLR:NM_001195798:exon10:c.G1375A:p.A459T	.	Likely pathogenic	.	.	.	0.053	0.012	0.122	0.53	0.753	0.715	0.421	0.733	2.495	19-11113551-G-A, NC_000019.10:g.11113551G>A
VUS	2	178678788	178678788	T	G	rs770211782	TTN	exonic	nonsynonymous SNV	TTN:NM_133378:exon140:c.C30053A:p.P10018Q,TTN:NM_001256850:exon141:c.C32834A:p.P10945Q,TTN:NM_001267550:exon143:c.C33785A:p.P11262Q	.	Likely pathogenic	.	.	.	0.176	0.977	0.9	.	0.563	0.125	0.329	0.655	3.035	2-178678788-G-A, NC_000002.12:g.178678788G>A
VUS	16	15837985	15837985	C	T	rs1187770545	MYH11	exonic	nonsynonymous SNV	MYH11:NM_001040113:exon2:c.A268G:p.M90V,MYH11:NM_001040114:exon2:c.A268G:p.M90V,MYH11:NM_002474:exon2:c.A268G:p.M90V,MYH11:NM_022844:exon2:c.A268G:p.M90V	.	Likely pathogenic	Uncertain significance	criteria provided, single submitter	.	0.001	0.999	0.999	3.505	0.670	0.571	0.913	0.977	3.623	16-15837985-T-C, NC_000016.10:g.15837985T>C
VUS	2	178609256	178609256	A	C	.	TTN	exonic	stopgain	TTN:NM_003319:exon101:c.G24859T:p.E8287X,TTN:NM_133432:exon102:c.G25234T:p.E8412X,TTN:NM_133437:exon102:c.G25435T:p.E8479X,TTN:NM_133378:exon222:c.G44350T:p.E14784X,TTN:NM_001256850:exon223:c.G47131T:p.E15711X,TTN:NM_001267550:exon273:c.G52054T:p.E17352X	.	Pathogenic	.	.	.	.	.	.	.	.	.	.	.	11.863	2-178609256-C-A, NC_000002.12:g.178609256C>A
VUS	2	178719248	178719248	A	C	.	TTN	exonic	stopgain	TTN:NM_133378:exon80:c.G20410T:p.E6804X,TTN:NM_001256850:exon81:c.G23191T:p.E7731X,TTN:NM_001267550:exon83:c.G24142T:p.E8048X	.	Pathogenic	.	.	.	.	.	.	.	.	.	.	.	9.340	2-178719248-C-A, NC_000002.12:g.178719248C>A
VUS	2	178780074	178780074	A	C	.	TTN	exonic	stopgain	TTN:NM_003319:exon21:c.G3517T:p.E1173X,TTN:NM_133432:exon21:c.G3517T:p.E1173X,TTN:NM_133437:exon21:c.G3517T:p.E1173X,TTN:NM_001256850:exon22:c.G3655T:p.E1219X,TTN:NM_001267550:exon22:c.G3655T:p.E1219X,TTN:NM_133378:exon22:c.G3655T:p.E1219X,TTN:NM_133379:exon22:c.G3655T:p.E1219X	.	Pathogenic	.	.	.	.	.	.	.	.	.	.	.	7.278	2-178780074-C-A, NC_000002.12:g.178780074C>A
VUS	2	178748134	178748134	A	C	.	TTN	exonic	stopgain	TTN:NM_133379:exon46:c.G14266T:p.E4756X	.	Pathogenic	.	.	.	.	.	.	.	.	.	.	.	0.825	2-178748134-C-A, NC_000002.12:g.178748134C>A
VUS	2	178713298	178713298	A	C	.	TTN	exonic	stopgain	TTN:NM_133378:exon90:c.G23104T:p.E7702X,TTN:NM_001256850:exon91:c.G25885T:p.E8629X,TTN:NM_001267550:exon93:c.G26836T:p.E8946X	.	Pathogenic	.	.	.	.	.	.	.	.	.	.	.	9.599	2-178713298-C-A, NC_000002.12:g.178713298C>A
VUS	2	178608216	178608216	A	C	.	TTN	exonic	nonsynonymous SNV	TTN:NM_003319:exon103:c.G25472T:p.S8491I,TTN:NM_133432:exon104:c.G25847T:p.S8616I,TTN:NM_133437:exon104:c.G26048T:p.S8683I,TTN:NM_133378:exon224:c.G44963T:p.S14988I,TTN:NM_001256850:exon225:c.G47744T:p.S15915I,TTN:NM_001267550:exon275:c.G52667T:p.S17556I	.	Likely pathogenic	.	.	.	0.001	1.0	0.999	4.335	0.722	0.351	0.753	0.917	3.213	2-178608216-C-A, NC_000002.12:g.178608216C>A
VUS	19	11107442	11107442	G	A	.	LDLR	exonic	nonsynonymous SNV	LDLR:NM_001195800:exon4:c.A364G:p.I122V,LDLR:NM_001195799:exon5:c.A745G:p.I249V,LDLR:NM_001195803:exon5:c.A487G:p.I163V,LDLR:NM_000527:exon6:c.A868G:p.I290V,LDLR:NM_001195798:exon6:c.A868G:p.I290V	.	Likely pathogenic	.	.	.	0.171	0.213	0.349	1.595	0.938	0.182	0.718	0.901	1.779	19-11107442-A-G, NC_000019.10:g.11107442A>G
VUS	1	237784052	237784052	T	C	rs1430428297	RYR2	exonic	stopgain	RYR2:NM_001035:exon90:c.C12340T:p.R4114X	.	Pathogenic	.	.	.	.	.	.	.	.	.	.	.	7.577	1-237784052-C-T, NC_000001.11:g.237784052C>T
VUS	2	178602130	178602130	T	C	.	TTN	exonic	nonsynonymous SNV	TTN:NM_003319:exon112:c.G27946A:p.D9316N,TTN:NM_133432:exon113:c.G28321A:p.D9441N,TTN:NM_133437:exon113:c.G28522A:p.D9508N,TTN:NM_133378:exon233:c.G47437A:p.D15813N,TTN:NM_001256850:exon234:c.G50218A:p.D16740N,TTN:NM_001267550:exon284:c.G55141A:p.D18381N	.	Likely pathogenic	.	.	.	0.011	1.0	0.996	2.555	0.622	0.066	0.537	0.808	3.422	2-178602130-C-T, NC_000002.12:g.178602130C>T
VUS	2	178746886	178746886	A	C	.	TTN	exonic	stopgain	TTN:NM_133379:exon46:c.G15514T:p.E5172X	.	Pathogenic	.	.	.	.	.	.	.	.	.	.	.	1.951	2-178746886-C-A, NC_000002.12:g.178746886C>A
VUS	2	178544001	178544001	T	C	.	TTN	exonic	stopgain	TTN:NM_003319:exon174:c.G68948A:p.W22983X,TTN:NM_133432:exon175:c.G69323A:p.W23108X,TTN:NM_133437:exon175:c.G69524A:p.W23175X,TTN:NM_133378:exon295:c.G88439A:p.W29480X,TTN:NM_001256850:exon296:c.G91220A:p.W30407X,TTN:NM_001267550:exon346:c.G96143A:p.W32048X	.	Pathogenic	.	.	.	.	.	.	.	.	.	.	.	16.926	2-178544001-C-T, NC_000002.12:g.178544001C>T
VUS	10	88941799	88941799	C	G	.	ACTA2	exonic	nonsynonymous SNV	ACTA2:NM_001141945:exon5:c.C440G:p.S147C,ACTA2:NM_001320855:exon5:c.C440G:p.S147C,ACTA2:NM_001613:exon5:c.C440G:p.S147C	.	Likely pathogenic	.	.	.	.	0.993	0.972	2.835	0.967	0.459	0.948	0.990	4.288	10-88941799-G-C, NC_000010.11:g.88941799G>C
VUS	18	31071659	31071659	A	G	.	DSC2	exonic	stopgain	DSC2:NM_004949:exon13:c.C2071T:p.Q691X,DSC2:NM_024422:exon13:c.C2071T:p.Q691X	.	Pathogenic	.	.	.	.	.	.	.	.	.	.	.	5.169	18-31071659-G-A, NC_000018.10:g.31071659G>A
VUS	2	178746684	178746684	T	G	.	TTN	exonic	stopgain	TTN:NM_133379:exon46:c.C15716A:p.S5239X	.	Pathogenic	.	.	.	.	.	.	.	.	.	.	.	1.948	2-178746684-G-T, NC_000002.12:g.178746684G>T
VUS	7	128850021	128850021	T	C	.	FLNC	exonic	stopgain	FLNC:NM_001458:exon31:c.C5245T:p.Q1749X	.	Pathogenic	.	.	.	.	.	.	.	.	.	.	.	7.909	7-128850021-C-T, NC_000007.14:g.128850021C>T
VUS	16	15750184	15750184	T	G	.	MYH11	exonic	nonsynonymous SNV	MYH11:NM_002474:exon16:c.C2012A:p.T671N,MYH11:NM_022844:exon16:c.C2012A:p.T671N,MYH11:NM_001040113:exon17:c.C2033A:p.T678N,MYH11:NM_001040114:exon17:c.C2033A:p.T678N	.	Likely pathogenic	.	.	.	0.001	0.999	1.0	2023-05-03	0.717	0.519	0.768	0.923	3.921	16-15750184-G-T, NC_000016.10:g.15750184G>T
VUS	2	178642300	178642300	C	T	.	TTN	exonic	nonsynonymous SNV	TTN:NM_003319:exon47:c.A13300G:p.K4434E,TTN:NM_133432:exon48:c.A13675G:p.K4559E,TTN:NM_133437:exon48:c.A13876G:p.K4626E,TTN:NM_133378:exon168:c.A32791G:p.K10931E,TTN:NM_001256850:exon169:c.A35572G:p.K11858E,TTN:NM_001267550:exon219:c.A40495G:p.K13499E	.	Likely pathogenic	.	.	.	0.02	0.993	0.971	2.125	0.410	0.088	0.127	0.354	3.434	2-178642300-T-C, NC_000002.12:g.178642300T>C
VUS	2	178649825	178649825	C	G	rs760464072	TTN	exonic	nonsynonymous SNV	TTN:NM_133378:exon165:c.C32585G:p.P10862R,TTN:NM_001256850:exon166:c.C35366G:p.P11789R,TTN:NM_001267550:exon211:c.C39887G:p.P13296R	.	Likely pathogenic	Uncertain significance	criteria provided, multiple submitters, no conflicts	6.472e-05	0.82	0.745	0.224	2.625	0.466	0.110	0.419	0.731	2.363	2-178649825-G-C, NC_000002.12:g.178649825G>C
Likely pathogenic	3	46859495	46859495	T	C	rs104893749	MYL3	exonic	nonsynonymous SNV	MYL3:NM_000258:exon4:c.G461A:p.R154H	.	Likely pathogenic	Uncertain significance	criteria provided, multiple submitters, no conflicts	6.466e-05	0.008	0.999	0.861	2023-06-03	0.764	0.239	0.911	0.977	4.220	3-46859495-C-T, NC_000003.12:g.46859495C>T
VUS	2	178725951	178725951	A	C	.	TTN	exonic	stopgain	TTN:NM_133378:exon67:c.G16639T:p.E5547X,TTN:NM_001256850:exon68:c.G19420T:p.E6474X,TTN:NM_001267550:exon70:c.G20371T:p.E6791X	.	Pathogenic	.	.	.	.	.	.	.	.	.	.	.	8.733	2-178725951-C-A, NC_000002.12:g.178725951C>A
VUS	2	178751101	178751101	A	C	.	TTN	exonic	stopgain	TTN:NM_133379:exon46:c.G11299T:p.E3767X	.	Likely pathogenic	.	.	.	.	.	.	.	.	.	.	.	0.571	2-178751101-C-A, NC_000002.12:g.178751101C>A
VUS	2	178607830	178607830	A	C	.	TTN	exonic	stopgain	TTN:NM_003319:exon104:c.G25762T:p.G8588X,TTN:NM_133432:exon105:c.G26137T:p.G8713X,TTN:NM_133437:exon105:c.G26338T:p.G8780X,TTN:NM_133378:exon225:c.G45253T:p.G15085X,TTN:NM_001256850:exon226:c.G48034T:p.G16012X,TTN:NM_001267550:exon276:c.G52957T:p.G17653X	.	Pathogenic	.	.	.	.	.	.	.	.	.	.	.	11.993	2-178607830-C-A, NC_000002.12:g.178607830C>A
VUS	16	15823335	15823335	G	A	.	MYH11	exonic	nonsynonymous SNV	MYH11:NM_001040113:exon3:c.T422C:p.M141T,MYH11:NM_001040114:exon3:c.T422C:p.M141T,MYH11:NM_002474:exon3:c.T422C:p.M141T,MYH11:NM_022844:exon3:c.T422C:p.M141T	.	Likely pathogenic	.	.	.	0.027	0.848	0.775	1.88	0.736	0.222	0.837	0.949	3.915	16-15823335-A-G, NC_000016.10:g.15823335A>G
VUS	2	178618004	178618004	A	C	.	TTN	exonic	stopgain	TTN:NM_003319:exon81:c.G20152T:p.E6718X,TTN:NM_133432:exon82:c.G20527T:p.E6843X,TTN:NM_133437:exon82:c.G20728T:p.E6910X,TTN:NM_133378:exon202:c.G39643T:p.E13215X,TTN:NM_001256850:exon203:c.G42424T:p.E14142X,TTN:NM_001267550:exon253:c.G47347T:p.E15783X	.	Pathogenic	.	.	.	.	.	.	.	.	.	.	.	11.125	2-178618004-C-A, NC_000002.12:g.178618004C>A
VUS	2	178567654	178567654	A	C	.	TTN	exonic	stopgain	TTN:NM_003319:exon154:c.G51283T:p.E17095X,TTN:NM_133432:exon155:c.G51658T:p.E17220X,TTN:NM_133437:exon155:c.G51859T:p.E17287X,TTN:NM_133378:exon275:c.G70774T:p.E23592X,TTN:NM_001256850:exon276:c.G73555T:p.E24519X,TTN:NM_001267550:exon326:c.G78478T:p.E26160X	.	Pathogenic	.	.	.	.	.	.	.	.	.	.	.	14.362	2-178567654-C-A, NC_000002.12:g.178567654C>A
Likely pathogenic	14	23417309	23417309	T	C	rs876661373	MYH7	exonic	nonsynonymous SNV	MYH7:NM_000257:exon32:c.G4363A:p.E1455K	.	Likely pathogenic	Uncertain significance	criteria provided, multiple submitters, no conflicts	3.232e-05	0.001	1.0	0.999	4.28	0.898	0.844	0.789	0.931	4.190	14-23417309-C-T, NC_000014.9:g.23417309C>T
VUS	2	178747425	178747425	T	G	.	TTN	exonic	stopgain	TTN:NM_133379:exon46:c.C14975A:p.S4992X	.	Pathogenic	.	.	.	.	.	.	.	.	.	.	.	2.258	2-178747425-G-T, NC_000002.12:g.178747425G>T
VUS	2	178530702	178530702	G	A	.	TTN	exonic	nonsynonymous SNV	TTN:NM_003319:exon186:c.T78718C:p.C26240R,TTN:NM_133432:exon187:c.T79093C:p.C26365R,TTN:NM_133437:exon187:c.T79294C:p.C26432R,TTN:NM_133378:exon307:c.T98209C:p.C32737R,TTN:NM_001256850:exon308:c.T100990C:p.C33664R,TTN:NM_001267550:exon358:c.T105913C:p.C35305R	.	Likely pathogenic	.	.	.	0.002	0.995	0.94	3.735	0.576	0.163	0.754	0.917	3.494	2-178530702-A-G, NC_000002.12:g.178530702A>G
VUS	14	23418234	23418234	A	C	rs727504325	MYH7	exonic	nonsynonymous SNV	MYH7:NM_000257:exon30:c.G4145T:p.R1382L	.	Likely pathogenic	Uncertain significance	criteria provided, single submitter	.	0.0	1.0	1.0	3.465	0.736	0.904	0.807	0.938	3.985	14-23418234-C-A, NC_000014.9:g.23418234C>A
VUS	2	21009150	21009150	T	C	.	APOB	exonic	stopgain	APOB:NM_000384:exon26:c.G7718A:p.W2573X	.	Pathogenic	.	.	.	.	.	.	.	.	.	.	.	8.073	2-21009150-C-T, NC_000002.12:g.21009150C>T
VUS	2	178702228	178702228	A	C	.	TTN	exonic	nonsynonymous SNV	TTN:NM_133378:exon105:c.G26719T:p.A8907S,TTN:NM_001256850:exon106:c.G29500T:p.A9834S,TTN:NM_001267550:exon108:c.G30451T:p.A10151S	.	Likely pathogenic	.	.	.	0.014	0.996	0.926	.	0.693	0.076	0.373	0.695	3.234	2-178702228-C-A, NC_000002.12:g.178702228C>A
VUS	14	23426824	23426824	C	T	rs769919688	MYH7	exonic	nonsynonymous SNV	MYH7:NM_000257:exon18:c.A1997G:p.H666R	.	Likely pathogenic	Uncertain significance	criteria provided, single submitter	.	0.003	0.999	0.999	1.48	0.883	0.855	0.891	0.969	3.843	14-23426824-T-C, NC_000014.9:g.23426824T>C
VUS	2	178675081	178675081	A	G	rs1441434215	TTN	exonic	stopgain	TTN:NM_133378:exon145:c.C30667T:p.R10223X,TTN:NM_001256850:exon146:c.C33448T:p.R11150X,TTN:NM_001267550:exon150:c.C34570T:p.R11524X	.	Pathogenic	Uncertain significance	criteria provided, multiple submitters, no conflicts	3.243e-05	.	.	.	.	.	.	.	.	9.402	2-178675081-G-A, NC_000002.12:g.178675081G>A
VUS	14	23415167	23415167	T	C	rs1433063251	MYH7	exonic	nonsynonymous SNV	MYH7:NM_000257:exon37:c.G5387A:p.R1796Q	.	Likely pathogenic	Uncertain significance	criteria provided, single submitter	.	0.001	1.0	0.999	3.55	0.740	0.928	0.815	0.941	4.018	14-23415167-C-T, NC_000014.9:g.23415167C>T
VUS	14	23414015	23414015	T	C	rs121913652	MYH7	exonic	nonsynonymous SNV	MYH7:NM_000257:exon38:c.G5647A:p.E1883K	.	Likely pathogenic	Uncertain significance	reviewed by expert panel	3.23e-05	0.001	0.984	0.806	2023-02-04	0.790	0.907	0.879	0.965	4.229	14-23414015-C-T, NC_000014.9:g.23414015C>T
VUS	2	178547041	178547041	T	C	rs1329167679	TTN	exonic	nonsynonymous SNV	TTN:NM_003319:exon168:c.G67289A:p.S22430N,TTN:NM_133432:exon169:c.G67664A:p.S22555N,TTN:NM_133437:exon169:c.G67865A:p.S22622N,TTN:NM_133378:exon289:c.G86780A:p.S28927N,TTN:NM_001256850:exon290:c.G89561A:p.S29854N,TTN:NM_001267550:exon340:c.G94484A:p.S31495N	.	Likely pathogenic	Uncertain significance	criteria provided, multiple submitters, no conflicts	.	0.011	0.999	0.996	3.68	0.709	0.038	0.587	0.837	3.145	2-178547041-C-T, NC_000002.12:g.178547041C>T
VUS	16	15763836	15763836	G	C	rs777252807	MYH11	exonic	nonsynonymous SNV	MYH11:NM_002474:exon10:c.G1089C:p.K363N,MYH11:NM_022844:exon10:c.G1089C:p.K363N,MYH11:NM_001040113:exon11:c.G1110C:p.K370N,MYH11:NM_001040114:exon11:c.G1110C:p.K370N	.	Likely pathogenic	Uncertain significance	criteria provided, single submitter	.	0.004	0.942	0.8	2023-07-01	0.715	0.347	0.583	0.835	3.618	16-15763836-C-G, NC_000016.10:g.15763836C>G
VUS	2	178778996	178778996	T	G	.	TTN	exonic	stopgain	TTN:NM_003319:exon23:c.C3948A:p.Y1316X,TTN:NM_133432:exon23:c.C3948A:p.Y1316X,TTN:NM_133437:exon23:c.C3948A:p.Y1316X,TTN:NM_001256850:exon24:c.C4086A:p.Y1362X,TTN:NM_001267550:exon24:c.C4086A:p.Y1362X,TTN:NM_133378:exon24:c.C4086A:p.Y1362X,TTN:NM_133379:exon24:c.C4086A:p.Y1362X	.	Likely pathogenic	.	.	.	.	.	.	.	.	.	.	.	5.693	2-178778996-G-T, NC_000002.12:g.178778996G>T
VUS	19	11111551	11111551	C	G	.	LDLR	exonic	nonsynonymous SNV	LDLR:NM_001195800:exon6:c.G594C:p.Q198H,LDLR:NM_001195799:exon7:c.G975C:p.Q325H,LDLR:NM_001195803:exon7:c.G717C:p.Q239H,LDLR:NM_000527:exon8:c.G1098C:p.Q366H,LDLR:NM_001195798:exon8:c.G1098C:p.Q366H	.	Likely pathogenic	.	.	.	0.0	1.0	1.0	1.25	0.886	0.729	0.859	0.958	3.634	19-11111551-G-C, NC_000019.10:g.11111551G>C
VUS	14	23433160	23433160	G	A	.	MYH7	exonic	nonsynonymous SNV	MYH7:NM_000257:exon4:c.T269C:p.M90T	.	Likely pathogenic	.	.	.	0.0	0.183	0.677	3.62	0.953	0.990	0.946	0.989	3.875	14-23433160-A-G, NC_000014.9:g.23433160A>G
Likely pathogenic	14	23415102	23415102	A	G	rs763073072	MYH7	exonic	nonsynonymous SNV	MYH7:NM_000257:exon37:c.C5452T:p.R1818W	.	Likely pathogenic	Uncertain significance	criteria provided, multiple submitters, no conflicts	.	0.0	1.0	1.0	2023-02-04	0.855	0.887	0.787	0.930	4.382	14-23415102-G-A, NC_000014.9:g.23415102G>A
VUS	2	178766381	178766381	T	C	.	TTN	exonic	nonsynonymous SNV	TTN:NM_003319:exon40:c.G9565A:p.A3189T,TTN:NM_133432:exon40:c.G9565A:p.A3189T,TTN:NM_133437:exon40:c.G9565A:p.A3189T,TTN:NM_001256850:exon41:c.G9703A:p.A3235T,TTN:NM_001267550:exon41:c.G9703A:p.A3235T,TTN:NM_133378:exon41:c.G9703A:p.A3235T,TTN:NM_133379:exon41:c.G9703A:p.A3235T	.	Likely pathogenic	.	.	.	0.534	0.976	0.631	.	0.359	0.062	0.160	0.419	4.546	2-178766381-C-T, NC_000002.12:g.178766381C>T
VUS	16	15782474	15782474	T	C	.	MYH11	exonic	nonsynonymous SNV	MYH11:NM_002474:exon6:c.G637A:p.E213K,MYH11:NM_022844:exon6:c.G637A:p.E213K,MYH11:NM_001040113:exon7:c.G658A:p.E220K,MYH11:NM_001040114:exon7:c.G658A:p.E220K	.	Likely pathogenic	.	.	.	0.001	0.203	0.162	1.71	0.680	0.367	0.796	0.934	3.569	16-15782474-C-T, NC_000016.10:g.15782474C>T
VUS	16	15776143	15776143	A	G	.	MYH11	exonic	nonsynonymous SNV	MYH11:NM_002474:exon8:c.C824T:p.A275V,MYH11:NM_022844:exon8:c.C824T:p.A275V,MYH11:NM_001040113:exon9:c.C845T:p.A282V,MYH11:NM_001040114:exon9:c.C845T:p.A282V	.	Likely pathogenic	.	.	.	0.001	0.935	0.492	2.59	0.769	0.281	0.765	0.922	4.158	16-15776143-G-A, NC_000016.10:g.15776143G>A
VUS	2	178555152	178555152	T	C	.	TTN	exonic	nonsynonymous SNV	TTN:NM_003319:exon159:c.G61112A:p.G20371D,TTN:NM_133432:exon160:c.G61487A:p.G20496D,TTN:NM_133437:exon160:c.G61688A:p.G20563D,TTN:NM_133378:exon280:c.G80603A:p.G26868D,TTN:NM_001256850:exon281:c.G83384A:p.G27795D,TTN:NM_001267550:exon331:c.G88307A:p.G29436D	.	Likely pathogenic	.	.	.	0.074	1.0	0.999	0.425	0.167	0.071	0.445	0.750	3.779	2-178555152-C-T, NC_000002.12:g.178555152C>T
VUS	12	32896677	32896677	A	G	.	PKP2	exonic	stopgain	PKP2:NM_001005242:exon1:c.C55T:p.Q19X,PKP2:NM_004572:exon1:c.C55T:p.Q19X	.	Pathogenic	.	.	.	.	.	.	.	.	.	.	.	7.226	12-32896677-G-A, NC_000012.12:g.32896677G>A
VUS	2	178783721	178783721	A	G	rs761200839	TTN	exonic	nonsynonymous SNV	TTN:NM_003319:exon16:c.C2702T:p.S901L,TTN:NM_133432:exon16:c.C2702T:p.S901L,TTN:NM_133437:exon16:c.C2702T:p.S901L,TTN:NM_001256850:exon17:c.C2840T:p.S947L,TTN:NM_001267550:exon17:c.C2840T:p.S947L,TTN:NM_133378:exon17:c.C2840T:p.S947L,TTN:NM_133379:exon17:c.C2840T:p.S947L	.	Likely pathogenic	Uncertain significance	criteria provided, multiple submitters, no conflicts	.	0.069	0.919	0.202	.	0.244	0.118	0.368	0.691	3.612	2-178783721-G-A, NC_000002.12:g.178783721G>A
VUS	2	178554752	178554752	G	T	.	TTN	exonic	nonsynonymous SNV	TTN:NM_003319:exon160:c.A61400C:p.D20467A,TTN:NM_133432:exon161:c.A61775C:p.D20592A,TTN:NM_133437:exon161:c.A61976C:p.D20659A,TTN:NM_133378:exon281:c.A80891C:p.D26964A,TTN:NM_001256850:exon282:c.A83672C:p.D27891A,TTN:NM_001267550:exon332:c.A88595C:p.D29532A	.	Likely pathogenic	.	.	.	0.038	1.0	0.996	2.55	0.407	0.086	0.457	0.758	3.733	2-178554752-T-G, NC_000002.12:g.178554752T>G
Likely pathogenic	19	11129563	11129563	T	C	rs746616623	LDLR	exonic	nonsynonymous SNV	LDLR:NM_001195800:exon15:c.C1936T:p.R646W,LDLR:NM_001195803:exon15:c.C1906T:p.R636W,LDLR:NM_001195799:exon16:c.C2317T:p.R773W,LDLR:NM_000527:exon17:c.C2440T:p.R814W,LDLR:NM_001195798:exon17:c.C2440T:p.R814W	.	Likely pathogenic	Uncertain significance	criteria provided, multiple submitters, no conflicts	.	0.002	1.0	0.996	2.745	0.812	0.212	0.743	0.912	2.576	19-11129563-C-T, NC_000019.10:g.11129563C>T
VUS	2	178771471	178771471	T	C	.	TTN	exonic	nonsynonymous SNV	TTN:NM_003319:exon33:c.G7718A:p.G2573D,TTN:NM_133432:exon33:c.G7718A:p.G2573D,TTN:NM_133437:exon33:c.G7718A:p.G2573D,TTN:NM_001256850:exon34:c.G7856A:p.G2619D,TTN:NM_001267550:exon34:c.G7856A:p.G2619D,TTN:NM_133378:exon34:c.G7856A:p.G2619D,TTN:NM_133379:exon34:c.G7856A:p.G2619D	.	Likely pathogenic	.	.	.	0.491	1.0	0.999	.	0.307	0.009	0.436	0.744	4.132	2-178771471-C-T, NC_000002.12:g.178771471C>T
VUS	2	178722119	178722119	C	G	.	TTN	exonic	nonsynonymous SNV	TTN:NM_133378:exon75:c.C18812G:p.P6271R,TTN:NM_001256850:exon76:c.C21593G:p.P7198R,TTN:NM_001267550:exon78:c.C22544G:p.P7515R	.	Likely pathogenic	.	.	.	0.028	1.0	1.0	.	0.838	0.046	0.577	0.831	3.527	2-178722119-G-C, NC_000002.12:g.178722119G>C
VUS	11	2445430	2445430	T	A	.	KCNQ1	exonic	nonsynonymous SNV	KCNQ1:NM_000218:exon1:c.A332T:p.Y111F	.	Likely pathogenic	.	.	.	0.092	0.879	0.452	1.975	0.989	0.789	0.793	0.933	3.954	11-2445430-A-T, NC_000011.10:g.2445430A>T
VUS	2	178567605	178567605	T	G	.	TTN	exonic	nonsynonymous SNV	TTN:NM_003319:exon154:c.C51332A:p.S17111Y,TTN:NM_133432:exon155:c.C51707A:p.S17236Y,TTN:NM_133437:exon155:c.C51908A:p.S17303Y,TTN:NM_133378:exon275:c.C70823A:p.S23608Y,TTN:NM_001256850:exon276:c.C73604A:p.S24535Y,TTN:NM_001267550:exon326:c.C78527A:p.S26176Y	.	Likely pathogenic	.	.	.	0.001	0.935	0.771	4.595	0.653	0.301	0.637	0.863	3.370	2-178567605-G-T, NC_000002.12:g.178567605G>T
VUS	2	178624465	178624465	A	G	rs376163621	TTN	exonic	nonsynonymous SNV	TTN:NM_003319:exon70:c.C17620T:p.P5874S,TTN:NM_133432:exon71:c.C17995T:p.P5999S,TTN:NM_133437:exon71:c.C18196T:p.P6066S,TTN:NM_133378:exon191:c.C37111T:p.P12371S,TTN:NM_001256850:exon192:c.C39892T:p.P13298S,TTN:NM_001267550:exon242:c.C44815T:p.P14939S	.	Likely pathogenic	.	.	3.238e-05	0.011	0.976	0.349	2.565	0.236	0.058	0.320	0.646	3.809	2-178624465-G-A, NC_000002.12:g.178624465G>A
VUS	2	178782856	178782856	A	G	.	TTN	exonic	nonsynonymous SNV	TTN:NM_003319:exon17:c.C2912T:p.A971V,TTN:NM_133432:exon17:c.C2912T:p.A971V,TTN:NM_133437:exon17:c.C2912T:p.A971V,TTN:NM_001256850:exon18:c.C3050T:p.A1017V,TTN:NM_001267550:exon18:c.C3050T:p.A1017V,TTN:NM_133378:exon18:c.C3050T:p.A1017V,TTN:NM_133379:exon18:c.C3050T:p.A1017V	.	Likely pathogenic	.	.	.	0.445	1.0	0.998	.	0.589	0.026	0.478	0.772	3.264	2-178782856-G-A, NC_000002.12:g.178782856G>A
VUS	16	15747589	15747589	A	G	rs779195096	MYH11	exonic	nonsynonymous SNV	MYH11:NM_002474:exon19:c.C2392T:p.R798C,MYH11:NM_022844:exon19:c.C2392T:p.R798C,MYH11:NM_001040113:exon20:c.C2413T:p.R805C,MYH11:NM_001040114:exon20:c.C2413T:p.R805C	.	Likely pathogenic	Uncertain significance	criteria provided, single submitter	.	0.0	1.0	1.0	3.74	0.848	0.552	0.810	0.939	4.643	16-15747589-G-A, NC_000016.10:g.15747589G>A
VUS	2	21007897	21007897	A	G	.	APOB	exonic	stopgain	APOB:NM_000384:exon26:c.C8971T:p.Q2991X	.	Pathogenic	.	.	.	.	.	.	.	.	.	.	.	7.322	2-21007897-G-A, NC_000002.12:g.21007897G>A
Likely pathogenic	14	23416279	23416279	A	G	rs368722536	MYH7	exonic	nonsynonymous SNV	MYH7:NM_000257:exon34:c.C4678T:p.R1560W	.	Likely pathogenic	Uncertain significance	criteria provided, multiple submitters, no conflicts	.	0.0	1.0	0.977	3.97	0.833	0.930	0.770	0.924	3.878	14-23416279-G-A, NC_000014.9:g.23416279G>A
VUS	16	15782414	15782414	C	T	.	MYH11	exonic	nonsynonymous SNV	MYH11:NM_002474:exon6:c.A697G:p.T233A,MYH11:NM_022844:exon6:c.A697G:p.T233A,MYH11:NM_001040113:exon7:c.A718G:p.T240A,MYH11:NM_001040114:exon7:c.A718G:p.T240A	.	Likely pathogenic	.	.	.	0.0	0.999	0.999	4.64	0.872	0.550	0.947	0.990	3.983	16-15782414-T-C, NC_000016.10:g.15782414T>C
VUS	14	23433194	23433194	C	G	.	MYH7	exonic	nonsynonymous SNV	MYH7:NM_000257:exon4:c.C235G:p.Q79E	.	Likely pathogenic	.	.	.	0.002	0.397	0.335	2.37	0.827	0.837	0.614	0.851	2.957	14-23433194-G-C, NC_000014.9:g.23433194G>C
VUS	2	178635502	178635502	A	T	.	TTN	exonic	nonsynonymous SNV	TTN:NM_003319:exon55:c.A14627T:p.D4876V,TTN:NM_133432:exon56:c.A15002T:p.D5001V,TTN:NM_133437:exon56:c.A15203T:p.D5068V,TTN:NM_133378:exon176:c.A34118T:p.D11373V,TTN:NM_001256850:exon177:c.A36899T:p.D12300V,TTN:NM_001267550:exon227:c.A41822T:p.D13941V	.	Likely pathogenic	.	.	.	0.001	1.0	0.997	3.84	0.488	0.067	0.569	0.827	3.269	2-178635502-T-A, NC_000002.12:g.178635502T>A
VUS	2	178692016	178692016	T	C	rs372371333	TTN	exonic	nonsynonymous SNV	TTN:NM_133378:exon118:c.G28030A:p.V9344I,TTN:NM_001256850:exon119:c.G30811A:p.V10271I,TTN:NM_001267550:exon121:c.G31762A:p.V10588I	.	Likely pathogenic	Uncertain significance	criteria provided, multiple submitters, no conflicts	3.229e-05	0.035	0.711	0.449	.	0.529	0.069	0.385	0.705	3.996	2-178692016-C-T, NC_000002.12:g.178692016C>T
VUS	16	15782402	15782402	T	C	rs1390176909	MYH11	exonic	nonsynonymous SNV	MYH11:NM_002474:exon6:c.G709A:p.D237N,MYH11:NM_022844:exon6:c.G709A:p.D237N,MYH11:NM_001040113:exon7:c.G730A:p.D244N,MYH11:NM_001040114:exon7:c.G730A:p.D244N	.	Likely pathogenic	Uncertain significance	criteria provided, multiple submitters, no conflicts	.	0.0	1.0	1.0	1.865	0.695	0.596	0.740	0.911	4.288	16-15782402-C-T, NC_000016.10:g.15782402C>T
VUS	2	21009207	21009207	T	C	.	APOB	exonic	stopgain	APOB:NM_000384:exon26:c.G7661A:p.W2554X	.	Pathogenic	.	.	.	.	.	.	.	.	.	.	.	8.435	2-21009207-C-T, NC_000002.12:g.21009207C>T
Likely pathogenic	2	178800653	178800653	A	G	rs150954246	TTN	exonic	stopgain	TTN:NM_001256850:exon4:c.C325T:p.R109X,TTN:NM_001267550:exon4:c.C325T:p.R109X,TTN:NM_003319:exon4:c.C325T:p.R109X,TTN:NM_133378:exon4:c.C325T:p.R109X,TTN:NM_133379:exon4:c.C325T:p.R109X,TTN:NM_133432:exon4:c.C325T:p.R109X,TTN:NM_133437:exon4:c.C325T:p.R109X	.	Pathogenic	Uncertain significance	criteria provided, multiple submitters, no conflicts	.	.	.	.	.	.	.	.	.	7.082	2-178800653-G-A, NC_000002.12:g.178800653G>A
VUS	2	178678125	178678125	T	C	.	TTN	exonic	nonsynonymous SNV	TTN:NM_133378:exon142:c.G30262A:p.V10088M,TTN:NM_001256850:exon143:c.G33043A:p.V11015M,TTN:NM_001267550:exon145:c.G33994A:p.V11332M	.	Likely pathogenic	.	.	.	0.126	0.392	0.358	.	0.330	0.145	0.236	0.543	5.891	2-178678125-C-T, NC_000002.12:g.178678125C>T
VUS	16	15763876	15763876	G	A	.	MYH11	exonic	nonsynonymous SNV	MYH11:NM_002474:exon10:c.T1049C:p.V350A,MYH11:NM_022844:exon10:c.T1049C:p.V350A,MYH11:NM_001040113:exon11:c.T1070C:p.V357A,MYH11:NM_001040114:exon11:c.T1070C:p.V357A	.	Likely pathogenic	.	.	.	0.001	0.59	0.629	2.95	0.825	0.328	0.752	0.916	3.442	16-15763876-A-G, NC_000016.10:g.15763876A>G
VUS	2	178631271	178631271	A	G	.	TTN	exonic	stopgain	TTN:NM_003319:exon65:c.C16582T:p.Q5528X,TTN:NM_133432:exon66:c.C16957T:p.Q5653X,TTN:NM_133437:exon66:c.C17158T:p.Q5720X,TTN:NM_133378:exon186:c.C36073T:p.Q12025X,TTN:NM_001256850:exon187:c.C38854T:p.Q12952X,TTN:NM_001267550:exon237:c.C43777T:p.Q14593X	.	Pathogenic	.	.	.	.	.	.	.	.	.	.	.	11.013	2-178631271-G-A, NC_000002.12:g.178631271G>A
VUS	16	15750310	15750310	G	T	.	MYH11	exonic	nonsynonymous SNV	MYH11:NM_002474:exon16:c.A1886C:p.D629A,MYH11:NM_022844:exon16:c.A1886C:p.D629A,MYH11:NM_001040113:exon17:c.A1907C:p.D636A,MYH11:NM_001040114:exon17:c.A1907C:p.D636A	.	Likely pathogenic	.	.	.	0.687	0.844	0.816	0.295	0.640	0.149	0.591	0.839	3.655	16-15750310-T-G, NC_000016.10:g.15750310T>G
VUS	2	178611411	178611411	G	A	.	TTN	exonic	nonsynonymous SNV	TTN:NM_003319:exon97:c.T23623C:p.S7875P,TTN:NM_133432:exon98:c.T23998C:p.S8000P,TTN:NM_133437:exon98:c.T24199C:p.S8067P,TTN:NM_133378:exon218:c.T43114C:p.S14372P,TTN:NM_001256850:exon219:c.T45895C:p.S15299P,TTN:NM_001267550:exon269:c.T50818C:p.S16940P	.	Likely pathogenic	.	.	.	0.018	1.0	0.999	2023-02-04	0.698	0.050	0.756	0.918	3.569	2-178611411-A-G, NC_000002.12:g.178611411A>G
VUS	2	178617817	178617817	T	C	.	TTN	exonic	nonsynonymous SNV	TTN:NM_003319:exon81:c.G20339A:p.S6780N,TTN:NM_133432:exon82:c.G20714A:p.S6905N,TTN:NM_133437:exon82:c.G20915A:p.S6972N,TTN:NM_133378:exon202:c.G39830A:p.S13277N,TTN:NM_001256850:exon203:c.G42611A:p.S14204N,TTN:NM_001267550:exon253:c.G47534A:p.S15845N	.	Likely pathogenic	.	.	.	0.002	0.999	0.996	3.595	0.712	0.033	0.622	0.855	3.050	2-178617817-C-T, NC_000002.12:g.178617817C>T
VUS	2	178651692	178651692	C	T	.	TTN	exonic	nonsynonymous SNV	TTN:NM_133378:exon160:c.A32135G:p.K10712R,TTN:NM_001256850:exon161:c.A34916G:p.K11639R,TTN:NM_001267550:exon206:c.A39437G:p.K13146R	.	Likely pathogenic	.	.	.	0.394	0.993	0.971	2.63	0.508	0.064	0.225	0.527	2.158	2-178651692-T-C, NC_000002.12:g.178651692T>C
VUS	2	178572580	178572580	T	C	rs550593055	TTN	exonic	nonsynonymous SNV	TTN:NM_003319:exon154:c.G46357A:p.D15453N,TTN:NM_133432:exon155:c.G46732A:p.D15578N,TTN:NM_133437:exon155:c.G46933A:p.D15645N,TTN:NM_133378:exon275:c.G65848A:p.D21950N,TTN:NM_001256850:exon276:c.G68629A:p.D22877N,TTN:NM_001267550:exon326:c.G73552A:p.D24518N	.	Likely pathogenic	.	.	.	0.005	1.0	0.976	3.625	0.481	0.022	0.385	0.705	2.954	2-178572580-C-T, NC_000002.12:g.178572580C>T
VUS	2	178689367	178689367	C	T	.	TTN	exonic	nonsynonymous SNV	TTN:NM_133378:exon121:c.A28202G:p.E9401G,TTN:NM_001256850:exon122:c.A30983G:p.E10328G,TTN:NM_001267550:exon124:c.A31934G:p.E10645G	.	Likely pathogenic	.	.	.	0.0	0.998	0.979	.	0.468	0.120	0.321	0.647	2.828	2-178689367-T-C, NC_000002.12:g.178689367T>C
VUS	2	178720385	178720385	T	C	.	TTN	exonic	nonsynonymous SNV	TTN:NM_133378:exon77:c.G19645A:p.E6549K,TTN:NM_001256850:exon78:c.G22426A:p.E7476K,TTN:NM_001267550:exon80:c.G23377A:p.E7793K	.	Likely pathogenic	.	.	.	0.053	0.997	0.985	.	0.322	0.028	0.291	0.614	5.950	2-178720385-C-T, NC_000002.12:g.178720385C>T
VUS	16	15838134	15838134	A	G	rs775927183	MYH11	exonic	nonsynonymous SNV	MYH11:NM_001040113:exon2:c.C119T:p.S40L,MYH11:NM_001040114:exon2:c.C119T:p.S40L,MYH11:NM_002474:exon2:c.C119T:p.S40L,MYH11:NM_022844:exon2:c.C119T:p.S40L	.	Likely pathogenic	Uncertain significance	criteria provided, multiple submitters, no conflicts	.	0.01	1.0	0.998	2023-12-03	0.740	0.493	0.844	0.952	4.221	16-15838134-G-A, NC_000016.10:g.15838134G>A
VUS	2	178572856	178572856	C	G	.	TTN	exonic	nonsynonymous SNV	TTN:NM_003319:exon154:c.C46081G:p.P15361A,TTN:NM_133432:exon155:c.C46456G:p.P15486A,TTN:NM_133437:exon155:c.C46657G:p.P15553A,TTN:NM_133378:exon275:c.C65572G:p.P21858A,TTN:NM_001256850:exon276:c.C68353G:p.P22785A,TTN:NM_001267550:exon326:c.C73276G:p.P24426A	.	Likely pathogenic	.	.	.	0.017	0.999	0.994	4.085	0.646	0.028	0.452	0.755	3.182	2-178572856-G-C, NC_000002.12:g.178572856G>C
Likely pathogenic	14	23416185	23416185	T	A	rs730880808	MYH7	exonic	nonsynonymous SNV	MYH7:NM_000257:exon34:c.T4772A:p.L1591Q	.	Likely pathogenic	Uncertain significance	criteria provided, multiple submitters, no conflicts	.	1.0	0.0	0.007	-1.795	0.083	0.153	0.248	0.560	0.516	14-23416185-A-T, NC_000014.9:g.23416185A>T
Likely pathogenic	14	23413800	23413800	A	C	rs397516255	MYH7	exonic	nonsynonymous SNV	MYH7:NM_000257:exon39:c.G5749T:p.V1917F	.	Likely pathogenic	Uncertain significance	criteria provided, multiple submitters, no conflicts	.	0.015	0.989	0.974	4.065	0.770	0.482	0.714	0.900	3.978	14-23413800-C-A, NC_000014.9:g.23413800C>A
VUS	2	178603915	178603915	C	T	.	TTN	exonic	nonsynonymous SNV	TTN:NM_003319:exon110:c.A27577G:p.S9193G,TTN:NM_133432:exon111:c.A27952G:p.S9318G,TTN:NM_133437:exon111:c.A28153G:p.S9385G,TTN:NM_133378:exon231:c.A47068G:p.S15690G,TTN:NM_001256850:exon232:c.A49849G:p.S16617G,TTN:NM_001267550:exon282:c.A54772G:p.S18258G	.	Likely pathogenic	.	.	.	0.168	0.999	0.992	3.17	0.571	0.020	0.622	0.855	3.278	2-178603915-T-C, NC_000002.12:g.178603915T>C
VUS	14	23415198	23415198	C	T	.	MYH7	exonic	nonsynonymous SNV	MYH7:NM_000257:exon37:c.A5356G:p.M1786V	.	Likely pathogenic	.	.	.	0.002	0.983	0.992	3.155	0.629	0.830	0.570	0.827	3.483	14-23415198-T-C, NC_000014.9:g.23415198T>C
VUS	16	15771578	15771578	T	C	.	MYH11	exonic	nonsynonymous SNV	MYH11:NM_002474:exon9:c.G1024A:p.E342K,MYH11:NM_022844:exon9:c.G1024A:p.E342K,MYH11:NM_001040113:exon10:c.G1045A:p.E349K,MYH11:NM_001040114:exon10:c.G1045A:p.E349K	.	Likely pathogenic	.	.	.	0.001	1.0	1.0	2023-07-02	0.659	0.778	0.788	0.931	3.486	16-15771578-C-T, NC_000016.10:g.15771578C>T
VUS	2	178731402	178731402	T	G	.	TTN	exonic	stopgain	TTN:NM_133378:exon56:c.C13632A:p.Y4544X,TTN:NM_001256850:exon57:c.C16413A:p.Y5471X,TTN:NM_001267550:exon59:c.C17364A:p.Y5788X	.	Pathogenic	.	.	.	.	.	.	.	.	.	.	.	7.491	2-178731402-G-T, NC_000002.12:g.178731402G>T
VUS	14	23430952	23430952	G	C	.	MYH7	exonic	nonsynonymous SNV	MYH7:NM_000257:exon10:c.G844C:p.D282H	.	Likely pathogenic	.	.	.	0.005	0.284	0.629	2023-01-01	0.844	0.945	0.711	0.898	3.427	14-23430952-C-G, NC_000014.9:g.23430952C>G
VUS	2	178533739	178533739	T	A	.	TTN	exonic	stopgain	TTN:NM_003319:exon186:c.T75681A:p.Y25227X,TTN:NM_133432:exon187:c.T76056A:p.Y25352X,TTN:NM_133437:exon187:c.T76257A:p.Y25419X,TTN:NM_133378:exon307:c.T95172A:p.Y31724X,TTN:NM_001256850:exon308:c.T97953A:p.Y32651X,TTN:NM_001267550:exon358:c.T102876A:p.Y34292X	.	Likely pathogenic	.	.	.	.	.	.	.	.	.	.	.	16.186	2-178533739-A-T, NC_000002.12:g.178533739A>T
Likely pathogenic	14	23424900	23424900	T	C	rs1060499880	MYH7	exonic	nonsynonymous SNV	MYH7:NM_000257:exon22:c.G2548A:p.A850T	.	Likely pathogenic	Uncertain significance	criteria provided, multiple submitters, no conflicts	.	0.001	0.666	0.455	2.975	0.823	0.624	0.809	0.939	3.361	14-23424900-C-T, NC_000014.9:g.23424900C>T
VUS	7	150974825	150974825	C	T	.	KCNH2	exonic	nonsynonymous SNV	KCNH2:NM_000238:exon2:c.A193G:p.T65A,KCNH2:NM_172056:exon2:c.A193G:p.T65A	.	Likely pathogenic	.	.	.	0.171	0.066	0.279	1.575	0.945	0.861	0.607	0.847	3.324	7-150974825-T-C, NC_000007.14:g.150974825T>C
VUS	2	178613200	178613200	G	T	.	TTN	exonic	nonsynonymous SNV	TTN:NM_003319:exon92:c.A22414C:p.S7472R,TTN:NM_133432:exon93:c.A22789C:p.S7597R,TTN:NM_133437:exon93:c.A22990C:p.S7664R,TTN:NM_133378:exon213:c.A41905C:p.S13969R,TTN:NM_001256850:exon214:c.A44686C:p.S14896R,TTN:NM_001267550:exon264:c.A49609C:p.S16537R	.	Likely pathogenic	.	.	.	0.002	1.0	0.999	3.595	0.651	0.063	0.754	0.917	3.425	2-178613200-T-G, NC_000002.12:g.178613200T>G
VUS	14	23425370	23425370	T	C	rs1427104281	MYH7	exonic	nonsynonymous SNV	MYH7:NM_000257:exon21:c.G2335A:p.E779K	.	Likely pathogenic	Uncertain significance	criteria provided, single submitter	.	0.001	0.912	0.31	3.615	0.769	0.783	0.649	0.869	3.108	14-23425370-C-T, NC_000014.9:g.23425370C>T
VUS	2	21010507	21010507	A	G	.	APOB	exonic	stopgain	APOB:NM_000384:exon26:c.C6361T:p.Q2121X	.	Pathogenic	.	.	.	.	.	.	.	.	.	.	.	6.774	2-21010507-G-A, NC_000002.12:g.21010507G>A
VUS	2	178731577	178731577	A	G	rs779187099	TTN	exonic	nonsynonymous SNV	TTN:NM_133378:exon56:c.C13457T:p.P4486L,TTN:NM_001256850:exon57:c.C16238T:p.P5413L,TTN:NM_001267550:exon59:c.C17189T:p.P5730L	.	Likely pathogenic	Uncertain significance	criteria provided, multiple submitters, no conflicts	.	0.029	0.64	0.272	.	0.582	0.048	0.629	0.859	2.831	2-178731577-G-A, NC_000002.12:g.178731577G>A
VUS	2	178542360	178542360	A	C	.	TTN	exonic	stopgain	TTN:NM_003319:exon177:c.G70201T:p.E23401X,TTN:NM_133432:exon178:c.G70576T:p.E23526X,TTN:NM_133437:exon178:c.G70777T:p.E23593X,TTN:NM_133378:exon298:c.G89692T:p.E29898X,TTN:NM_001256850:exon299:c.G92473T:p.E30825X,TTN:NM_001267550:exon349:c.G97396T:p.E32466X	.	Pathogenic	.	.	.	.	.	.	.	.	.	.	.	16.825	2-178542360-C-A, NC_000002.12:g.178542360C>A
VUS	19	11120511	11120511	A	G	.	LDLR	exonic	nonsynonymous SNV	LDLR:NM_001195800:exon12:c.G1625A:p.S542N,LDLR:NM_001195799:exon13:c.G2006A:p.S669N,LDLR:NM_000527:exon14:c.G2129A:p.S710N,LDLR:NM_001195798:exon14:c.G2129A:p.S710N	.	Likely pathogenic	.	.	.	0.212	0.0	0.002	1.49	0.759	0.301	0.286	0.608	1.880	19-11120511-G-A, NC_000019.10:g.11120511G>A
VUS	2	21010399	21010399	A	G	rs776467440	APOB	exonic	stopgain	APOB:NM_000384:exon26:c.C6469T:p.Q2157X	.	Pathogenic	.	.	.	.	.	.	.	.	.	.	.	6.952	2-21010399-G-A, NC_000002.12:g.21010399G>A
VUS	14	23415636	23415636	C	T	.	MYH7	exonic	nonsynonymous SNV	MYH7:NM_000257:exon35:c.A5150G:p.H1717R	.	Likely pathogenic	.	.	.	0.013	0.94	0.919	3.045	0.685	0.873	0.777	0.926	3.523	14-23415636-T-C, NC_000014.9:g.23415636T>C
VUS	2	178723577	178723577	A	T	.	TTN	exonic	stopgain	TTN:NM_133378:exon71:c.A17791T:p.R5931X,TTN:NM_001256850:exon72:c.A20572T:p.R6858X,TTN:NM_001267550:exon74:c.A21523T:p.R7175X	.	Pathogenic	.	.	.	.	.	.	.	.	.	.	.	8.541	2-178723577-T-A, NC_000002.12:g.178723577T>A
VUS	19	11116099	11116099	C	T	.	LDLR	exonic	nonsynonymous SNV	LDLR:NM_001195800:exon9:c.T1088C:p.M363T,LDLR:NM_001195799:exon10:c.T1469C:p.M490T,LDLR:NM_001195803:exon10:c.T1211C:p.M404T,LDLR:NM_000527:exon11:c.T1592C:p.M531T,LDLR:NM_001195798:exon11:c.T1592C:p.M531T	.	Likely pathogenic	.	.	.	0.001	0.989	0.998	3.565	0.951	0.746	0.931	0.984	4.080	19-11116099-T-C, NC_000019.10:g.11116099T>C
VUS	14	23416876	23416876	G	C	.	MYH7	exonic	nonsynonymous SNV	MYH7:NM_000257:exon33:c.G4636C:p.E1546Q	.	Likely pathogenic	.	.	.	0.01	0.95	0.896	4.095	0.875	0.965	0.836	0.949	3.747	14-23416876-C-G, NC_000014.9:g.23416876C>G
VUS	19	11105493	11105493	T	C	.	LDLR	exonic	nonsynonymous SNV	LDLR:NM_001195799:exon3:c.C464T:p.P155L,LDLR:NM_000527:exon4:c.C587T:p.P196L,LDLR:NM_001195798:exon4:c.C587T:p.P196L	.	Likely pathogenic	.	.	.	0.105	0.993	0.987	1.675	0.886	0.599	0.635	0.862	2.099	19-11105493-C-G, NC_000019.10:g.11105493C>G
VUS	14	23432660	23432660	A	C	.	MYH7	exonic	nonsynonymous SNV	MYH7:NM_000257:exon5:c.G481T:p.A161S	.	Likely pathogenic	.	.	.	0.0	0.037	0.473	2023-05-02	0.880	0.960	0.814	0.941	2.871	14-23432660-C-A, NC_000014.9:g.23432660C>A
Likely pathogenic	14	23415766	23415766	T	C	rs397516235	MYH7	exonic	nonsynonymous SNV	MYH7:NM_000257:exon35:c.G5020A:p.V1674M	.	Likely pathogenic	Uncertain significance	criteria provided, multiple submitters, no conflicts	.	0.009	0.997	0.91	1.395	0.632	0.645	0.498	0.785	3.525	14-23415766-C-T, NC_000014.9:g.23415766C>T
VUS	16	15759677	15759677	A	G	rs375276152	MYH11	exonic	nonsynonymous SNV	MYH11:NM_002474:exon12:c.C1300T:p.R434C,MYH11:NM_022844:exon12:c.C1300T:p.R434C,MYH11:NM_001040113:exon13:c.C1321T:p.R441C,MYH11:NM_001040114:exon13:c.C1321T:p.R441C	.	Likely pathogenic	Uncertain significance	criteria provided, multiple submitters, no conflicts	3.228e-05	0.0	1.0	0.969	2.075	0.771	0.379	0.842	0.951	4.550	16-15759677-G-A, NC_000016.10:g.15759677G>A
VUS	2	178531053	178531053	G	T	rs727504491	TTN	exonic	nonsynonymous SNV	TTN:NM_003319:exon186:c.A78367C:p.I26123L,TTN:NM_133432:exon187:c.A78742C:p.I26248L,TTN:NM_133437:exon187:c.A78943C:p.I26315L,TTN:NM_133378:exon307:c.A97858C:p.I32620L,TTN:NM_001256850:exon308:c.A100639C:p.I33547L,TTN:NM_001267550:exon358:c.A105562C:p.I35188L	.	Likely pathogenic	Uncertain significance	criteria provided, multiple submitters, no conflicts	3.23e-05	0.0	0.983	0.981	1.74	0.558	0.052	0.677	0.883	3.509	2-178531053-T-G, NC_000002.12:g.178531053T>G
VUS	16	15776114	15776114	G	A	.	MYH11	exonic	nonsynonymous SNV	MYH11:NM_002474:exon8:c.T853C:p.Y285H,MYH11:NM_022844:exon8:c.T853C:p.Y285H,MYH11:NM_001040113:exon9:c.T874C:p.Y292H,MYH11:NM_001040114:exon9:c.T874C:p.Y292H	.	Likely pathogenic	.	.	.	0.0	0.99	0.979	3.625	0.971	0.766	0.969	0.996	4.226	16-15776114-A-G, NC_000016.10:g.15776114A>G
VUS	2	178682790	178682790	T	C	.	TTN	exonic	nonsynonymous SNV	TTN:NM_133378:exon132:c.G29269A:p.E9757K,TTN:NM_001256850:exon133:c.G32050A:p.E10684K,TTN:NM_001267550:exon135:c.G33001A:p.E11001K	.	Likely pathogenic	.	.	9.709e-05	0.268	0.956	0.931	.	0.518	0.072	0.262	0.579	2.871	2-178682790-C-T, NC_000002.12:g.178682790C>T
VUS	2	178652515	178652515	A	G	rs766026944	TTN	exonic	nonsynonymous SNV	TTN:NM_133378:exon156:c.C31768T:p.P10590S,TTN:NM_001256850:exon157:c.C34549T:p.P11517S,TTN:NM_001267550:exon202:c.C39070T:p.P13024S	.	Likely pathogenic	.	.	3.232e-05	0.075	0.993	0.968	.	0.594	0.066	0.455	0.757	1.778	2-178652515-G-A, NC_000002.12:g.178652515G>A
VUS	14	23423645	23423645	T	C	.	MYH7	exonic	nonsynonymous SNV	MYH7:NM_000257:exon24:c.G3001A:p.E1001K	.	Likely pathogenic	.	.	.	0.0	0.666	0.297	4.185	0.806	0.952	0.758	0.919	3.378	14-23423645-C-T, NC_000014.9:g.23423645C>T
Likely pathogenic	14	23415720	23415720	T	C	rs772008016	MYH7	exonic	nonsynonymous SNV	MYH7:NM_000257:exon35:c.G5066A:p.R1689H	.	Likely pathogenic	Uncertain significance	criteria provided, multiple submitters, no conflicts	3.231e-05	0.0	1.0	1.0	3.24	0.799	0.879	0.765	0.922	3.751	14-23415720-C-T, NC_000014.9:g.23415720C>T
VUS	2	178572283	178572283	A	G	.	TTN	exonic	nonsynonymous SNV	TTN:NM_003319:exon154:c.C46654T:p.P15552S,TTN:NM_133432:exon155:c.C47029T:p.P15677S,TTN:NM_133437:exon155:c.C47230T:p.P15744S,TTN:NM_133378:exon275:c.C66145T:p.P22049S,TTN:NM_001256850:exon276:c.C68926T:p.P22976S,TTN:NM_001267550:exon326:c.C73849T:p.P24617S	.	Likely pathogenic	.	.	.	0.004	1.0	0.998	3.735	0.626	0.050	0.516	0.796	3.348	2-178572283-G-A, NC_000002.12:g.178572283G>A
VUS	14	23422271	23422271	C	T	rs1566529274	MYH7	exonic	nonsynonymous SNV	MYH7:NM_000257:exon25:c.A3154G:p.K1052E	.	Likely pathogenic	Uncertain significance	criteria provided, multiple submitters, no conflicts	.	0.001	0.997	0.995	2023-05-04	0.929	0.926	0.845	0.952	4.192	14-23422271-T-C, NC_000014.9:g.23422271T>C
VUS	10	88947313	88947313	T	G	.	ACTA2	exonic	nonsynonymous SNV	ACTA2:NM_001141945:exon3:c.C203A:p.T68N,ACTA2:NM_001320855:exon3:c.C203A:p.T68N,ACTA2:NM_001613:exon3:c.C203A:p.T68N	.	Likely pathogenic	.	.	.	.	0.261	0.726	1.025	0.866	0.220	0.688	0.888	3.359	10-88947313-G-T, NC_000010.11:g.88947313G>T
VUS	14	23427271	23427271	A	G	rs121913646	MYH7	exonic	nonsynonymous SNV	MYH7:NM_000257:exon17:c.C1925T:p.S642L	.	Likely pathogenic	Uncertain significance	reviewed by expert panel	.	0.005	0.986	0.889	2023-02-01	0.751	0.672	0.828	0.946	3.974	14-23427271-G-A, NC_000014.9:g.23427271G>A
VUS	2	178733827	178733827	A	G	.	TTN	exonic	stopgain	TTN:NM_133378:exon50:c.C11830T:p.Q3944X,TTN:NM_001256850:exon51:c.C14611T:p.Q4871X,TTN:NM_001267550:exon53:c.C15562T:p.Q5188X	.	Pathogenic	.	.	.	.	.	.	.	.	.	.	.	8.598	2-178733827-G-A, NC_000002.12:g.178733827G>A
VUS	11	47341180	47341180	A	C	.	MYBPC3	exonic	stopgain	MYBPC3:NM_000256:exon18:c.G1855T:p.E619X	.	Pathogenic	.	.	.	.	.	.	.	.	.	.	.	7.910	11-47341180-C-A, NC_000011.10:g.47341180C>A
VUS	1	237617415	237617415	T	C	.	RYR2	exonic	stopgain	RYR2:NM_001035:exon38:c.C5845T:p.Q1949X	.	Pathogenic	.	.	.	.	.	.	.	.	.	.	.	8.155	1-237617415-C-T, NC_000001.11:g.237617415C>T
VUS	2	178675979	178675979	A	C	.	TTN	exonic	nonsynonymous SNV	TTN:NM_133378:exon144:c.G30576T:p.K10192N,TTN:NM_001256850:exon145:c.G33357T:p.K11119N,TTN:NM_001267550:exon148:c.G34395T:p.K11465N	.	Likely pathogenic	.	.	.	0.0	0.999	0.991	.	0.673	0.068	0.414	0.728	3.734	2-178675979-C-A, NC_000002.12:g.178675979C>A
VUS	14	23419244	23419244	T	G	.	MYH7	exonic	nonsynonymous SNV	MYH7:NM_000257:exon29:c.C3905A:p.T1302N	.	Likely pathogenic	.	.	.	0.036	0.845	0.794	1.43	0.534	0.769	0.358	0.682	3.337	14-23419244-G-T, NC_000014.9:g.23419244G>T
VUS	19	11120397	11120397	C	T	.	LDLR	exonic	nonsynonymous SNV	LDLR:NM_001195800:exon12:c.T1511C:p.L504P,LDLR:NM_001195799:exon13:c.T1892C:p.L631P,LDLR:NM_000527:exon14:c.T2015C:p.L672P,LDLR:NM_001195798:exon14:c.T2015C:p.L672P	.	Likely pathogenic	.	.	.	0.024	0.931	0.682	1.715	0.914	0.669	0.639	0.864	2.681	19-11120397-T-C, NC_000019.10:g.11120397T>C
VUS	2	178614748	178614748	A	G	.	TTN	exonic	nonsynonymous SNV	TTN:NM_003319:exon89:c.C21571T:p.P7191S,TTN:NM_133432:exon90:c.C21946T:p.P7316S,TTN:NM_133437:exon90:c.C22147T:p.P7383S,TTN:NM_133378:exon210:c.C41062T:p.P13688S,TTN:NM_001256850:exon211:c.C43843T:p.P14615S,TTN:NM_001267550:exon261:c.C48766T:p.P16256S	.	Likely pathogenic	.	.	.	0.0	1.0	0.996	3.15	0.626	0.039	0.610	0.849	3.245	2-178614748-G-A, NC_000002.12:g.178614748G>A
VUS	16	15838168	15838168	G	C	.	MYH11	exonic	nonsynonymous SNV	MYH11:NM_001040113:exon2:c.G85C:p.D29H,MYH11:NM_001040114:exon2:c.G85C:p.D29H,MYH11:NM_002474:exon2:c.G85C:p.D29H,MYH11:NM_022844:exon2:c.G85C:p.D29H	.	Likely pathogenic	.	.	.	0.001	0.999	0.976	1.83	0.810	0.531	0.839	0.950	3.766	16-15838168-C-G, NC_000016.10:g.15838168C>G
VUS	2	178566214	178566214	A	C	.	TTN	exonic	stopgain	TTN:NM_003319:exon154:c.G52723T:p.E17575X,TTN:NM_133432:exon155:c.G53098T:p.E17700X,TTN:NM_133437:exon155:c.G53299T:p.E17767X,TTN:NM_133378:exon275:c.G72214T:p.E24072X,TTN:NM_001256850:exon276:c.G74995T:p.E24999X,TTN:NM_001267550:exon326:c.G79918T:p.E26640X	.	Pathogenic	.	.	.	.	.	.	.	.	.	.	.	14.858	2-178566214-C-A, NC_000002.12:g.178566214C>A
VUS	14	23427587	23427587	A	G	rs140824103	MYH7	exonic	nonsynonymous SNV	MYH7:NM_000257:exon16:c.C1886T:p.A629V	.	Likely pathogenic	Uncertain significance	criteria provided, multiple submitters, no conflicts	.	0.007	0.0	0.005	1.56	0.616	0.707	0.344	0.669	4.015	14-23427587-G-A, NC_000014.9:g.23427587G>A
VUS	2	178563005	178563005	T	C	.	TTN	exonic	stopgain	TTN:NM_003319:exon154:c.G55932A:p.W18644X,TTN:NM_133432:exon155:c.G56307A:p.W18769X,TTN:NM_133437:exon155:c.G56508A:p.W18836X,TTN:NM_133378:exon275:c.G75423A:p.W25141X,TTN:NM_001256850:exon276:c.G78204A:p.W26068X,TTN:NM_001267550:exon326:c.G83127A:p.W27709X	.	Pathogenic	.	.	.	.	.	.	.	.	.	.	.	15.340	2-178563005-C-T, NC_000002.12:g.178563005C>T
VUS	2	178563282	178563282	T	C	.	TTN	exonic	stopgain	TTN:NM_003319:exon154:c.G55655A:p.W18552X,TTN:NM_133432:exon155:c.G56030A:p.W18677X,TTN:NM_133437:exon155:c.G56231A:p.W18744X,TTN:NM_133378:exon275:c.G75146A:p.W25049X,TTN:NM_001256850:exon276:c.G77927A:p.W25976X,TTN:NM_001267550:exon326:c.G82850A:p.W27617X	.	Pathogenic	.	.	3.234e-05	.	.	.	.	.	.	.	.	15.099	2-178563282-C-T, NC_000002.12:g.178563282C>T
VUS	2	178740266	178740266	A	C	.	TTN	exonic	stopgain	TTN:NM_003319:exon45:c.G11878T:p.E3960X,TTN:NM_001256850:exon46:c.G12016T:p.E4006X,TTN:NM_133432:exon46:c.G12253T:p.E4085X,TTN:NM_133437:exon46:c.G12454T:p.E4152X,TTN:NM_001267550:exon48:c.G12967T:p.E4323X	.	Pathogenic	.	.	.	.	.	.	.	.	.	.	.	6.889	2-178740266-C-A, NC_000002.12:g.178740266C>A
VUS	2	178565659	178565659	A	C	.	TTN	exonic	stopgain	TTN:NM_003319:exon154:c.G53278T:p.E17760X,TTN:NM_133432:exon155:c.G53653T:p.E17885X,TTN:NM_133437:exon155:c.G53854T:p.E17952X,TTN:NM_133378:exon275:c.G72769T:p.E24257X,TTN:NM_001256850:exon276:c.G75550T:p.E25184X,TTN:NM_001267550:exon326:c.G80473T:p.E26825X	.	Pathogenic	.	.	.	.	.	.	.	.	.	.	.	14.954	2-178565659-C-A, NC_000002.12:g.178565659C>A
VUS	2	178751056	178751056	A	G	rs776336433	TTN	exonic	stopgain	TTN:NM_133379:exon46:c.C11344T:p.Q3782X	.	Pathogenic	.	.	.	.	.	.	.	.	.	.	.	0.741	2-178751056-G-A, NC_000002.12:g.178751056G>A
VUS	3	38579367	38579367	T	C	.	SCN5A	exonic	stopgain	SCN5A:NM_000335:exon18:c.G3354A:p.W1118X,SCN5A:NM_001099404:exon18:c.G3357A:p.W1119X,SCN5A:NM_001099405:exon18:c.G3357A:p.W1119X,SCN5A:NM_001160160:exon18:c.G3354A:p.W1118X,SCN5A:NM_001354701:exon18:c.G3354A:p.W1118X,SCN5A:NM_198056:exon18:c.G3357A:p.W1119X	.	Pathogenic	.	.	.	.	.	.	.	.	.	.	.	6.704	3-38579367-C-T, NC_000003.12:g.38579367C>T
VUS	15	34791216	34791216	C	A	.	ACTC1	exonic	stopgain	ACTC1:NM_005159:exon6:c.T888G:p.Y296X	.	Likely pathogenic	.	.	.	.	.	.	.	.	.	.	.	7.508	15-34791216-A-C, NC_000015.10:g.34791216A>C
VUS	2	178712335	178712335	T	G	.	TTN	exonic	stopgain	TTN:NM_133378:exon92:c.C23855A:p.S7952X,TTN:NM_001256850:exon93:c.C26636A:p.S8879X,TTN:NM_001267550:exon95:c.C27587A:p.S9196X	.	Pathogenic	.	.	.	.	.	.	.	.	.	.	.	9.389	2-178712335-G-T, NC_000002.12:g.178712335G>T
VUS	16	15838087	15838087	T	C	.	MYH11	exonic	nonsynonymous SNV	MYH11:NM_001040113:exon2:c.G166A:p.D56N,MYH11:NM_001040114:exon2:c.G166A:p.D56N,MYH11:NM_002474:exon2:c.G166A:p.D56N,MYH11:NM_022844:exon2:c.G166A:p.D56N	.	Likely pathogenic	.	.	.	0.018	0.013	0.205	2.335	0.729	0.176	0.516	0.796	3.113	16-15838087-C-T, NC_000016.10:g.15838087C>T
VUS	14	23415221	23415221	A	T	.	MYH7	exonic	nonsynonymous SNV	MYH7:NM_000257:exon37:c.A5333T:p.H1778L	.	Likely pathogenic	.	.	.	0.003	1.0	0.999	3.78	0.736	0.954	0.786	0.930	4.096	14-23415221-T-A, NC_000014.9:g.23415221T>A
VUS	19	11111576	11111576	G	T	.	LDLR	exonic	nonsynonymous SNV	LDLR:NM_001195800:exon6:c.T619G:p.Y207D,LDLR:NM_001195799:exon7:c.T1000G:p.Y334D,LDLR:NM_001195803:exon7:c.T742G:p.Y248D,LDLR:NM_000527:exon8:c.T1123G:p.Y375D,LDLR:NM_001195798:exon8:c.T1123G:p.Y375D	.	Likely pathogenic	.	.	.	0.0	0.997	0.995	4.395	0.943	0.866	0.858	0.957	3.937	19-11111576-T-G, NC_000019.10:g.11111576T>G
VUS	2	178562245	178562245	A	G	.	TTN	exonic	nonsynonymous SNV	TTN:NM_003319:exon154:c.C56692T:p.P18898S,TTN:NM_133432:exon155:c.C57067T:p.P19023S,TTN:NM_133437:exon155:c.C57268T:p.P19090S,TTN:NM_133378:exon275:c.C76183T:p.P25395S,TTN:NM_001256850:exon276:c.C78964T:p.P26322S,TTN:NM_001267550:exon326:c.C83887T:p.P27963S	.	Likely pathogenic	.	.	.	0.004	1.0	0.999	3.63	0.785	0.061	0.606	0.847	3.399	2-178562245-G-A, NC_000002.12:g.178562245G>A
VUS	7	128844787	128844787	T	G	.	FLNC	exonic	stopgain	FLNC:NM_001127487:exon21:c.G3322T:p.E1108X,FLNC:NM_001458:exon21:c.G3322T:p.E1108X	.	Pathogenic	.	.	.	.	.	.	.	.	.	.	.	8.655	7-128844787-G-T, NC_000007.14:g.128844787G>T
VUS	16	15782443	15782443	A	G	.	MYH11	exonic	nonsynonymous SNV	MYH11:NM_002474:exon6:c.C668T:p.P223L,MYH11:NM_022844:exon6:c.C668T:p.P223L,MYH11:NM_001040113:exon7:c.C689T:p.P230L,MYH11:NM_001040114:exon7:c.C689T:p.P230L	.	Likely pathogenic	.	.	.	0.0	1.0	0.991	3.905	0.922	0.693	0.941	0.988	4.216	16-15782443-G-A, NC_000016.10:g.15782443G>A
VUS	14	23429071	23429071	T	C	rs606231322	MYH7	exonic	nonsynonymous SNV	MYH7:NM_000257:exon14:c.G1291A:p.V431M	.	Likely pathogenic	Uncertain significance	criteria provided, multiple submitters, no conflicts	.	0.109	0.988	0.988	1.685	0.883	0.911	0.717	0.901	3.035	14-23429071-C-T, NC_000014.9:g.23429071C>T
VUS	16	15756442	15756442	T	C	.	MYH11	exonic	nonsynonymous SNV	MYH11:NM_002474:exon14:c.G1648A:p.V550M,MYH11:NM_022844:exon14:c.G1648A:p.V550M,MYH11:NM_001040113:exon15:c.G1669A:p.V557M,MYH11:NM_001040114:exon15:c.G1669A:p.V557M	.	Likely pathogenic	.	.	.	0.0	1.0	0.993	2.385	0.561	0.200	0.529	0.804	3.950	16-15756442-C-T, NC_000016.10:g.15756442C>T
VUS	14	23415762	23415762	C	T	.	MYH7	exonic	nonsynonymous SNV	MYH7:NM_000257:exon35:c.A5024G:p.E1675G	.	Likely pathogenic	.	.	.	0.007	0.798	0.7	4.37	0.771	0.937	0.869	0.961	4.270	14-23415762-T-C, NC_000014.9:g.23415762T>C
VUS	14	23431838	23431838	C	T	.	MYH7	exonic	nonsynonymous SNV	MYH7:NM_000257:exon7:c.A562G:p.T188A	.	Likely pathogenic	.	.	.	0.001	0.014	0.202	1.865	0.638	0.888	0.826	0.945	3.225	14-23431838-T-C, NC_000014.9:g.23431838T>C
VUS	16	15745191	15745191	A	G	.	MYH11	exonic	stopgain	MYH11:NM_002474:exon20:c.C2458T:p.Q820X,MYH11:NM_022844:exon20:c.C2458T:p.Q820X,MYH11:NM_001040113:exon21:c.C2479T:p.Q827X,MYH11:NM_001040114:exon21:c.C2479T:p.Q827X	.	Pathogenic	.	.	.	.	.	.	.	.	.	.	.	8.875	16-15745191-G-A, NC_000016.10:g.15745191G>A
VUS	14	23425418	23425418	G	C	.	MYH7	exonic	nonsynonymous SNV	MYH7:NM_000257:exon21:c.G2287C:p.V763L	.	Likely pathogenic	.	.	.	0.0	0.94	0.994	0.905	0.909	0.976	0.863	0.959	4.514	14-23425418-C-G, NC_000014.9:g.23425418C>G
VUS	16	15763802	15763802	A	T	.	MYH11	exonic	nonsynonymous SNV	MYH11:NM_002474:exon10:c.A1123T:p.N375Y,MYH11:NM_022844:exon10:c.A1123T:p.N375Y,MYH11:NM_001040113:exon11:c.A1144T:p.N382Y,MYH11:NM_001040114:exon11:c.A1144T:p.N382Y	.	Likely pathogenic	.	.	.	0.001	0.993	0.976	2.215	0.745	0.665	0.713	0.899	3.937	16-15763802-T-A, NC_000016.10:g.15763802T>A
VUS	2	178684989	178684989	G	A	.	TTN	exonic	nonsynonymous SNV	TTN:NM_133378:exon127:c.T28739C:p.V9580A,TTN:NM_001256850:exon128:c.T31520C:p.V10507A,TTN:NM_001267550:exon130:c.T32471C:p.V10824A	.	Likely pathogenic	.	.	.	0.338	0.992	0.989	.	0.530	0.109	0.523	0.800	3.660	2-178684989-A-G, NC_000002.12:g.178684989A>G
VUS	2	178567546	178567546	G	C	.	TTN	exonic	nonsynonymous SNV	TTN:NM_003319:exon154:c.G51391C:p.D17131H,TTN:NM_133432:exon155:c.G51766C:p.D17256H,TTN:NM_133437:exon155:c.G51967C:p.D17323H,TTN:NM_133378:exon275:c.G70882C:p.D23628H,TTN:NM_001256850:exon276:c.G73663C:p.D24555H,TTN:NM_001267550:exon326:c.G78586C:p.D26196H	.	Likely pathogenic	.	.	.	0.003	0.999	0.969	3.24	0.549	0.036	0.441	0.747	3.246	2-178567546-C-G, NC_000002.12:g.178567546C>G
VUS	19	11113337	11113337	G	C	.	LDLR	exonic	nonsynonymous SNV	LDLR:NM_001195800:exon7:c.C742G:p.R248G,LDLR:NM_001195799:exon8:c.C1123G:p.R375G,LDLR:NM_001195803:exon8:c.C865G:p.R289G,LDLR:NM_000527:exon9:c.C1246G:p.R416G,LDLR:NM_001195798:exon9:c.C1246G:p.R416G	.	Likely pathogenic	.	.	.	0.002	0.914	0.871	0.105	0.631	0.577	0.734	0.908	3.074	19-11113337-C-T, NC_000019.10:g.11113337C>T
VUS	7	150974879	150974879	T	C	.	KCNH2	exonic	nonsynonymous SNV	KCNH2:NM_000238:exon2:c.G139A:p.G47S,KCNH2:NM_172056:exon2:c.G139A:p.G47S	.	Likely pathogenic	.	.	.	0.006	1.0	0.995	2.165	0.977	0.916	0.920	0.980	4.414	7-150974879-C-G, NC_000007.14:g.150974879C>G
VUS	15	63057036	63057036	T	G	.	TPM1	exonic	stopgain	TPM1:NM_001018008:exon2:c.G184T:p.E62X,TPM1:NM_001301289:exon2:c.G184T:p.E62X,TPM1:NM_001330344:exon2:c.G184T:p.E62X,TPM1:NM_001330346:exon2:c.G184T:p.E62X,TPM1:NM_001330351:exon2:c.G184T:p.E62X,TPM1:NM_001365780:exon2:c.G184T:p.E62X,TPM1:NM_001365781:exon2:c.G184T:p.E62X,TPM1:NM_001365782:exon2:c.G184T:p.E62X,TPM1:NM_000366:exon3:c.G292T:p.E98X,TPM1:NM_001018004:exon3:c.G292T:p.E98X,TPM1:NM_0010…	.	Pathogenic	.	.	.	.	.	.	.	.	.	.	.	8.232	15-63057036-G-T, NC_000015.10:g.63057036G>T
VUS	19	11131297	11131297	C	T	.	LDLR	exonic	nonsynonymous SNV	LDLR:NM_001195800:exon16:c.T2060C:p.L687P,LDLR:NM_001195803:exon16:c.T2030C:p.L677P,LDLR:NM_001195799:exon17:c.T2441C:p.L814P,LDLR:NM_000527:exon18:c.T2564C:p.L855P,LDLR:NM_001195798:exon18:c.T2558C:p.L853P	.	Likely pathogenic	.	.	.	0.045	0.998	0.959	2.43	0.811	0.900	0.638	0.864	4.381	19-11131297-T-C, NC_000019.10:g.11131297T>C
VUS	14	23417573	23417573	G	A	rs727503244	MYH7	exonic	nonsynonymous SNV	MYH7:NM_000257:exon31:c.T4283C:p.L1428S	.	Likely pathogenic	Uncertain significance	reviewed by expert panel	3.233e-05	0.0	1.0	1.0	3.815	0.746	0.947	0.895	0.971	4.283	14-23417573-A-G, NC_000014.9:g.23417573A>G
VUS	3	46860742	46860742	A	G	rs761891361	MYL3	exonic	nonsynonymous SNV	MYL3:NM_000258:exon3:c.C241T:p.R81W	.	Likely pathogenic	Uncertain significance	criteria provided, multiple submitters, no conflicts	.	0.007	1.0	0.991	4.47	0.848	0.189	0.842	0.951	4.463	3-46860742-G-A, NC_000003.12:g.46860742G>A
VUS	19	11105270	11105270	C	A	.	LDLR	exonic	nonsynonymous SNV	LDLR:NM_001195799:exon3:c.A241C:p.I81L,LDLR:NM_000527:exon4:c.A364C:p.I122L,LDLR:NM_001195798:exon4:c.A364C:p.I122L	.	Likely pathogenic	.	.	.	0.084	0.955	0.883	2.28	0.930	0.416	0.645	0.867	1.860	19-11105270-A-C, NC_000019.10:g.11105270A>C
VUS	2	178741207	178741207	C	T	rs753367343	TTN	exonic	nonsynonymous SNV	TTN:NM_003319:exon45:c.A10937G:p.Y3646C,TTN:NM_001256850:exon46:c.A11075G:p.Y3692C,TTN:NM_133432:exon46:c.A11312G:p.Y3771C,TTN:NM_133437:exon46:c.A11513G:p.Y3838C,TTN:NM_001267550:exon48:c.A12026G:p.Y4009C	.	Likely pathogenic	Uncertain significance	criteria provided, single submitter	.	0.004	.	.	.	0.822	0.072	0.790	0.932	2.157	2-178741207-T-C, NC_000002.12:g.178741207T>C
VUS	2	178614466	178614466	G	C	.	TTN	exonic	nonsynonymous SNV	TTN:NM_003319:exon89:c.G21853C:p.D7285H,TTN:NM_133432:exon90:c.G22228C:p.D7410H,TTN:NM_133437:exon90:c.G22429C:p.D7477H,TTN:NM_133378:exon210:c.G41344C:p.D13782H,TTN:NM_001256850:exon211:c.G44125C:p.D14709H,TTN:NM_001267550:exon261:c.G49048C:p.D16350H	.	Likely pathogenic	.	.	.	0.003	1.0	0.998	3.815	0.579	0.016	0.425	0.736	3.828	2-178614466-C-G, NC_000002.12:g.178614466C>G
VUS	19	11116934	11116934	G	A	.	LDLR	exonic	nonsynonymous SNV	LDLR:NM_001195800:exon10:c.A1277G:p.N426S,LDLR:NM_001195799:exon11:c.A1658G:p.N553S,LDLR:NM_001195803:exon11:c.A1400G:p.N467S,LDLR:NM_000527:exon12:c.A1781G:p.N594S,LDLR:NM_001195798:exon12:c.A1781G:p.N594S	.	Likely pathogenic	.	.	.	0.007	0.001	0.007	1.705	0.785	0.399	0.306	0.631	2.084	19-11116934-A-G, NC_000019.10:g.11116934A>G
VUS	1	237617337	237617337	T	G	.	RYR2	exonic	stopgain	RYR2:NM_001035:exon38:c.G5767T:p.E1923X	.	Pathogenic	.	.	.	.	.	.	.	.	.	.	.	8.808	1-237617337-G-T, NC_000001.11:g.237617337G>T
VUS	3	38551022	38551022	G	C	rs137854601	SCN5A	exonic	nonsynonymous SNV	SCN5A:NM_001099405:exon27:c.G5296C:p.E1766Q,SCN5A:NM_001160161:exon27:c.G5188C:p.E1730Q,SCN5A:NM_001354701:exon27:c.G5293C:p.E1765Q,SCN5A:NM_000335:exon28:c.G5347C:p.E1783Q,SCN5A:NM_001099404:exon28:c.G5350C:p.E1784Q,SCN5A:NM_001160160:exon28:c.G5251C:p.E1751Q,SCN5A:NM_198056:exon28:c.G5350C:p.E1784Q	.	Likely pathogenic	Uncertain significance	criteria provided, single submitter	.	0.001	0.999	0.998	2.725	0.942	0.676	0.760	0.919	2.295	3-38551022-C-T, NC_000003.12:g.38551022C>T
VUS	2	178635976	178635976	T	G	.	TTN	exonic	stopgain	TTN:NM_003319:exon54:c.C14400A:p.C4800X,TTN:NM_133432:exon55:c.C14775A:p.C4925X,TTN:NM_133437:exon55:c.C14976A:p.C4992X,TTN:NM_133378:exon175:c.C33891A:p.C11297X,TTN:NM_001256850:exon176:c.C36672A:p.C12224X,TTN:NM_001267550:exon226:c.C41595A:p.C13865X	.	Likely pathogenic	.	.	.	.	.	.	.	.	.	.	.	6.432	2-178635976-G-T, NC_000002.12:g.178635976G>T
VUS	19	11116098	11116098	G	A	.	LDLR	exonic	nonsynonymous SNV	LDLR:NM_001195800:exon9:c.A1087G:p.M363V,LDLR:NM_001195799:exon10:c.A1468G:p.M490V,LDLR:NM_001195803:exon10:c.A1210G:p.M404V,LDLR:NM_000527:exon11:c.A1591G:p.M531V,LDLR:NM_001195798:exon11:c.A1591G:p.M531V	.	Likely pathogenic	.	.	.	0.207	0.195	0.551	1.935	0.890	0.486	0.770	0.924	2.926	19-11116098-A-G, NC_000019.10:g.11116098A>G
VUS	14	23423698	23423698	C	G	.	MYH7	exonic	nonsynonymous SNV	MYH7:NM_000257:exon24:c.C2948G:p.A983G	.	Likely pathogenic	.	.	.	0.003	0.478	0.41	2.235	0.605	0.792	0.623	0.856	3.634	14-23423698-G-C, NC_000014.9:g.23423698G>C
VUS	2	21012178	21012178	A	C	.	APOB	exonic	stopgain	APOB:NM_000384:exon26:c.G4690T:p.E1564X	.	Pathogenic	.	.	.	.	.	.	.	.	.	.	.	7.032	2-21012178-C-A, NC_000002.12:g.21012178C>A
VUS	2	178735784	178735784	A	G	.	TTN	exonic	nonsynonymous SNV	TTN:NM_133378:exon47:c.C10930T:p.P3644S,TTN:NM_001256850:exon48:c.C13711T:p.P4571S,TTN:NM_001267550:exon50:c.C14662T:p.P4888S	.	Likely pathogenic	.	.	.	0.04	1.0	0.999	.	0.796	0.058	0.706	0.896	3.255	2-178735784-G-A, NC_000002.12:g.178735784G>A
VUS	2	178732440	178732440	T	C	.	TTN	exonic	nonsynonymous SNV	TTN:NM_133378:exon53:c.G12889A:p.E4297K,TTN:NM_001256850:exon54:c.G15670A:p.E5224K,TTN:NM_001267550:exon56:c.G16621A:p.E5541K	.	Likely pathogenic	.	.	.	0.087	0.189	0.112	.	0.203	0.058	0.242	0.552	5.042	2-178732440-C-G, NC_000002.12:g.178732440C>G
VUS	10	88947385	88947385	G	C	.	ACTA2	exonic	nonsynonymous SNV	ACTA2:NM_001141945:exon3:c.G131C:p.G44A,ACTA2:NM_001320855:exon3:c.G131C:p.G44A,ACTA2:NM_001613:exon3:c.G131C:p.G44A	.	Likely pathogenic	.	.	.	.	0.106	0.187	1.785	0.821	0.253	0.829	0.947	3.754	10-88947385-C-G, NC_000010.11:g.88947385C>G
VUS	2	178644616	178644616	A	G	.	TTN	exonic	nonsynonymous SNV	TTN:NM_133378:exon167:c.C32705T:p.A10902V,TTN:NM_001256850:exon168:c.C35486T:p.A11829V,TTN:NM_001267550:exon218:c.C40409T:p.A13470V	.	Likely pathogenic	.	.	.	0.095	0.993	0.935	1.285	0.242	0.109	0.175	0.446	4.343	2-178644616-G-A, NC_000002.12:g.178644616G>A
VUS	10	88941845	88941845	A	G	.	ACTA2	exonic	nonsynonymous SNV	ACTA2:NM_001141945:exon5:c.C394T:p.P132S,ACTA2:NM_001320855:exon5:c.C394T:p.P132S,ACTA2:NM_001613:exon5:c.C394T:p.P132S	.	Likely pathogenic	.	.	.	.	0.945	0.908	2023-12-03	0.965	0.313	0.944	0.989	4.007	10-88941845-G-A, NC_000010.11:g.88941845G>A
Likely pathogenic	14	23415756	23415756	T	C	rs730880914	MYH7	exonic	nonsynonymous SNV	MYH7:NM_000257:exon35:c.G5030A:p.R1677H	.	Likely pathogenic	Uncertain significance	criteria provided, multiple submitters, no conflicts	3.23e-05	0.017	1.0	1.0	3.935	0.830	0.952	0.790	0.932	4.073	14-23415756-C-T, NC_000014.9:g.23415756C>T
VUS	14	23433612	23433612	T	C	rs1157169154	MYH7	exonic	nonsynonymous SNV	MYH7:NM_000257:exon3:c.G121A:p.D41N	.	Likely pathogenic	Uncertain significance	criteria provided, single submitter	.	0.018	0.438	0.7	3.195	0.906	0.806	0.617	0.853	3.839	14-23433612-C-T, NC_000014.9:g.23433612C>T
VUS	14	23424807	23424807	T	G	rs907992794	MYH7	exonic	nonsynonymous SNV	MYH7:NM_000257:exon22:c.C2641A:p.L881M	.	Likely pathogenic	Uncertain significance	criteria provided, single submitter	.	0.201	0.983	0.917	1.945	0.844	0.708	0.498	0.785	2.717	14-23424807-G-T, NC_000014.9:g.23424807G>T
VUS	2	178531790	178531790	A	G	.	TTN	exonic	nonsynonymous SNV	TTN:NM_003319:exon186:c.C77630T:p.P25877L,TTN:NM_133432:exon187:c.C78005T:p.P26002L,TTN:NM_133437:exon187:c.C78206T:p.P26069L,TTN:NM_133378:exon307:c.C97121T:p.P32374L,TTN:NM_001256850:exon308:c.C99902T:p.P33301L,TTN:NM_001267550:exon358:c.C104825T:p.P34942L	.	Likely pathogenic	.	.	.	0.0	1.0	0.999	2023-09-03	0.778	0.065	0.770	0.924	3.691	2-178531790-G-A, NC_000002.12:g.178531790G>A
Likely pathogenic	2	178722030	178722030	A	G	rs764687326	TTN	exonic	stopgain	TTN:NM_133378:exon75:c.C18901T:p.R6301X,TTN:NM_001256850:exon76:c.C21682T:p.R7228X,TTN:NM_001267550:exon78:c.C22633T:p.R7545X	.	Likely pathogenic	Uncertain significance	criteria provided, multiple submitters, no conflicts	3.234e-05	.	.	.	.	.	.	.	.	6.721	2-178722030-G-A, NC_000002.12:g.178722030G>A
VUS	3	38614058	38614058	T	G	.	SCN5A	exonic	stopgain	SCN5A:NM_001099404:exon6:c.C620A:p.S207X,SCN5A:NM_001099405:exon6:c.C620A:p.S207X,SCN5A:NM_001160160:exon6:c.C620A:p.S207X,SCN5A:NM_001160161:exon6:c.C620A:p.S207X,SCN5A:NM_001354701:exon6:c.C620A:p.S207X	.	Pathogenic	.	.	.	.	.	.	.	.	.	.	.	7.327	3-38614058-G-T, NC_000003.12:g.38614058G>T
VUS	14	23426018	23426018	T	C	.	MYH7	exonic	nonsynonymous SNV	MYH7:NM_000257:exon19:c.G2108A:p.R703H	.	Likely pathogenic	.	.	.	0.0	0.988	0.911	3.385	0.908	0.982	0.956	0.993	4.132	14-23426018-C-T, NC_000014.9:g.23426018C>T
VUS	2	178677621	178677621	T	C	.	TTN	exonic	nonsynonymous SNV	TTN:NM_133378:exon143:c.G30559A:p.V10187M,TTN:NM_001256850:exon144:c.G33340A:p.V11114M,TTN:NM_001267550:exon146:c.G34291A:p.V11431M	.	Likely pathogenic	.	.	.	0.0	0.961	0.64	.	0.507	0.439	0.274	0.594	4.672	2-178677621-C-T, NC_000002.12:g.178677621C>T
VUS	18	31071710	31071710	A	C	.	DSC2	exonic	stopgain	DSC2:NM_004949:exon13:c.G2020T:p.E674X,DSC2:NM_024422:exon13:c.G2020T:p.E674X	.	Pathogenic	.	.	.	.	.	.	.	.	.	.	.	6.406	18-31071710-C-A, NC_000018.10:g.31071710C>A
VUS	2	178528608	178528608	A	C	.	TTN	exonic	stopgain	TTN:NM_003319:exon188:c.G79948T:p.E26650X,TTN:NM_133432:exon189:c.G80323T:p.E26775X,TTN:NM_133437:exon189:c.G80524T:p.E26842X,TTN:NM_133378:exon309:c.G99439T:p.E33147X,TTN:NM_001256850:exon310:c.G102220T:p.E34074X,TTN:NM_001267550:exon360:c.G107143T:p.E35715X	.	Pathogenic	.	.	.	.	.	.	.	.	.	.	.	17.477	2-178528608-C-A, NC_000002.12:g.178528608C>A
VUS	14	23426072	23426072	C	T	.	MYH7	exonic	nonsynonymous SNV	MYH7:NM_000257:exon19:c.A2054G:p.D685G	.	Likely pathogenic	.	.	.	0.006	0.17	0.297	4.24	0.864	0.845	0.820	0.943	3.590	14-23426072-T-C, NC_000014.9:g.23426072T>C
VUS	2	178799647	178799647	C	T	.	TTN	exonic	nonsynonymous SNV	TTN:NM_001256850:exon6:c.A754G:p.K252E,TTN:NM_001267550:exon6:c.A754G:p.K252E,TTN:NM_003319:exon6:c.A754G:p.K252E,TTN:NM_133378:exon6:c.A754G:p.K252E,TTN:NM_133379:exon6:c.A754G:p.K252E,TTN:NM_133432:exon6:c.A754G:p.K252E,TTN:NM_133437:exon6:c.A754G:p.K252E	.	Likely pathogenic	.	.	.	0.0	0.997	0.985	.	0.463	0.025	0.322	0.648	3.620	2-178799647-T-C, NC_000002.12:g.178799647T>C
VUS	1	156134493	156134493	T	G	.	LMNA	exonic	stopgain	LMNA:NM_001257374:exon3:c.G268T:p.E90X,LMNA:NM_001282626:exon3:c.G604T:p.E202X,LMNA:NM_005572:exon3:c.G604T:p.E202X,LMNA:NM_170707:exon3:c.G604T:p.E202X,LMNA:NM_170708:exon3:c.G604T:p.E202X,LMNA:NM_001282624:exon4:c.G361T:p.E121X,LMNA:NM_001282625:exon6:c.G604T:p.E202X	.	Pathogenic	.	.	.	.	.	.	.	.	.	.	.	8.211	1-156134493-G-T, NC_000001.11:g.156134493G>T
VUS	2	178557255	178557255	T	C	.	TTN	exonic	nonsynonymous SNV	TTN:NM_003319:exon157:c.G60812A:p.C20271Y,TTN:NM_133432:exon158:c.G61187A:p.C20396Y,TTN:NM_133437:exon158:c.G61388A:p.C20463Y,TTN:NM_133378:exon278:c.G80303A:p.C26768Y,TTN:NM_001256850:exon279:c.G83084A:p.C27695Y,TTN:NM_001267550:exon329:c.G88007A:p.C29336Y	.	Likely pathogenic	.	.	3.231e-05	0.002	0.999	0.996	1.23	0.313	0.016	0.416	0.729	3.658	2-178557255-C-T, NC_000002.12:g.178557255C>T
VUS	14	23425322	23425322	T	C	.	MYH7	exonic	nonsynonymous SNV	MYH7:NM_000257:exon21:c.G2383A:p.V795M	.	Likely pathogenic	.	.	.	0.117	0.075	0.089	1.295	0.715	0.298	0.337	0.663	2.361	14-23425322-C-T, NC_000014.9:g.23425322C>T
VUS	14	23424796	23424796	G	C	rs2138665406	MYH7	exonic	nonsynonymous SNV	MYH7:NM_000257:exon22:c.G2652C:p.K884N	.	Likely pathogenic	Uncertain significance	criteria provided, single submitter	.	0.0	0.999	0.998	4.455	0.933	0.982	0.746	0.914	3.670	14-23424796-C-G, NC_000014.9:g.23424796C>G
VUS	14	23416923	23416923	T	C	rs730880803	MYH7	exonic	nonsynonymous SNV	MYH7:NM_000257:exon33:c.G4589A:p.R1530Q	.	Likely pathogenic	Uncertain significance	criteria provided, multiple submitters, no conflicts	.	0.001	1.0	0.999	3.015	0.742	0.912	0.572	0.828	3.634	14-23416923-C-T, NC_000014.9:g.23416923C>T
VUS	16	15747583	15747583	G	A	rs1567723860	MYH11	exonic	nonsynonymous SNV	MYH11:NM_002474:exon19:c.T2398C:p.Y800H,MYH11:NM_022844:exon19:c.T2398C:p.Y800H,MYH11:NM_001040113:exon20:c.T2419C:p.Y807H,MYH11:NM_001040114:exon20:c.T2419C:p.Y807H	.	Likely pathogenic	Uncertain significance	criteria provided, multiple submitters, no conflicts	.	0.003	0.988	0.963	2.405	0.632	0.107	0.724	0.904	4.307	16-15747583-A-G, NC_000016.10:g.15747583A>G
VUS	14	23433146	23433146	G	A	.	MYH7	exonic	nonsynonymous SNV	MYH7:NM_000257:exon4:c.T283C:p.F95L	.	Likely pathogenic	.	.	.	0.006	0.039	0.107	1.405	0.809	0.914	0.677	0.883	3.326	14-23433146-A-G, NC_000014.9:g.23433146A>G
VUS	19	11120510	11120510	G	A	.	LDLR	exonic	nonsynonymous SNV	LDLR:NM_001195800:exon12:c.A1624G:p.S542G,LDLR:NM_001195799:exon13:c.A2005G:p.S669G,LDLR:NM_000527:exon14:c.A2128G:p.S710G,LDLR:NM_001195798:exon14:c.A2128G:p.S710G	.	Likely pathogenic	.	.	.	0.225	0.435	0.067	1.985	0.824	0.523	0.399	0.716	2.824	19-11120510-A-G, NC_000019.10:g.11120510A>G
VUS	14	23423648	23423648	T	G	.	MYH7	exonic	nonsynonymous SNV	MYH7:NM_000257:exon24:c.C2998A:p.Q1000K	.	Likely pathogenic	.	.	.	0.0	0.45	0.377	3.295	0.808	0.914	0.699	0.893	3.226	14-23423648-G-T, NC_000014.9:g.23423648G>T
VUS	12	110911151	110911151	A	G	.	MYL2	exonic	nonsynonymous SNV	MYL2:NM_000432:exon7:c.C427T:p.P143S	.	Likely pathogenic	.	.	.	0.046	0.992	0.962	2.605	0.616	0.364	0.703	0.895	3.500	12-110911151-G-A, NC_000012.12:g.110911151G>A
Likely pathogenic	14	23418385	23418385	T	C	rs397516198	MYH7	exonic	nonsynonymous SNV	MYH7:NM_000257:exon30:c.G3994A:p.A1332T	.	Likely pathogenic	Uncertain significance	criteria provided, multiple submitters, no conflicts	.	0.012	0.814	0.713	2.34	0.588	0.645	0.567	0.826	3.808	14-23418385-C-T, NC_000014.9:g.23418385C>T
VUS	14	23433176	23433176	T	C	rs770246266	MYH7	exonic	nonsynonymous SNV	MYH7:NM_000257:exon4:c.G253A:p.D85N	.	Likely pathogenic	Uncertain significance	criteria provided, multiple submitters, no conflicts	.	0.015	0.073	0.068	1.925	0.828	0.848	0.556	0.819	3.246	14-23433176-C-T, NC_000014.9:g.23433176C>T
VUS	14	23431858	23431858	A	C	.	MYH7	exonic	nonsynonymous SNV	MYH7:NM_000257:exon7:c.G542T:p.G181V	.	Likely pathogenic	.	.	.	0.0	0.999	0.998	4.745	0.995	0.994	0.960	0.994	3.992	14-23431858-C-A, NC_000014.9:g.23431858C>A
VUS	2	178711256	178711256	C	G	.	TTN	exonic	stopgain	TTN:NM_133378:exon94:c.C24248G:p.S8083X,TTN:NM_001256850:exon95:c.C27029G:p.S9010X,TTN:NM_001267550:exon97:c.C27980G:p.S9327X	.	Pathogenic	.	.	.	.	.	.	.	.	.	.	.	9.919	2-178711256-G-C, NC_000002.12:g.178711256G>C
VUS	7	128853981	128853981	A	G	.	FLNC	exonic	stopgain	FLNC:NM_001127487:exon39:c.G6393A:p.W2131X,FLNC:NM_001458:exon40:c.G6492A:p.W2164X	.	Pathogenic	.	.	.	.	.	.	.	.	.	.	.	10.194	7-128853981-G-A, NC_000007.14:g.128853981G>A
VUS	14	23426060	23426060	G	A	.	MYH7	exonic	nonsynonymous SNV	MYH7:NM_000257:exon19:c.T2066C:p.V689A	.	Likely pathogenic	.	.	.	0.0	0.014	0.165	2.485	0.909	0.971	0.925	0.982	3.289	14-23426060-A-G, NC_000014.9:g.23426060A>G
VUS	2	178689064	178689064	A	G	rs767911710	TTN	exonic	nonsynonymous SNV	TTN:NM_133378:exon122:c.C28352T:p.P9451L,TTN:NM_001256850:exon123:c.C31133T:p.P10378L,TTN:NM_001267550:exon125:c.C32084T:p.P10695L	.	Likely pathogenic	.	.	.	0.008	0.608	0.177	.	0.556	0.121	0.376	0.698	2.031	2-178689064-G-A, NC_000002.12:g.178689064G>A
VUS	2	178621883	178621883	T	A	.	TTN	exonic	stopgain	TTN:NM_003319:exon72:c.T17844A:p.C5948X,TTN:NM_133432:exon73:c.T18219A:p.C6073X,TTN:NM_133437:exon73:c.T18420A:p.C6140X,TTN:NM_133378:exon193:c.T37335A:p.C12445X,TTN:NM_001256850:exon194:c.T40116A:p.C13372X,TTN:NM_001267550:exon244:c.T45039A:p.C15013X	.	Pathogenic	.	.	.	.	.	.	.	.	.	.	.	10.385	2-178621883-A-T, NC_000002.12:g.178621883A>T
VUS	7	151576413	151576413	A	G	.	PRKAG2	exonic	stopgain	PRKAG2:NM_024429:exon3:c.C181T:p.R61X,PRKAG2:NM_001304531:exon4:c.C181T:p.R61X,PRKAG2:NM_001304527:exon5:c.C529T:p.R177X,PRKAG2:NM_001363698:exon5:c.C532T:p.R178X,PRKAG2:NM_001040633:exon7:c.C772T:p.R258X,PRKAG2:NM_016203:exon7:c.C904T:p.R302X	.	Pathogenic	.	.	.	.	.	.	.	.	.	.	.	8.118	7-151576413-G-A, NC_000007.14:g.151576413G>A
VUS	2	178741214	178741214	A	C	.	TTN	exonic	nonsynonymous SNV	TTN:NM_003319:exon45:c.G10930T:p.G3644C,TTN:NM_001256850:exon46:c.G11068T:p.G3690C,TTN:NM_133432:exon46:c.G11305T:p.G3769C,TTN:NM_133437:exon46:c.G11506T:p.G3836C,TTN:NM_001267550:exon48:c.G12019T:p.G4007C	.	Likely pathogenic	.	.	.	0.0	.	.	.	0.808	0.038	0.591	0.839	2.007	2-178741214-C-T, NC_000002.12:g.178741214C>T
VUS	2	178587651	178587651	A	C	.	TTN	exonic	stopgain	TTN:NM_003319:exon134:c.G36463T:p.G12155X,TTN:NM_133432:exon135:c.G36838T:p.G12280X,TTN:NM_133437:exon135:c.G37039T:p.G12347X,TTN:NM_133378:exon255:c.G55954T:p.G18652X,TTN:NM_001256850:exon256:c.G58735T:p.G19579X,TTN:NM_001267550:exon306:c.G63658T:p.G21220X	.	Pathogenic	.	.	.	.	.	.	.	.	.	.	.	12.871	2-178587651-C-A, NC_000002.12:g.178587651C>A
VUS	16	15823390	15823390	T	C	rs750974235	MYH11	exonic	nonsynonymous SNV	MYH11:NM_001040113:exon3:c.G367A:p.V123M,MYH11:NM_001040114:exon3:c.G367A:p.V123M,MYH11:NM_002474:exon3:c.G367A:p.V123M,MYH11:NM_022844:exon3:c.G367A:p.V123M	.	Likely pathogenic	.	.	.	0.0	1.0	0.988	3.575	0.914	0.741	0.900	0.973	3.891	16-15823390-C-T, NC_000016.10:g.15823390C>T
VUS	19	11110694	11110694	C	T	.	LDLR	exonic	nonsynonymous SNV	LDLR:NM_001195800:exon5:c.T479C:p.V160A,LDLR:NM_001195799:exon6:c.T860C:p.V287A,LDLR:NM_001195803:exon6:c.T602C:p.V201A,LDLR:NM_000527:exon7:c.T983C:p.V328A,LDLR:NM_001195798:exon7:c.T983C:p.V328A	.	Likely pathogenic	.	.	.	0.004	0.001	0.031	1.095	0.744	0.420	0.296	0.620	1.855	19-11110694-T-C, NC_000019.10:g.11110694T>C
VUS	2	178543860	178543860	T	G	.	TTN	exonic	stopgain	TTN:NM_003319:exon174:c.C69089A:p.S23030X,TTN:NM_133432:exon175:c.C69464A:p.S23155X,TTN:NM_133437:exon175:c.C69665A:p.S23222X,TTN:NM_133378:exon295:c.C88580A:p.S29527X,TTN:NM_001256850:exon296:c.C91361A:p.S30454X,TTN:NM_001267550:exon346:c.C96284A:p.S32095X	.	Pathogenic	.	.	.	.	.	.	.	.	.	.	.	16.626	2-178543860-G-T, NC_000002.12:g.178543860G>T
VUS	2	178631300	178631300	C	T	.	TTN	exonic	nonsynonymous SNV	TTN:NM_003319:exon65:c.A16553G:p.E5518G,TTN:NM_133432:exon66:c.A16928G:p.E5643G,TTN:NM_133437:exon66:c.A17129G:p.E5710G,TTN:NM_133378:exon186:c.A36044G:p.E12015G,TTN:NM_001256850:exon187:c.A38825G:p.E12942G,TTN:NM_001267550:exon237:c.A43748G:p.E14583G	.	Likely pathogenic	.	.	.	0.085	0.999	0.994	2.745	0.550	0.044	0.498	0.785	3.691	2-178631300-T-C, NC_000002.12:g.178631300T>C
VUS	16	15786710	15786710	C	T	.	MYH11	exonic	nonsynonymous SNV	MYH11:NM_001040113:exon5:c.A553G:p.T185A,MYH11:NM_001040114:exon5:c.A553G:p.T185A,MYH11:NM_002474:exon5:c.A553G:p.T185A,MYH11:NM_022844:exon5:c.A553G:p.T185A	.	Likely pathogenic	.	.	.	0.001	0.972	0.973	4.665	0.861	0.725	0.916	0.978	3.961	16-15786710-T-C, NC_000016.10:g.15786710T>C
VUS	2	178729937	178729937	A	G	.	TTN	exonic	stopgain	TTN:NM_133378:exon60:c.C14584T:p.Q4862X,TTN:NM_001256850:exon61:c.C17365T:p.Q5789X,TTN:NM_001267550:exon63:c.C18316T:p.Q6106X	.	Pathogenic	.	.	.	.	.	.	.	.	.	.	.	9.053	2-178729937-G-A, NC_000002.12:g.178729937G>A
VUS	14	23429071	23429071	G	C	rs606231322	MYH7	exonic	nonsynonymous SNV	MYH7:NM_000257:exon14:c.G1291C:p.V431L	.	Likely pathogenic	Uncertain significance	no assertion criteria provided	.	0.037	0.162	0.543	0.115	0.695	0.840	0.593	0.840	3.208	14-23429071-C-T, NC_000014.9:g.23429071C>T
VUS	2	178532454	178532454	A	C	.	TTN	exonic	stopgain	TTN:NM_003319:exon186:c.G76966T:p.E25656X,TTN:NM_133432:exon187:c.G77341T:p.E25781X,TTN:NM_133437:exon187:c.G77542T:p.E25848X,TTN:NM_133378:exon307:c.G96457T:p.E32153X,TTN:NM_001256850:exon308:c.G99238T:p.E33080X,TTN:NM_001267550:exon358:c.G104161T:p.E34721X	.	Pathogenic	.	.	.	.	.	.	.	.	.	.	.	17.230	2-178532454-C-A, NC_000002.12:g.178532454C>A
VUS	7	150949965	150949965	T	C	.	KCNH2	exonic	stopgain	KCNH2:NM_001204798:exon5:c.G1581A:p.W527X,KCNH2:NM_172056:exon9:c.G2601A:p.W867X	.	Likely pathogenic	.	.	.	.	.	.	.	.	.	.	.	0.807	7-150949965-C-T, NC_000007.14:g.150949965C>T
VUS	2	178560960	178560960	T	C	.	TTN	exonic	stopgain	TTN:NM_003319:exon154:c.G57977A:p.W19326X,TTN:NM_133432:exon155:c.G58352A:p.W19451X,TTN:NM_133437:exon155:c.G58553A:p.W19518X,TTN:NM_133378:exon275:c.G77468A:p.W25823X,TTN:NM_001256850:exon276:c.G80249A:p.W26750X,TTN:NM_001267550:exon326:c.G85172A:p.W28391X	.	Pathogenic	.	.	.	.	.	.	.	.	.	.	.	15.296	2-178560960-C-T, NC_000002.12:g.178560960C>T
VUS	16	15747598	15747598	T	C	rs2041453117	MYH11	exonic	nonsynonymous SNV	MYH11:NM_002474:exon19:c.G2383A:p.A795T,MYH11:NM_022844:exon19:c.G2383A:p.A795T,MYH11:NM_001040113:exon20:c.G2404A:p.A802T,MYH11:NM_001040114:exon20:c.G2404A:p.A802T	.	Likely pathogenic	Uncertain significance	criteria provided, single submitter	.	0.042	0.967	0.736	2023-04-03	0.633	0.326	0.803	0.937	3.806	16-15747598-C-T, NC_000016.10:g.15747598C>T
VUS	2	178558229	178558229	A	G	.	TTN	exonic	nonsynonymous SNV	TTN:NM_003319:exon156:c.C59930T:p.P19977L,TTN:NM_133432:exon157:c.C60305T:p.P20102L,TTN:NM_133437:exon157:c.C60506T:p.P20169L,TTN:NM_133378:exon277:c.C79421T:p.P26474L,TTN:NM_001256850:exon278:c.C82202T:p.P27401L,TTN:NM_001267550:exon328:c.C87125T:p.P29042L	.	Likely pathogenic	.	.	.	0.0	1.0	0.997	3.575	0.617	0.034	0.585	0.836	3.565	2-178558229-G-A, NC_000002.12:g.178558229G>A
VUS	2	21002393	21002393	T	A	.	APOB	exonic	stopgain	APOB:NM_000384:exon29:c.T13029A:p.Y4343X	.	Likely pathogenic	.	.	.	.	.	.	.	.	.	.	.	7.122	2-21002393-A-T, NC_000002.12:g.21002393A>T
VUS	2	178652330	178652330	A	C	.	TTN	exonic	stopgain	TTN:NM_133378:exon157:c.G31843T:p.E10615X,TTN:NM_001256850:exon158:c.G34624T:p.E11542X,TTN:NM_001267550:exon203:c.G39145T:p.E13049X	.	Pathogenic	.	.	.	.	.	.	.	.	.	.	.	10.362	2-178652330-C-A, NC_000002.12:g.178652330C>A
VUS	16	15837952	15837952	T	C	rs375159635	MYH11	exonic	nonsynonymous SNV	MYH11:NM_001040113:exon2:c.G301A:p.V101M,MYH11:NM_001040114:exon2:c.G301A:p.V101M,MYH11:NM_002474:exon2:c.G301A:p.V101M,MYH11:NM_022844:exon2:c.G301A:p.V101M	.	Likely pathogenic	Uncertain significance	criteria provided, multiple submitters, no conflicts	.	0.0	1.0	1.0	3.16	0.740	0.485	0.825	0.945	3.067	16-15837952-C-T, NC_000016.10:g.15837952C>T
VUS	2	178604084	178604084	C	G	.	TTN	exonic	stopgain	TTN:NM_003319:exon110:c.C27408G:p.Y9136X,TTN:NM_133432:exon111:c.C27783G:p.Y9261X,TTN:NM_133437:exon111:c.C27984G:p.Y9328X,TTN:NM_133378:exon231:c.C46899G:p.Y15633X,TTN:NM_001256850:exon232:c.C49680G:p.Y16560X,TTN:NM_001267550:exon282:c.C54603G:p.Y18201X	.	Pathogenic	.	.	.	.	.	.	.	.	.	.	.	11.408	2-178604084-G-C, NC_000002.12:g.178604084G>C
VUS	2	178556974	178556974	A	G	.	TTN	exonic	stopgain	TTN:NM_003319:exon158:c.C60985T:p.Q20329X,TTN:NM_133432:exon159:c.C61360T:p.Q20454X,TTN:NM_133437:exon159:c.C61561T:p.Q20521X,TTN:NM_133378:exon279:c.C80476T:p.Q26826X,TTN:NM_001256850:exon280:c.C83257T:p.Q27753X,TTN:NM_001267550:exon330:c.C88180T:p.Q29394X	.	Pathogenic	.	.	.	.	.	.	.	.	.	.	.	15.625	2-178556974-G-A, NC_000002.12:g.178556974G>A
VUS	2	178802336	178802336	C	G	.	TTN	exonic	nonsynonymous SNV	TTN:NM_001256850:exon3:c.C97G:p.P33A,TTN:NM_001267550:exon3:c.C97G:p.P33A,TTN:NM_003319:exon3:c.C97G:p.P33A,TTN:NM_133378:exon3:c.C97G:p.P33A,TTN:NM_133379:exon3:c.C97G:p.P33A,TTN:NM_133432:exon3:c.C97G:p.P33A,TTN:NM_133437:exon3:c.C97G:p.P33A	.	Likely pathogenic	.	.	.	0.021	0.998	0.983	.	0.709	0.032	0.766	0.922	3.464	2-178802336-G-C, NC_000002.12:g.178802336G>C
VUS	14	23418317	23418317	G	C	.	MYH7	exonic	nonsynonymous SNV	MYH7:NM_000257:exon30:c.G4062C:p.K1354N	.	Likely pathogenic	.	.	.	0.0	1.0	0.999	4.33	0.759	0.914	0.759	0.919	3.441	14-23418317-C-G, NC_000014.9:g.23418317C>G
VUS	14	23426788	23426788	A	G	rs1892711103	MYH7	exonic	nonsynonymous SNV	MYH7:NM_000257:exon18:c.C2033T:p.T678I	.	Likely pathogenic	Uncertain significance	criteria provided, single submitter	.	0.011	0.069	0.477	0.62	0.627	0.650	0.477	0.771	2.970	14-23426788-G-A, NC_000014.9:g.23426788G>A
VUS	2	178642300	178642300	G	T	.	TTN	exonic	nonsynonymous SNV	TTN:NM_003319:exon47:c.A13300C:p.K4434Q,TTN:NM_133432:exon48:c.A13675C:p.K4559Q,TTN:NM_133437:exon48:c.A13876C:p.K4626Q,TTN:NM_133378:exon168:c.A32791C:p.K10931Q,TTN:NM_001256850:exon169:c.A35572C:p.K11858Q,TTN:NM_001267550:exon219:c.A40495C:p.K13499Q	.	Likely pathogenic	.	.	.	0.029	0.998	0.987	2.47	0.414	0.078	0.122	0.343	3.396	2-178642300-T-C, NC_000002.12:g.178642300T>C
VUS	2	178684666	178684666	T	C	.	TTN	exonic	nonsynonymous SNV	TTN:NM_133378:exon128:c.G28906A:p.V9636M,TTN:NM_001256850:exon129:c.G31687A:p.V10563M,TTN:NM_001267550:exon131:c.G32638A:p.V10880M	.	Likely pathogenic	.	.	.	0.037	0.954	0.826	.	0.296	0.064	0.284	0.606	4.800	2-178684666-C-T, NC_000002.12:g.178684666C>T
VUS	2	178608847	178608847	T	A	.	TTN	exonic	stopgain	TTN:NM_003319:exon102:c.T24969A:p.C8323X,TTN:NM_133432:exon103:c.T25344A:p.C8448X,TTN:NM_133437:exon103:c.T25545A:p.C8515X,TTN:NM_133378:exon223:c.T44460A:p.C14820X,TTN:NM_001256850:exon224:c.T47241A:p.C15747X,TTN:NM_001267550:exon274:c.T52164A:p.C17388X	.	Pathogenic	.	.	.	.	.	.	.	.	.	.	.	11.047	2-178608847-A-T, NC_000002.12:g.178608847A>T
VUS	2	178692536	178692536	A	C	.	TTN	exonic	nonsynonymous SNV	TTN:NM_133378:exon117:c.G27907T:p.V9303F,TTN:NM_001256850:exon118:c.G30688T:p.V10230F,TTN:NM_001267550:exon120:c.G31639T:p.V10547F	.	Likely pathogenic	.	.	.	0.019	0.998	0.991	.	0.547	0.029	0.314	0.639	2.415	2-178692536-C-A, NC_000002.12:g.178692536C>A
VUS	14	23427641	23427641	C	T	.	MYH7	exonic	nonsynonymous SNV	MYH7:NM_000257:exon16:c.A1832G:p.K611R	.	Likely pathogenic	.	.	.	0.01	0.001	0.042	1.93	0.835	0.874	0.641	0.865	3.344	14-23427641-T-C, NC_000014.9:g.23427641T>C
VUS	16	15771620	15771620	T	C	.	MYH11	exonic	nonsynonymous SNV	MYH11:NM_002474:exon9:c.G982A:p.E328K,MYH11:NM_022844:exon9:c.G982A:p.E328K,MYH11:NM_001040113:exon10:c.G1003A:p.E335K,MYH11:NM_001040114:exon10:c.G1003A:p.E335K	.	Likely pathogenic	.	.	.	0.067	0.975	0.864	1.485	0.733	0.452	0.836	0.949	3.932	16-15771620-C-T, NC_000016.10:g.15771620C>T
VUS	16	15760590	15760590	A	G	rs1179634554	MYH11	exonic	nonsynonymous SNV	MYH11:NM_002474:exon11:c.C1198T:p.R400C,MYH11:NM_022844:exon11:c.C1198T:p.R400C,MYH11:NM_001040113:exon12:c.C1219T:p.R407C,MYH11:NM_001040114:exon12:c.C1219T:p.R407C	.	Likely pathogenic	Uncertain significance	criteria provided, multiple submitters, no conflicts	.	0.0	1.0	0.979	2.65	0.836	0.697	0.905	0.974	4.415	16-15760590-G-A, NC_000016.10:g.15760590G>A
VUS	2	178558230	178558230	A	G	rs776067746	TTN	exonic	nonsynonymous SNV	TTN:NM_003319:exon156:c.C59929T:p.P19977S,TTN:NM_133432:exon157:c.C60304T:p.P20102S,TTN:NM_133437:exon157:c.C60505T:p.P20169S,TTN:NM_133378:exon277:c.C79420T:p.P26474S,TTN:NM_001256850:exon278:c.C82201T:p.P27401S,TTN:NM_001267550:exon328:c.C87124T:p.P29042S	.	Likely pathogenic	.	.	.	0.0	1.0	0.996	3.575	0.597	0.038	0.545	0.813	3.380	2-178558230-G-A, NC_000002.12:g.178558230G>A
VUS	14	23433158	23433158	A	C	.	MYH7	exonic	nonsynonymous SNV	MYH7:NM_000257:exon4:c.G271T:p.A91S	.	Likely pathogenic	.	.	.	0.005	0.006	0.098	1.74	0.808	0.839	0.562	0.823	2.714	14-23433158-C-A, NC_000014.9:g.23433158C>A
VUS	2	178584954	178584954	C	G	rs72646860	TTN	exonic	nonsynonymous SNV	TTN:NM_003319:exon138:c.C37492G:p.P12498A,TTN:NM_133432:exon139:c.C37867G:p.P12623A,TTN:NM_133437:exon139:c.C38068G:p.P12690A,TTN:NM_133378:exon259:c.C56983G:p.P18995A,TTN:NM_001256850:exon260:c.C59764G:p.P19922A,TTN:NM_001267550:exon310:c.C64687G:p.P21563A	.	Likely pathogenic	Uncertain significance	criteria provided, multiple submitters, no conflicts	0.0002	0.0	1.0	0.998	3.35	0.800	0.018	0.593	0.840	3.285	2-178584954-G-T, NC_000002.12:g.178584954G>T
Likely pathogenic	1	156137207	156137207	T	C	rs57629361	LMNA	exonic	nonsynonymous SNV	LMNA:NM_001257374:exon9:c.C1247T:p.T416M,LMNA:NM_001282626:exon9:c.C1583T:p.T528M,LMNA:NM_005572:exon9:c.C1583T:p.T528M,LMNA:NM_170707:exon9:c.C1583T:p.T528M,LMNA:NM_170708:exon9:c.C1583T:p.T528M,LMNA:NM_001282624:exon10:c.C1340T:p.T447M,LMNA:NM_001282625:exon12:c.C1583T:p.T528M	.	Likely pathogenic	Uncertain significance	criteria provided, multiple submitters, no conflicts	.	0.004	1.0	0.999	2023-04-03	0.974	0.761	0.889	0.968	4.087	1-156137207-C-T, NC_000001.11:g.156137207C>T
VUS	14	23418322	23418322	T	C	.	MYH7	exonic	nonsynonymous SNV	MYH7:NM_000257:exon30:c.G4057A:p.A1353T	.	Likely pathogenic	.	.	.	0.004	1.0	1.0	3.835	0.770	0.963	0.760	0.919	3.965	14-23418322-C-T, NC_000014.9:g.23418322C>T
VUS	2	178715665	178715665	T	C	.	TTN	exonic	stopgain	TTN:NM_133378:exon86:c.G22017A:p.W7339X,TTN:NM_001256850:exon87:c.G24798A:p.W8266X,TTN:NM_001267550:exon89:c.G25749A:p.W8583X	.	Pathogenic	.	.	.	.	.	.	.	.	.	.	.	10.038	2-178715665-C-T, NC_000002.12:g.178715665C>T
VUS	14	23415678	23415678	C	T	.	MYH7	exonic	nonsynonymous SNV	MYH7:NM_000257:exon35:c.A5108G:p.E1703G	.	Likely pathogenic	.	.	.	0.0	0.012	0.075	4.415	0.748	0.840	0.767	0.922	3.102	14-23415678-T-C, NC_000014.9:g.23415678T>C
VUS	16	15778830	15778830	T	C	rs768521822	MYH11	exonic	nonsynonymous SNV	MYH11:NM_002474:exon7:c.G740A:p.R247H,MYH11:NM_022844:exon7:c.G740A:p.R247H,MYH11:NM_001040113:exon8:c.G761A:p.R254H,MYH11:NM_001040114:exon8:c.G761A:p.R254H	.	Likely pathogenic	.	.	.	0.0	0.997	0.851	2.915	0.642	0.465	0.781	0.928	4.287	16-15778830-C-T, NC_000016.10:g.15778830C>T
VUS	2	178531230	178531230	T	C	.	TTN	exonic	nonsynonymous SNV	TTN:NM_003319:exon186:c.G78190A:p.A26064T,TTN:NM_133432:exon187:c.G78565A:p.A26189T,TTN:NM_133437:exon187:c.G78766A:p.A26256T,TTN:NM_133378:exon307:c.G97681A:p.A32561T,TTN:NM_001256850:exon308:c.G100462A:p.A33488T,TTN:NM_001267550:exon358:c.G105385A:p.A35129T	.	Likely pathogenic	.	.	.	0.012	0.999	0.979	1.485	0.493	0.045	0.383	0.703	2.836	2-178531230-C-T, NC_000002.12:g.178531230C>T
VUS	2	178747087	178747087	A	G	rs376396183	TTN	exonic	stopgain	TTN:NM_133379:exon46:c.C15313T:p.R5105X	.	Likely pathogenic	.	.	6.767e-05	.	.	.	.	.	.	.	.	0.363	2-178747087-G-A, NC_000002.12:g.178747087G>A
VUS	2	178532214	178532214	A	T	.	TTN	exonic	stopgain	TTN:NM_003319:exon186:c.A77206T:p.K25736X,TTN:NM_133432:exon187:c.A77581T:p.K25861X,TTN:NM_133437:exon187:c.A77782T:p.K25928X,TTN:NM_133378:exon307:c.A96697T:p.K32233X,TTN:NM_001256850:exon308:c.A99478T:p.K33160X,TTN:NM_001267550:exon358:c.A104401T:p.K34801X	.	Pathogenic	.	.	.	.	.	.	.	.	.	.	.	17.483	2-178532214-T-A, NC_000002.12:g.178532214T>A
VUS	2	21002363	21002363	T	G	rs935792706	APOB	exonic	stopgain	APOB:NM_000384:exon29:c.C13059A:p.C4353X	.	Pathogenic	Uncertain significance	criteria provided, single submitter	3.228e-05	.	.	.	.	.	.	.	.	6.982	2-21002363-G-T, NC_000002.12:g.21002363G>T
VUS	12	110913264	110913264	T	C	rs918579283	MYL2	exonic	nonsynonymous SNV	MYL2:NM_000432:exon5:c.G335A:p.G112E	.	Likely pathogenic	Uncertain significance	criteria provided, single submitter	.	0.0	1.0	1.0	4.305	0.893	0.536	0.881	0.966	4.643	12-110913264-C-T, NC_000012.12:g.110913264C>T
VUS	14	23424884	23424884	C	T	.	MYH7	exonic	nonsynonymous SNV	MYH7:NM_000257:exon22:c.A2564G:p.E855G	.	Likely pathogenic	.	.	.	0.001	0.999	0.998	4.17	0.833	0.904	0.888	0.968	4.213	14-23424884-T-C, NC_000014.9:g.23424884T>C
VUS	2	178795137	178795137	A	G	.	TTN	exonic	nonsynonymous SNV	TTN:NM_001256850:exon7:c.C1030T:p.P344S,TTN:NM_001267550:exon7:c.C1030T:p.P344S,TTN:NM_003319:exon7:c.C1030T:p.P344S,TTN:NM_133378:exon7:c.C1030T:p.P344S,TTN:NM_133379:exon7:c.C1030T:p.P344S,TTN:NM_133432:exon7:c.C1030T:p.P344S,TTN:NM_133437:exon7:c.C1030T:p.P344S	.	Likely pathogenic	.	.	.	0.0	1.0	0.996	.	0.584	0.018	0.359	0.683	2.957	2-178795137-G-A, NC_000002.12:g.178795137G>A
VUS	2	178773497	178773497	A	C	rs1173402678	TTN	exonic	nonsynonymous SNV	TTN:NM_003319:exon31:c.G7421T:p.G2474V,TTN:NM_133432:exon31:c.G7421T:p.G2474V,TTN:NM_133437:exon31:c.G7421T:p.G2474V,TTN:NM_001256850:exon32:c.G7559T:p.G2520V,TTN:NM_001267550:exon32:c.G7559T:p.G2520V,TTN:NM_133378:exon32:c.G7559T:p.G2520V,TTN:NM_133379:exon32:c.G7559T:p.G2520V	.	Likely pathogenic	Uncertain significance	criteria provided, single submitter	.	0.087	1.0	0.994	.	0.526	0.079	0.724	0.904	3.145	2-178773497-C-A, NC_000002.12:g.178773497C>A
Likely pathogenic	14	23415017	23415017	T	C	rs757803046	MYH7	exonic	nonsynonymous SNV	MYH7:NM_000257:exon37:c.G5537A:p.R1846H	.	Likely pathogenic	Uncertain significance	criteria provided, multiple submitters, no conflicts	.	0.003	1.0	1.0	3.75	0.769	0.860	0.719	0.902	4.220	14-23415017-C-T, NC_000014.9:g.23415017C>T
VUS	19	11100331	11100331	T	C	rs747297176	LDLR	exonic	nonsynonymous SNV	LDLR:NM_000527:exon2:c.C176T:p.S59F,LDLR:NM_001195798:exon2:c.C176T:p.S59F,LDLR:NM_001195799:exon2:c.C176T:p.S59F,LDLR:NM_001195800:exon2:c.C176T:p.S59F,LDLR:NM_001195803:exon2:c.C176T:p.S59F	.	Likely pathogenic	.	.	.	0.039	0.765	0.786	2023-02-02	0.839	0.119	0.529	0.804	1.439	19-11100331-C-T, NC_000019.10:g.11100331C>T
VUS	2	21002881	21002881	A	C	rs1042031	APOB	exonic	stopgain	APOB:NM_000384:exon29:c.G12541T:p.E4181X	.	Likely pathogenic	Uncertain significance	criteria provided, single submitter	.	.	.	.	.	.	.	.	.	6.460	2-21002881-C-A, NC_000002.12:g.21002881C>A
VUS	2	178751384	178751384	T	A	rs762962308	TTN	exonic	stopgain	TTN:NM_133379:exon46:c.T11016A:p.Y3672X	.	Pathogenic	Uncertain significance	criteria provided, single submitter	.	.	.	.	.	.	.	.	.	0.757	2-178751384-A-T, NC_000002.12:g.178751384A>T
VUS	6	7580175	7580175	T	A	.	DSP	exonic	stopgain	DSP:NM_001319034:exon23:c.A3985T:p.R1329X,DSP:NM_004415:exon23:c.A3985T:p.R1329X	.	Pathogenic	.	.	.	.	.	.	.	.	.	.	.	7.071	6-7580175-A-T, NC_000006.12:g.7580175A>T
VUS	11	2570706	2570706	A	G	rs199473398	KCNQ1	exonic	nonsynonymous SNV	KCNQ1:NM_000218:exon3:c.G556A:p.G186S,KCNQ1:NM_181798:exon3:c.G175A:p.G59S	.	Likely pathogenic	Uncertain significance	criteria provided, single submitter	.	0.003	1.0	0.999	2023-07-01	0.935	0.844	0.937	0.986	4.253	11-2570706-G-A, NC_000011.10:g.2570706G>A
VUS	14	23423609	23423609	T	C	rs730880764	MYH7	exonic	nonsynonymous SNV	MYH7:NM_000257:exon24:c.G3037A:p.E1013K	.	Likely pathogenic	Uncertain significance	criteria provided, multiple submitters, no conflicts	3.23e-05	0.0	0.999	0.995	4.23	0.899	0.961	0.818	0.942	4.018	14-23423609-C-T, NC_000014.9:g.23423609C>T
VUS	2	178748287	178748287	A	G	rs755956493	TTN	exonic	stopgain	TTN:NM_133379:exon46:c.C14113T:p.R4705X	.	Pathogenic	Uncertain significance	criteria provided, multiple submitters, no conflicts	6.475e-05	.	.	.	.	.	.	.	.	0.491	2-178748287-G-A, NC_000002.12:g.178748287G>A
VUS	2	178732612	178732612	T	C	.	TTN	exonic	stopgain	TTN:NM_133378:exon53:c.G12717A:p.W4239X,TTN:NM_001256850:exon54:c.G15498A:p.W5166X,TTN:NM_001267550:exon56:c.G16449A:p.W5483X	.	Pathogenic	.	.	.	.	.	.	.	.	.	.	.	8.279	2-178732612-C-T, NC_000002.12:g.178732612C>T
VUS	2	178785952	178785952	A	C	.	TTN	exonic	stopgain	TTN:NM_003319:exon13:c.G2128T:p.E710X,TTN:NM_133432:exon13:c.G2128T:p.E710X,TTN:NM_133437:exon13:c.G2128T:p.E710X,TTN:NM_001256850:exon14:c.G2266T:p.E756X,TTN:NM_001267550:exon14:c.G2266T:p.E756X,TTN:NM_133378:exon14:c.G2266T:p.E756X,TTN:NM_133379:exon14:c.G2266T:p.E756X	.	Pathogenic	.	.	.	.	.	.	.	.	.	.	.	7.518	2-178785952-C-A, NC_000002.12:g.178785952C>A
VUS	16	15747597	15747597	T	G	rs761994488	MYH11	exonic	nonsynonymous SNV	MYH11:NM_002474:exon19:c.C2384A:p.A795E,MYH11:NM_022844:exon19:c.C2384A:p.A795E,MYH11:NM_001040113:exon20:c.C2405A:p.A802E,MYH11:NM_001040114:exon20:c.C2405A:p.A802E	.	Likely pathogenic	.	.	.	0.0	0.997	0.942	3.745	0.697	0.433	0.830	0.947	4.174	16-15747597-G-T, NC_000016.10:g.15747597G>T
Likely pathogenic	14	23416150	23416150	T	C	rs730880809	MYH7	exonic	nonsynonymous SNV	MYH7:NM_000257:exon34:c.G4807A:p.A1603T	.	Likely pathogenic	Uncertain significance	criteria provided, multiple submitters, no conflicts	.	0.001	0.918	0.641	2.48	0.478	0.867	0.411	0.726	2.784	14-23416150-C-A, NC_000014.9:g.23416150C>A
VUS	19	11120201	11120201	A	T	.	LDLR	exonic	nonsynonymous SNV	LDLR:NM_001195800:exon11:c.T1451A:p.M484K,LDLR:NM_001195799:exon12:c.T1832A:p.M611K,LDLR:NM_001195803:exon12:c.T1574A:p.M525K,LDLR:NM_000527:exon13:c.T1955A:p.M652K,LDLR:NM_001195798:exon13:c.T1955A:p.M652K	.	Likely pathogenic	.	.	.	0.0	0.342	0.65	0.55	0.796	0.707	0.559	0.821	3.662	19-11120201-T-A, NC_000019.10:g.11120201T>A
VUS	3	46859573	46859573	G	C	rs869025485	MYL3	exonic	nonsynonymous SNV	MYL3:NM_000258:exon4:c.G383C:p.G128A	.	Likely pathogenic	Uncertain significance	criteria provided, single submitter	.	0.067	0.96	0.724	2.72	0.635	0.130	0.589	0.838	2.703	3-46859573-C-G, NC_000003.12:g.46859573C>G
VUS	19	11105229	11105229	T	C	rs750126678	LDLR	exonic	nonsynonymous SNV	LDLR:NM_001195799:exon3:c.C200T:p.T67M,LDLR:NM_000527:exon4:c.C323T:p.T108M,LDLR:NM_001195798:exon4:c.C323T:p.T108M	.	Likely pathogenic	Uncertain significance	criteria provided, single submitter	.	0.003	0.884	0.844	2.285	0.897	0.802	0.628	0.858	2.991	19-11105229-C-T, NC_000019.10:g.11105229C>T
VUS	14	23430603	23430603	A	G	.	MYH7	exonic	nonsynonymous SNV	MYH7:NM_000257:exon11:c.C956T:p.T319I	.	Likely pathogenic	.	.	.	0.001	0.035	0.477	2.045	0.761	0.881	0.396	0.714	3.082	14-23430603-G-A, NC_000014.9:g.23430603G>A
VUS	2	178748278	178748278	A	G	rs372982398	TTN	exonic	stopgain	TTN:NM_133379:exon46:c.C14122T:p.Q4708X	.	Pathogenic	.	.	.	.	.	.	.	.	.	.	.	1.095	2-178748278-G-A, NC_000002.12:g.178748278G>A
VUS	2	178688678	178688678	G	T	.	TTN	exonic	nonsynonymous SNV	TTN:NM_133378:exon123:c.A28464C:p.E9488D,TTN:NM_001256850:exon124:c.A31245C:p.E10415D,TTN:NM_001267550:exon126:c.A32196C:p.E10732D	.	Likely pathogenic	.	.	.	0.123	0.256	0.133	.	0.410	0.087	0.356	0.680	2.772	2-178688678-T-G, NC_000002.12:g.178688678T>G
VUS	14	23423686	23423686	C	T	.	MYH7	exonic	nonsynonymous SNV	MYH7:NM_000257:exon24:c.A2960G:p.E987G	.	Likely pathogenic	.	.	.	0.007	0.168	0.184	3.885	0.855	0.923	0.764	0.921	3.554	14-23423686-T-C, NC_000014.9:g.23423686T>C
VUS	2	178780065	178780065	A	G	rs1227198694	TTN	exonic	stopgain	TTN:NM_003319:exon21:c.C3526T:p.Q1176X,TTN:NM_133432:exon21:c.C3526T:p.Q1176X,TTN:NM_133437:exon21:c.C3526T:p.Q1176X,TTN:NM_001256850:exon22:c.C3664T:p.Q1222X,TTN:NM_001267550:exon22:c.C3664T:p.Q1222X,TTN:NM_133378:exon22:c.C3664T:p.Q1222X,TTN:NM_133379:exon22:c.C3664T:p.Q1222X	.	Pathogenic	Uncertain significance	criteria provided, single submitter	.	.	.	.	.	.	.	.	.	7.586	2-178780065-G-A, NC_000002.12:g.178780065G>A
VUS	2	178694894	178694894	A	G	.	TTN	exonic	nonsynonymous SNV	TTN:NM_133378:exon113:c.C27551T:p.P9184L,TTN:NM_001256850:exon114:c.C30332T:p.P10111L,TTN:NM_001267550:exon116:c.C31283T:p.P10428L	.	Likely pathogenic	.	.	.	0.007	0.998	0.987	.	0.557	0.107	0.441	0.747	3.586	2-178694894-G-A, NC_000002.12:g.178694894G>A
VUS	2	178605713	178605713	G	C	.	TTN	exonic	nonsynonymous SNV	TTN:NM_003319:exon107:c.G26387C:p.G8796A,TTN:NM_133432:exon108:c.G26762C:p.G8921A,TTN:NM_133437:exon108:c.G26963C:p.G8988A,TTN:NM_133378:exon228:c.G45878C:p.G15293A,TTN:NM_001256850:exon229:c.G48659C:p.G16220A,TTN:NM_001267550:exon279:c.G53582C:p.G17861A	.	Likely pathogenic	.	.	.	0.055	0.999	0.997	0.91	0.221	0.037	0.264	0.581	3.947	2-178605713-C-G, NC_000002.12:g.178605713C>G
VUS	19	11128065	11128065	C	T	.	LDLR	exonic	nonsynonymous SNV	LDLR:NM_001195800:exon14:c.T1865C:p.L622P,LDLR:NM_001195803:exon14:c.T1835C:p.L612P,LDLR:NM_001195799:exon15:c.T2246C:p.L749P,LDLR:NM_000527:exon16:c.T2369C:p.L790P,LDLR:NM_001195798:exon16:c.T2369C:p.L790P	.	Likely pathogenic	.	.	.	0.009	1.0	0.99	2.42	0.857	0.807	0.780	0.928	3.490	19-11128065-T-C, NC_000019.10:g.11128065T>C
Likely pathogenic	14	23418337	23418337	T	C	rs1275262402	MYH7	exonic	nonsynonymous SNV	MYH7:NM_000257:exon30:c.G4042A:p.E1348K	.	Likely pathogenic	Uncertain significance	criteria provided, multiple submitters, no conflicts	3.229e-05	0.0	0.924	0.629	4.32	0.755	0.949	0.920	0.980	4.004	14-23418337-C-T, NC_000014.9:g.23418337C>T
VUS	16	15798660	15798660	A	G	rs2042809404	MYH11	exonic	nonsynonymous SNV	MYH11:NM_001040113:exon4:c.C530T:p.T177I,MYH11:NM_001040114:exon4:c.C530T:p.T177I,MYH11:NM_002474:exon4:c.C530T:p.T177I,MYH11:NM_022844:exon4:c.C530T:p.T177I	.	Likely pathogenic	Uncertain significance	criteria provided, multiple submitters, no conflicts	.	0.0	1.0	0.998	3.965	0.884	0.456	0.833	0.948	4.007	16-15798660-G-A, NC_000016.10:g.15798660G>A
VUS	16	15748054	15748054	A	G	rs373251357	MYH11	exonic	nonsynonymous SNV	MYH11:NM_002474:exon17:c.C2173T:p.R725C,MYH11:NM_022844:exon17:c.C2173T:p.R725C,MYH11:NM_001040113:exon18:c.C2194T:p.R732C,MYH11:NM_001040114:exon18:c.C2194T:p.R732C	.	Likely pathogenic	Uncertain significance	criteria provided, single submitter	.	0.0	1.0	0.994	2.175	0.587	0.695	0.782	0.928	4.413	16-15748054-G-A, NC_000016.10:g.15748054G>A
VUS	19	11116883	11116883	T	G	.	LDLR	exonic	nonsynonymous SNV	LDLR:NM_001195800:exon10:c.G1226T:p.W409L,LDLR:NM_001195799:exon11:c.G1607T:p.W536L,LDLR:NM_001195803:exon11:c.G1349T:p.W450L,LDLR:NM_000527:exon12:c.G1730T:p.W577L,LDLR:NM_001195798:exon12:c.G1730T:p.W577L	.	Likely pathogenic	.	.	.	0.0	1.0	1.0	3.71	0.993	0.933	0.881	0.966	4.043	19-11116883-G-T, NC_000019.10:g.11116883G>T
VUS	15	48508651	48508651	A	C	.	FBN1	exonic	stopgain	FBN1:NM_000138:exon15:c.G1768T:p.E590X	.	Pathogenic	.	.	.	.	.	.	.	.	.	.	.	7.873	15-48508651-C-A, NC_000015.10:g.48508651C>A
VUS	14	23424849	23424849	T	C	rs558673680	MYH7	exonic	nonsynonymous SNV	MYH7:NM_000257:exon22:c.G2599A:p.E867K	.	Likely pathogenic	Uncertain significance	criteria provided, multiple submitters, no conflicts	3.231e-05	0.004	0.802	0.31	2.94	0.571	0.633	0.541	0.811	3.189	14-23424849-C-T, NC_000014.9:g.23424849C>T
VUS	16	15838168	15838168	A	C	.	MYH11	exonic	nonsynonymous SNV	MYH11:NM_001040113:exon2:c.G85T:p.D29Y,MYH11:NM_001040114:exon2:c.G85T:p.D29Y,MYH11:NM_002474:exon2:c.G85T:p.D29Y,MYH11:NM_022844:exon2:c.G85T:p.D29Y	.	Likely pathogenic	.	.	.	0.0	1.0	0.99	1.83	0.812	0.507	0.874	0.963	3.819	16-15838168-C-G, NC_000016.10:g.15838168C>G
VUS	2	21023602	21023602	A	C	.	APOB	exonic	stopgain	APOB:NM_000384:exon17:c.G2527T:p.G843X	.	Pathogenic	.	.	.	.	.	.	.	.	.	.	.	6.686	2-21023602-C-A, NC_000002.12:g.21023602C>A
VUS	12	32841176	32841176	A	T	.	PKP2	exonic	stopgain	PKP2:NM_001005242:exon6:c.A1408T:p.K470X,PKP2:NM_004572:exon7:c.A1540T:p.K514X	.	Pathogenic	.	.	.	.	.	.	.	.	.	.	.	8.268	12-32841176-T-A, NC_000012.12:g.32841176T>A
VUS	2	178694853	178694853	A	C	.	TTN	exonic	stopgain	TTN:NM_133378:exon113:c.G27592T:p.E9198X,TTN:NM_001256850:exon114:c.G30373T:p.E10125X,TTN:NM_001267550:exon116:c.G31324T:p.E10442X	.	Pathogenic	.	.	.	.	.	.	.	.	.	.	.	9.596	2-178694853-C-A, NC_000002.12:g.178694853C>A
VUS	6	7582858	7582858	T	C	.	DSP	exonic	stopgain	DSP:NM_001008844:exon24:c.C3799T:p.Q1267X,DSP:NM_001319034:exon24:c.C4267T:p.Q1423X,DSP:NM_004415:exon24:c.C5596T:p.Q1866X	.	Pathogenic	.	.	.	.	.	.	.	.	.	.	.	7.587	6-7582858-C-T, NC_000006.12:g.7582858C>T
VUS	3	30671916	30671916	T	G	.	TGFBR2	exonic	stopgain	TGFBR2:NM_003242:exon4:c.G733T:p.E245X,TGFBR2:NM_001024847:exon5:c.G808T:p.E270X	.	Pathogenic	.	.	.	.	.	.	.	.	.	.	.	7.953	3-30671916-G-T, NC_000003.12:g.30671916G>T
VUS	2	178749916	178749916	A	G	rs727504521	TTN	exonic	stopgain	TTN:NM_133379:exon46:c.C12484T:p.Q4162X	.	Pathogenic	Uncertain significance	criteria provided, multiple submitters, no conflicts	.	.	.	.	.	.	.	.	.	1.730	2-178749916-G-A, NC_000002.12:g.178749916G>A
VUS	2	178572033	178572033	C	G	.	TTN	exonic	nonsynonymous SNV	TTN:NM_003319:exon154:c.C46904G:p.P15635R,TTN:NM_133432:exon155:c.C47279G:p.P15760R,TTN:NM_133437:exon155:c.C47480G:p.P15827R,TTN:NM_133378:exon275:c.C66395G:p.P22132R,TTN:NM_001256850:exon276:c.C69176G:p.P23059R,TTN:NM_001267550:exon326:c.C74099G:p.P24700R	.	Likely pathogenic	.	.	.	0.002	1.0	1.0	3.925	0.492	0.012	0.487	0.778	3.466	2-178572033-G-C, NC_000002.12:g.178572033G>C
VUS	19	11110687	11110687	C	T	rs2077361498	LDLR	exonic	nonsynonymous SNV	LDLR:NM_001195800:exon5:c.T472C:p.S158P,LDLR:NM_001195799:exon6:c.T853C:p.S285P,LDLR:NM_001195803:exon6:c.T595C:p.S199P,LDLR:NM_000527:exon7:c.T976C:p.S326P,LDLR:NM_001195798:exon7:c.T976C:p.S326P	.	Likely pathogenic	Uncertain significance	reviewed by expert panel	.	0.012	0.996	0.977	2023-06-03	0.944	0.835	0.918	0.979	3.606	19-11110687-T-C, NC_000019.10:g.11110687T>C
VUS	16	15757833	15757833	G	C	.	MYH11	exonic	nonsynonymous SNV	MYH11:NM_002474:exon13:c.G1569C:p.E523D,MYH11:NM_022844:exon13:c.G1569C:p.E523D,MYH11:NM_001040113:exon14:c.G1590C:p.E530D,MYH11:NM_001040114:exon14:c.G1590C:p.E530D	.	Likely pathogenic	.	.	.	0.208	0.005	0.022	1.85	0.650	0.170	0.636	0.863	2.023	16-15757833-C-G, NC_000016.10:g.15757833C>G
VUS	2	178722926	178722926	C	A	.	TTN	exonic	nonsynonymous SNV	TTN:NM_133378:exon73:c.T18241G:p.F6081V,TTN:NM_001256850:exon74:c.T21022G:p.F7008V,TTN:NM_001267550:exon76:c.T21973G:p.F7325V	.	Likely pathogenic	.	.	.	0.448	0.999	0.997	.	0.551	0.046	0.712	0.899	3.417	2-178722926-A-C, NC_000002.12:g.178722926A>C
VUS	16	15823278	15823278	A	G	rs794728671	MYH11	exonic	nonsynonymous SNV	MYH11:NM_001040113:exon3:c.C479T:p.T160M,MYH11:NM_001040114:exon3:c.C479T:p.T160M,MYH11:NM_002474:exon3:c.C479T:p.T160M,MYH11:NM_022844:exon3:c.C479T:p.T160M	.	Likely pathogenic	Uncertain significance	criteria provided, multiple submitters, no conflicts	.	0.005	0.957	0.597	2023-04-01	0.743	0.193	0.667	0.878	3.820	16-15823278-G-A, NC_000016.10:g.15823278G>A
VUS	2	178719169	178719169	C	A	.	TTN	exonic	nonsynonymous SNV	TTN:NM_133378:exon80:c.T20489G:p.V6830G,TTN:NM_001256850:exon81:c.T23270G:p.V7757G,TTN:NM_001267550:exon83:c.T24221G:p.V8074G	.	Likely pathogenic	.	.	.	0.075	0.781	0.765	.	0.752	0.189	0.802	0.936	3.606	2-178719169-A-C, NC_000002.12:g.178719169A>C
VUS	14	23415099	23415099	A	C	.	MYH7	exonic	nonsynonymous SNV	MYH7:NM_000257:exon37:c.G5455T:p.V1819L	.	Likely pathogenic	.	.	.	0.001	0.219	0.394	2.445	0.629	0.660	0.580	0.833	2.473	14-23415099-C-A, NC_000014.9:g.23415099C>A
VUS	14	23430641	23430641	C	G	.	MYH7	exonic	nonsynonymous SNV	MYH7:NM_000257:exon11:c.C918G:p.N306K	.	Likely pathogenic	.	.	.	0.0	0.459	0.673	1.59	0.716	0.931	0.661	0.875	3.783	14-23430641-G-C, NC_000014.9:g.23430641G>C
VUS	16	15823373	15823373	T	A	.	MYH11	exonic	stopgain	MYH11:NM_001040113:exon3:c.T384A:p.Y128X,MYH11:NM_001040114:exon3:c.T384A:p.Y128X,MYH11:NM_002474:exon3:c.T384A:p.Y128X,MYH11:NM_022844:exon3:c.T384A:p.Y128X	.	Pathogenic	.	.	.	.	.	.	.	.	.	.	.	7.592	16-15823373-A-T, NC_000016.10:g.15823373A>T
VUS	2	178733447	178733447	T	G	.	TTN	exonic	stopgain	TTN:NM_133378:exon51:c.C12114A:p.Y4038X,TTN:NM_001256850:exon52:c.C14895A:p.Y4965X,TTN:NM_001267550:exon54:c.C15846A:p.Y5282X	.	Pathogenic	.	.	.	.	.	.	.	.	.	.	.	6.769	2-178733447-G-T, NC_000002.12:g.178733447G>T
VUS	14	23423690	23423690	G	C	.	MYH7	exonic	nonsynonymous SNV	MYH7:NM_000257:exon24:c.G2956C:p.D986H	.	Likely pathogenic	.	.	.	0.0	0.994	0.926	3.395	0.864	0.923	0.836	0.949	3.818	14-23423690-C-G, NC_000014.9:g.23423690C>G
VUS	2	178532093	178532093	A	C	.	TTN	exonic	nonsynonymous SNV	TTN:NM_003319:exon186:c.G77327T:p.R25776L,TTN:NM_133432:exon187:c.G77702T:p.R25901L,TTN:NM_133437:exon187:c.G77903T:p.R25968L,TTN:NM_133378:exon307:c.G96818T:p.R32273L,TTN:NM_001256850:exon308:c.G99599T:p.R33200L,TTN:NM_001267550:exon358:c.G104522T:p.R34841L	.	Likely pathogenic	.	.	.	0.005	1.0	0.995	0	0.546	0.166	0.440	0.747	3.464	2-178532093-C-A, NC_000002.12:g.178532093C>A
VUS	19	11129648	11129648	C	A	.	LDLR	exonic	nonsynonymous SNV	LDLR:NM_001195800:exon15:c.A2021C:p.Q674P,LDLR:NM_001195803:exon15:c.A1991C:p.Q664P,LDLR:NM_001195799:exon16:c.A2402C:p.Q801P,LDLR:NM_000527:exon17:c.A2525C:p.Q842P,LDLR:NM_001195798:exon17:c.A2525C:p.Q842P	.	Likely pathogenic	.	.	.	0.01	0.057	0.029	2.91	0.728	0.256	0.499	0.785	2.645	19-11129648-A-C, NC_000019.10:g.11129648A>C
VUS	2	178720228	178720228	C	G	.	TTN	exonic	stopgain	TTN:NM_133378:exon78:c.C19682G:p.S6561X,TTN:NM_001256850:exon79:c.C22463G:p.S7488X,TTN:NM_001267550:exon81:c.C23414G:p.S7805X	.	Pathogenic	.	.	.	.	.	.	.	.	.	.	.	8.794	2-178720228-G-C, NC_000002.12:g.178720228G>C
VUS	14	23422251	23422251	T	G	.	MYH7	exonic	nonsynonymous SNV	MYH7:NM_000257:exon25:c.C3174A:p.D1058E	.	Likely pathogenic	.	.	.	0.031	0.999	0.997	1.505	0.824	0.757	0.624	0.856	2.998	14-23422251-G-T, NC_000014.9:g.23422251G>T
VUS	2	178561972	178561972	G	C	rs780958039	TTN	exonic	nonsynonymous SNV	TTN:NM_003319:exon154:c.G56965C:p.D18989H,TTN:NM_133432:exon155:c.G57340C:p.D19114H,TTN:NM_133437:exon155:c.G57541C:p.D19181H,TTN:NM_133378:exon275:c.G76456C:p.D25486H,TTN:NM_001256850:exon276:c.G79237C:p.D26413H,TTN:NM_001267550:exon326:c.G84160C:p.D28054H	.	Likely pathogenic	Uncertain significance	criteria provided, single submitter	.	0.005	0.997	0.819	3.705	0.486	0.014	0.400	0.717	3.276	2-178561972-C-G, NC_000002.12:g.178561972C>G
VUS	14	23416219	23416219	G	C	.	MYH7	exonic	nonsynonymous SNV	MYH7:NM_000257:exon34:c.G4738C:p.D1580H	.	Likely pathogenic	.	.	.	0.0	0.94	0.943	3.98	0.756	0.841	0.868	0.961	3.589	14-23416219-C-G, NC_000014.9:g.23416219C>G
VUS	2	178561098	178561098	A	G	.	TTN	exonic	nonsynonymous SNV	TTN:NM_003319:exon154:c.C57839T:p.P19280L,TTN:NM_133432:exon155:c.C58214T:p.P19405L,TTN:NM_133437:exon155:c.C58415T:p.P19472L,TTN:NM_133378:exon275:c.C77330T:p.P25777L,TTN:NM_001256850:exon276:c.C80111T:p.P26704L,TTN:NM_001267550:exon326:c.C85034T:p.P28345L	.	Likely pathogenic	.	.	.	0.01	1.0	0.997	2.525	0.536	0.061	0.444	0.749	3.607	2-178561098-G-A, NC_000002.12:g.178561098G>A
VUS	14	23415225	23415225	T	C	rs200939753	MYH7	exonic	nonsynonymous SNV	MYH7:NM_000257:exon37:c.G5329A:p.A1777T	.	Likely pathogenic	Uncertain significance	reviewed by expert panel	0.0001	0.028	0.982	0.869	2.685	0.659	0.857	0.695	0.891	3.645	14-23415225-C-T, NC_000014.9:g.23415225C>T
Likely pathogenic	14	23429784	23429784	G	C	rs773599095	MYH7	exonic	nonsynonymous SNV	MYH7:NM_000257:exon12:c.G1129C:p.G377R	.	Likely pathogenic	Uncertain significance	criteria provided, multiple submitters, no conflicts	3.236e-05	0.0	0.945	0.894	2.495	0.914	0.960	0.921	0.980	3.444	14-23429784-C-G, NC_000014.9:g.23429784C>G
VUS	14	23415506	23415506	G	T	.	MYH7	exonic	nonsynonymous SNV	MYH7:NM_000257:exon36:c.A5158C:p.N1720H	.	Likely pathogenic	.	.	.	0.0	0.993	0.981	3.32	0.809	0.940	0.816	0.942	4.386	14-23415506-T-G, NC_000014.9:g.23415506T>G
VUS	12	110919180	110919180	A	G	.	MYL2	exonic	nonsynonymous SNV	MYL2:NM_000432:exon2:c.C17T:p.A6V	.	Likely pathogenic	.	.	.	0.018	0.993	0.935	2.015	0.592	0.252	0.530	0.804	3.761	12-110919180-G-A, NC_000012.12:g.110919180G>A
VUS	16	15724181	15724181	A	T	.	MYH11	exonic	stopgain	MYH11:NM_002474:exon31:c.A4345T:p.K1449X,MYH11:NM_022844:exon31:c.A4345T:p.K1449X,MYH11:NM_001040113:exon32:c.A4366T:p.K1456X,MYH11:NM_001040114:exon32:c.A4366T:p.K1456X	.	Pathogenic	.	.	.	.	.	.	.	.	.	.	.	9.125	16-15724181-T-A, NC_000016.10:g.15724181T>A
Likely pathogenic	14	23415385	23415385	A	G	rs727505294	MYH7	exonic	nonsynonymous SNV	MYH7:NM_000257:exon36:c.C5279T:p.T1760M	.	Likely pathogenic	Uncertain significance	criteria provided, multiple submitters, no conflicts	3.229e-05	0.0	1.0	0.992	2.945	0.668	0.750	0.744	0.913	3.704	14-23415385-G-A, NC_000014.9:g.23415385G>A
VUS	1	237566647	237566647	T	G	rs767849564	RYR2	exonic	stopgain	RYR2:NM_001035:exon28:c.G3295T:p.G1099X	.	Pathogenic	.	.	.	.	.	.	.	.	.	.	.	8.914	1-237566647-G-T, NC_000001.11:g.237566647G>T
VUS	2	178728511	178728511	C	A	.	TTN	exonic	stopgain	TTN:NM_133378:exon63:c.T15683G:p.L5228X,TTN:NM_001256850:exon64:c.T18464G:p.L6155X,TTN:NM_001267550:exon66:c.T19415G:p.L6472X	.	Pathogenic	.	.	.	.	.	.	.	.	.	.	.	9.131	2-178728511-A-C, NC_000002.12:g.178728511A>C
VUS	1	237500807	237500807	A	C	.	RYR2	exonic	stopgain	RYR2:NM_001035:exon21:c.C2300A:p.S767X	.	Pathogenic	.	.	.	.	.	.	.	.	.	.	.	7.868	1-237500807-C-A, NC_000001.11:g.237500807C>A
VUS	2	178610389	178610389	T	C	.	TTN	exonic	nonsynonymous SNV	TTN:NM_003319:exon99:c.G23942A:p.G7981D,TTN:NM_133432:exon100:c.G24317A:p.G8106D,TTN:NM_133437:exon100:c.G24518A:p.G8173D,TTN:NM_133378:exon220:c.G43433A:p.G14478D,TTN:NM_001256850:exon221:c.G46214A:p.G15405D,TTN:NM_001267550:exon271:c.G51137A:p.G17046D	.	Likely pathogenic	.	.	.	0.475	1.0	0.999	0.065	0.143	0.024	0.463	0.762	3.824	2-178610389-C-T, NC_000002.12:g.178610389C>T
VUS	2	189011645	189011645	A	G	.	COL3A1	exonic	stopgain	COL3A1:NM_000090:exon51:c.G4272A:p.W1424X	.	Pathogenic	.	.	.	.	.	.	.	.	.	.	.	9.437	2-189011645-G-A, NC_000002.12:g.189011645G>A
VUS	3	46863281	46863281	G	A	rs2106914314	MYL3	exonic	nonsynonymous SNV	MYL3:NM_000258:exon1:c.T110C:p.F37S	.	Likely pathogenic	Uncertain significance	criteria provided, single submitter	.	0.02	0.991	0.865	3.21	0.760	0.454	0.626	0.857	3.897	3-46863281-A-G, NC_000003.12:g.46863281A>G
VUS	2	178590910	178590910	A	G	rs760277470	TTN	exonic	nonsynonymous SNV	TTN:NM_003319:exon132:c.C33620T:p.P11207L,TTN:NM_133432:exon133:c.C33995T:p.P11332L,TTN:NM_133437:exon133:c.C34196T:p.P11399L,TTN:NM_133378:exon253:c.C53111T:p.P17704L,TTN:NM_001256850:exon254:c.C55892T:p.P18631L,TTN:NM_001267550:exon304:c.C60815T:p.P20272L	.	Likely pathogenic	Uncertain significance	criteria provided, multiple submitters, no conflicts	.	0.004	1.0	0.998	4.025	0.588	0.019	0.477	0.771	3.597	2-178590910-G-A, NC_000002.12:g.178590910G>A
VUS	2	178804626	178804626	A	G	rs201490999	TTN	exonic	nonsynonymous SNV	TTN:NM_001256850:exon2:c.C17T:p.P6L,TTN:NM_001267550:exon2:c.C17T:p.P6L,TTN:NM_003319:exon2:c.C17T:p.P6L,TTN:NM_133378:exon2:c.C17T:p.P6L,TTN:NM_133379:exon2:c.C17T:p.P6L,TTN:NM_133432:exon2:c.C17T:p.P6L,TTN:NM_133437:exon2:c.C17T:p.P6L	.	Likely pathogenic	Uncertain significance	criteria provided, multiple submitters, no conflicts	.	0.0	1.0	0.998	.	0.813	0.043	0.556	0.819	4.141	2-178804626-G-A, NC_000002.12:g.178804626G>A
VUS	14	23430591	23430591	C	A	rs397516275	MYH7	exonic	nonsynonymous SNV	MYH7:NM_000257:exon11:c.T968G:p.I323S	.	Likely pathogenic	Uncertain significance	criteria provided, single submitter	.	0.0	0.519	0.699	3.105	0.834	0.949	0.857	0.957	3.638	14-23430591-A-C, NC_000014.9:g.23430591A>C
VUS	2	178731813	178731813	A	G	.	TTN	exonic	stopgain	TTN:NM_133378:exon55:c.C13330T:p.Q4444X,TTN:NM_001256850:exon56:c.C16111T:p.Q5371X,TTN:NM_001267550:exon58:c.C17062T:p.Q5688X	.	Pathogenic	.	.	.	.	.	.	.	.	.	.	.	8.039	2-178731813-G-A, NC_000002.12:g.178731813G>A
VUS	2	178745756	178745756	T	G	.	TTN	exonic	stopgain	TTN:NM_133379:exon46:c.C16644A:p.Y5548X	.	Pathogenic	.	.	.	.	.	.	.	.	.	.	.	1.134	2-178745756-G-T, NC_000002.12:g.178745756G>T
VUS	16	15778801	15778801	A	C	.	MYH11	exonic	nonsynonymous SNV	MYH11:NM_002474:exon7:c.G769T:p.V257L,MYH11:NM_022844:exon7:c.G769T:p.V257L,MYH11:NM_001040113:exon8:c.G790T:p.V264L,MYH11:NM_001040114:exon8:c.G790T:p.V264L	.	Likely pathogenic	.	.	.	0.031	0.091	0.153	1.62	0.614	0.320	0.677	0.883	2.627	16-15778801-C-A, NC_000016.10:g.15778801C>A
VUS	3	46863381	46863381	G	T	rs1404760917	MYL3	exonic	nonsynonymous SNV	MYL3:NM_000258:exon1:c.A10C:p.K4Q	.	Likely pathogenic	Uncertain significance	no assertion criteria provided	.	0.117	0.997	0.918	3.31	0.798	0.191	0.452	0.755	3.438	3-46863381-T-G, NC_000003.12:g.46863381T>G
VUS	16	15750292	15750292	A	G	rs745878375	MYH11	exonic	nonsynonymous SNV	MYH11:NM_002474:exon16:c.C1904T:p.T635M,MYH11:NM_022844:exon16:c.C1904T:p.T635M,MYH11:NM_001040113:exon17:c.C1925T:p.T642M,MYH11:NM_001040114:exon17:c.C1925T:p.T642M	.	Likely pathogenic	Uncertain significance	criteria provided, multiple submitters, no conflicts	.	0.026	0.619	0.5	1.895	0.615	0.078	0.553	0.818	3.850	16-15750292-G-A, NC_000016.10:g.15750292G>A
VUS	2	178537223	178537223	A	C	rs762113070	TTN	exonic	stopgain	TTN:NM_003319:exon184:c.G72691T:p.G24231X,TTN:NM_133432:exon185:c.G73066T:p.G24356X,TTN:NM_133437:exon185:c.G73267T:p.G24423X,TTN:NM_133378:exon305:c.G92182T:p.G30728X,TTN:NM_001256850:exon306:c.G94963T:p.G31655X,TTN:NM_001267550:exon356:c.G99886T:p.G33296X	.	Pathogenic	.	.	.	.	.	.	.	.	.	.	.	16.745	2-178537223-C-A, NC_000002.12:g.178537223C>A
VUS	6	123337619	123337619	A	C	.	TRDN	exonic	stopgain	TRDN:NM_006073:exon22:c.G1420T:p.E474X	.	Pathogenic	.	.	.	.	.	.	.	.	.	.	.	12.365	6-123337619-C-A, NC_000006.12:g.123337619C>A
VUS	2	178551839	178551839	C	G	.	TTN	exonic	stopgain	TTN:NM_003319:exon163:c.C63866G:p.S21289X,TTN:NM_133432:exon164:c.C64241G:p.S21414X,TTN:NM_133437:exon164:c.C64442G:p.S21481X,TTN:NM_133378:exon284:c.C83357G:p.S27786X,TTN:NM_001256850:exon285:c.C86138G:p.S28713X,TTN:NM_001267550:exon335:c.C91061G:p.S30354X	.	Pathogenic	.	.	.	.	.	.	.	.	.	.	.	16.095	2-178551839-G-C, NC_000002.12:g.178551839G>C
Likely pathogenic	2	178724141	178724141	A	G	rs576359448	TTN	exonic	stopgain	TTN:NM_133378:exon70:c.C17386T:p.R5796X,TTN:NM_001256850:exon71:c.C20167T:p.R6723X,TTN:NM_001267550:exon73:c.C21118T:p.R7040X	.	Pathogenic	Uncertain significance	criteria provided, multiple submitters, no conflicts	.	.	.	.	.	.	.	.	.	8.927	2-178724141-G-A, NC_000002.12:g.178724141G>A
VUS	2	178777836	178777836	A	G	.	TTN	exonic	stopgain	TTN:NM_003319:exon24:c.C4210T:p.Q1404X,TTN:NM_133432:exon24:c.C4210T:p.Q1404X,TTN:NM_133437:exon24:c.C4210T:p.Q1404X,TTN:NM_001256850:exon25:c.C4348T:p.Q1450X,TTN:NM_001267550:exon25:c.C4348T:p.Q1450X,TTN:NM_133378:exon25:c.C4348T:p.Q1450X,TTN:NM_133379:exon25:c.C4348T:p.Q1450X	.	Pathogenic	.	.	.	.	.	.	.	.	.	.	.	7.878	2-178777836-G-A, NC_000002.12:g.178777836G>A
Likely pathogenic	14	23416278	23416278	T	C	rs730880806	MYH7	exonic	nonsynonymous SNV	MYH7:NM_000257:exon34:c.G4679A:p.R1560Q	.	Likely pathogenic	Uncertain significance	criteria provided, multiple submitters, no conflicts	6.471e-05	0.027	0.562	0.166	3.215	0.613	0.936	0.705	0.896	3.280	14-23416278-C-T, NC_000014.9:g.23416278C>T
VUS	1	115705263	115705263	A	G	.	CASQ2	exonic	stopgain	CASQ2:NM_001232:exon9:c.C868T:p.Q290X	.	Pathogenic	.	.	.	.	.	.	.	.	.	.	.	8.770	1-115705263-G-A, NC_000001.11:g.115705263G>A
VUS	16	15776159	15776159	A	G	rs2042216578	MYH11	exonic	nonsynonymous SNV	MYH11:NM_002474:exon8:c.C808T:p.R270W,MYH11:NM_022844:exon8:c.C808T:p.R270W,MYH11:NM_001040113:exon9:c.C829T:p.R277W,MYH11:NM_001040114:exon9:c.C829T:p.R277W	.	Likely pathogenic	Uncertain significance	criteria provided, single submitter	.	0.0	1.0	0.998	4.635	0.973	0.774	0.929	0.983	4.149	16-15776159-G-A, NC_000016.10:g.15776159G>A
VUS	6	7577777	7577777	G	A	.	DSP	splicing	.	.	NM_001008844:exon21:c.2878-2A>G;NM_004415:exon21:c.2878-2A>G;NM_001319034:exon21:c.2878-2A>G	Pathogenic	.	.	.	.	.	.	.	.	.	.	.	5.521	6-7577777-A-G, NC_000006.12:g.7577777A>G
VUS	6	123279055	123279055	T	C	rs189125299	TRDN	splicing	.	.	NM_006073:exon25:c.1537+1G>A	Pathogenic	Uncertain significance	criteria provided, multiple submitters, no conflicts	0.0002	.	.	.	.	.	.	.	.	4.109	6-123279055-C-T, NC_000006.12:g.123279055C>T
VUS	9	99105303	99105303	T	G	.	TGFBR1	splicing	.	.	NM_001306210:exon1:c.97+1G>T;NM_004612:exon1:c.97+1G>T;NM_001130916:exon1:c.97+1G>T	Pathogenic	.	.	.	.	.	.	.	.	.	.	.	4.952	9-99105303-G-T, NC_000009.12:g.99105303G>T
VUS	15	34792570	34792570	T	C	.	ACTC1	splicing	.	.	NM_005159:exon4:c.455-1G>A	Pathogenic	.	.	.	.	.	.	.	.	.	.	.	5.187	15-34792570-C-T, NC_000015.10:g.34792570C>T
VUS	2	178764176	178764176	G	C	.	TTN	splicing	.	.	NM_001267550:exon43:c.10114+1G>C;NM_133378:exon43:c.10114+1G>C;NM_001256850:exon43:c.10114+1G>C;NM_133432:exon42:c.9976+1G>C;NM_003319:exon42:c.9976+1G>C;NM_133437:exon42:c.9976+1G>C;NM_133379:exon43:c.10114+1G>C	Pathogenic	.	.	.	.	.	.	.	.	.	.	.	5.145	2-178764176-C-G, NC_000002.12:g.178764176C>G
VUS	2	178685252	178685252	A	C	.	TTN	splicing	.	.	NM_001267550:exon129:c.32470+1G>T;NM_133378:exon126:c.28738+1G>T;NM_001256850:exon127:c.31519+1G>T	Pathogenic	.	.	.	.	.	.	.	.	.	.	.	5.154	2-178685252-C-A, NC_000002.12:g.178685252C>A
VUS	2	178728109	178728109	A	C	rs1060500423	TTN	splicing	.	.	NM_001267550:exon67:c.19714+1G>T;NM_133378:exon64:c.15982+1G>T;NM_001256850:exon65:c.18763+1G>T	Pathogenic	Uncertain significance	criteria provided, single submitter	.	.	.	.	.	.	.	.	.	5.211	2-178728109-C-A, NC_000002.12:g.178728109C>A
VUS	1	237660076	237660076	C	T	.	RYR2	splicing	.	.	NM_001035:exon55:c.8298+2T>C	Pathogenic	.	.	.	.	.	.	.	.	.	.	.	4.697	1-237660076-T-C, NC_000001.11:g.237660076T>C
VUS	6	123375604	123375604	A	C	.	TRDN	splicing	.	.	NM_006073:exon19:c.1273+1G>T;NM_001251987:exon19:c.1276+1G>T	Pathogenic	.	.	.	.	.	.	.	.	.	.	.	3.915	6-123375604-C-A, NC_000006.12:g.123375604C>A
VUS	2	178769678	178769678	A	C	.	TTN	splicing	.	.	NM_001267550:exon37:c.8902+1G>T;NM_133378:exon37:c.8902+1G>T;NM_001256850:exon37:c.8902+1G>T;NM_133432:exon36:c.8764+1G>T;NM_003319:exon36:c.8764+1G>T;NM_133437:exon36:c.8764+1G>T;NM_133379:exon37:c.8902+1G>T	Pathogenic	.	.	.	.	.	.	.	.	.	.	.	5.222	2-178769678-C-A, NC_000002.12:g.178769678C>A
VUS	12	32792494	32792494	C	T	.	PKP2	splicing	.	.	NM_001005242:exon13:c.2446-2A>G;NM_004572:exon14:c.2578-2A>G	Pathogenic	.	.	.	.	.	.	.	.	.	.	.	6.041	12-32792494-T-C, NC_000012.12:g.32792494T>C
VUS	2	178675037	178675037	G	A	rs1577253441	TTN	splicing	.	.	NM_001267550:exon150:c.34612+2T>C;NM_133378:exon145:c.30709+2T>C;NM_001256850:exon146:c.33490+2T>C	Pathogenic	Uncertain significance	criteria provided, single submitter	.	.	.	.	.	.	.	.	.	4.654	2-178675037-A-G, NC_000002.12:g.178675037A>G
VUS	2	178688110	178688110	A	C	rs1577433734	TTN	splicing	.	.	NM_001267550:exon127:c.32311+1G>T;NM_133378:exon124:c.28579+1G>T;NM_001256850:exon125:c.31360+1G>T	Pathogenic	Uncertain significance	criteria provided, single submitter	.	.	.	.	.	.	.	.	.	5.090	2-178688110-C-A, NC_000002.12:g.178688110C>A
VUS	2	178669590	178669590	G	A	.	TTN	splicing	.	.	NM_001267550:exon158:c.35470+2T>C	Pathogenic	.	.	.	.	.	.	.	.	.	.	.	4.118	2-178669590-A-G, NC_000002.12:g.178669590A>G
VUS	2	178710633	178710633	C	A	.	TTN	splicing	.	.	NM_001267550:exon98:c.28462+2T>G;NM_133378:exon95:c.24730+2T>G;NM_001256850:exon96:c.27511+2T>G	Pathogenic	.	.	.	.	.	.	.	.	.	.	.	5.256	2-178710633-A-C, NC_000002.12:g.178710633A>C
VUS	16	15738690	15738690	C	T	.	MYH11	splicing	.	.	NM_001040113:exon25:c.3019-2A>G;NM_002474:exon24:c.2998-2A>G;NM_001040114:exon25:c.3019-2A>G;NM_022844:exon24:c.2998-2A>G	Pathogenic	.	.	.	.	.	.	.	.	.	.	.	5.655	16-15738690-T-C, NC_000016.10:g.15738690T>C
VUS	2	188994723	188994723	T	G	.	COL3A1	splicing	.	.	NM_000090:exon20:c.1348-1G>T	Pathogenic	.	.	.	.	.	.	.	.	.	.	.	5.862	2-188994723-G-T, NC_000002.12:g.188994723G>T
VUS	9	99105304	99105304	C	T	.	TGFBR1	splicing	.	.	NM_001306210:exon1:c.97+2T>C;NM_004612:exon1:c.97+2T>C;NM_001130916:exon1:c.97+2T>C	Pathogenic	.	.	.	.	.	.	.	.	.	.	.	4.228	9-99105304-T-C, NC_000009.12:g.99105304T>C
VUS	7	128845988	128845988	T	A	rs113461688	FLNC	splicing	.	.	NM_001127487:exon22:c.3791-2A>T;NM_001458:exon22:c.3791-2A>T	Pathogenic	Uncertain significance	criteria provided, single submitter	.	.	.	.	.	.	.	.	.	5.214	7-128845988-A-T, NC_000007.14:g.128845988A>T
VUS	2	178675996	178675996	G	C	.	TTN	splicing	.	.	NM_001267550:exon148:c.34379-1G>C;NM_133378:exon144:c.30560-1G>C;NM_001256850:exon145:c.33341-1G>C	Pathogenic	.	.	.	.	.	.	.	.	.	.	.	4.948	2-178675996-C-G, NC_000002.12:g.178675996C>G
VUS	2	178683209	178683209	G	A	rs2154273077	TTN	splicing	.	.	NM_001267550:exon134:c.32887+2T>C;NM_133378:exon131:c.29155+2T>C;NM_001256850:exon132:c.31936+2T>C	Pathogenic	Uncertain significance	criteria provided, single submitter	.	.	.	.	.	.	.	.	.	3.940	2-178683209-A-G, NC_000002.12:g.178683209A>G
VUS	2	178672634	178672634	T	C	rs377319699	TTN	splicing	.	.	NM_001267550:exon153:c.34855+1G>A;NM_133378:exon148:c.30952+1G>A;NM_001256850:exon149:c.33733+1G>A	Pathogenic	Uncertain significance	criteria provided, multiple submitters, no conflicts	.	.	.	.	.	.	.	.	.	5.160	2-178672634-C-T, NC_000002.12:g.178672634C>T
VUS	2	178756799	178756799	A	T	.	TTN	splicing	.	.	NM_001267550:exon46:c.10679-2A>T;NM_133437:exon44:c.10166-2A>T	Pathogenic	.	.	.	.	.	.	.	.	.	.	.	4.069	2-178756799-T-A, NC_000002.12:g.178756799T>A
VUS	1	156126916	156126916	A	G	rs1385802193	LMNA	splicing	.	.	NM_001282624:exon2:c.113+1G>A	Pathogenic	.	.	.	.	.	.	.	.	.	.	.	3.766	1-156126916-G-A, NC_000001.11:g.156126916G>A
VUS	2	178663817	178663817	G	A	rs1426178024	TTN	splicing	.	.	NM_001267550:exon170:c.36448+2T>C	Pathogenic	Uncertain significance	criteria provided, single submitter	.	.	.	.	.	.	.	.	.	3.955	2-178663817-A-G, NC_000002.12:g.178663817A>G
VUS	2	178633678	178633678	G	T	.	TTN	splicing	.	.	NM_001267550:exon232:c.42683-2A>C;NM_133378:exon181:c.34979-2A>C;NM_001256850:exon182:c.37760-2A>C;NM_133432:exon61:c.15863-2A>C;NM_003319:exon60:c.15488-2A>C;NM_133437:exon61:c.16064-2A>C	Pathogenic	.	.	.	.	.	.	.	.	.	.	.	5.725	2-178633678-T-G, NC_000002.12:g.178633678T>G
VUS	2	21038113	21038113	C	T	rs866078031	APOB	splicing	.	.	NM_000384:exon5:c.384-2A>G	Pathogenic	.	.	.	.	.	.	.	.	.	.	.	5.251	2-21038113-T-C, NC_000002.12:g.21038113T>C
VUS	2	178684751	178684751	A	T	.	TTN	splicing	.	.	NM_001267550:exon131:c.32555-2A>T;NM_133378:exon128:c.28823-2A>T;NM_001256850:exon129:c.31604-2A>T	Pathogenic	.	.	.	.	.	.	.	.	.	.	.	5.755	2-178684751-T-A, NC_000002.12:g.178684751T>A
VUS	6	123366184	123366184	C	T	.	TRDN	splicing	.	.	NM_006073:exon20:c.1274-2A>G;NM_001251987:exon20:c.1277-2A>G	Pathogenic	.	.	.	.	.	.	.	.	.	.	.	5.167	6-123366184-T-C, NC_000006.12:g.123366184T>C
VUS	3	14139299	14139299	C	T	rs748618994	TMEM43	splicing	.	.	NM_024334:exon11:c.1000+2T>C	Pathogenic	Uncertain significance	criteria provided, multiple submitters, no conflicts	.	.	.	.	.	.	.	.	.	4.927	3-14139299-T-C, NC_000003.12:g.14139299T>C
VUS	6	123547339	123547339	A	C	.	TRDN	splicing	.	.	NM_006073:exon4:c.424+1G>T;NM_001251987:exon4:c.424+1G>T;NM_001256020:exon4:c.424+1G>T;NM_001256021:exon4:c.424+1G>T;NM_001256022:exon4:c.424+1G>T	Pathogenic	.	.	.	.	.	.	.	.	.	.	.	4.742	6-123547339-C-A, NC_000006.12:g.123547339C>A
VUS	2	178689051	178689051	G	A	.	TTN	splicing	.	.	NM_001267550:exon125:c.32095+2T>C;NM_133378:exon122:c.28363+2T>C;NM_001256850:exon123:c.31144+2T>C	Pathogenic	.	.	.	.	.	.	.	.	.	.	.	4.127	2-178689051-A-G, NC_000002.12:g.178689051A>G
VUS	1	237369610	237369610	C	T	.	RYR2	splicing	.	.	NM_001035:exon6:c.384+2T>C	Pathogenic	.	.	.	.	.	.	.	.	.	.	.	5.088	1-237369610-T-C, NC_000001.11:g.237369610T>C
VUS	2	178652651	178652651	G	A	.	TTN	splicing	.	.	NM_001267550:exon201:c.39043+2T>C	Pathogenic	.	.	.	.	.	.	.	.	.	.	.	4.259	2-178652651-A-G, NC_000002.12:g.178652651A>G
VUS	2	178694598	178694598	A	C	rs6749719	TTN	splicing	.	.	NM_001267550:exon117:c.31426+1G>T;NM_133378:exon114:c.27694+1G>T;NM_001256850:exon115:c.30475+1G>T	Pathogenic	Uncertain significance	criteria provided, single submitter	.	.	.	.	.	.	.	.	.	5.097	2-178694598-C-A, NC_000002.12:g.178694598C>A
VUS	2	178601881	178601881	T	C	.	TTN	splicing	.	.	NM_001267550:exon285:c.55302+1G>A;NM_133378:exon234:c.47598+1G>A;NM_001256850:exon235:c.50379+1G>A;NM_133432:exon114:c.28482+1G>A;NM_003319:exon113:c.28107+1G>A;NM_133437:exon114:c.28683+1G>A	Pathogenic	.	.	.	.	.	.	.	.	.	.	.	4.556	2-178601881-C-T, NC_000002.12:g.178601881C>T
VUS	2	178610089	178610089	G	C	.	TTN	splicing	.	.	NM_001267550:exon271:c.51436+1G>C;NM_133378:exon220:c.43732+1G>C;NM_001256850:exon221:c.46513+1G>C;NM_133432:exon100:c.24616+1G>C;NM_003319:exon99:c.24241+1G>C;NM_133437:exon100:c.24817+1G>C	Pathogenic	.	.	.	.	.	.	.	.	.	.	.	5.087	2-178610089-C-G, NC_000002.12:g.178610089C>G
VUS	18	31074682	31074682	A	C	.	DSC2	splicing	.	.	NM_004949:exon12:c.1888+1G>T;NM_024422:exon12:c.1888+1G>T	Pathogenic	.	.	.	.	.	.	.	.	.	.	.	4.634	18-31074682-C-A, NC_000018.10:g.31074682C>A
VUS	2	189001535	189001535	T	G	.	COL3A1	splicing	.	.	NM_000090:exon34:c.2338-1G>T	Pathogenic	.	.	.	.	.	.	.	.	.	.	.	6.308	2-189001535-G-T, NC_000002.12:g.189001535G>T
VUS	1	201373212	201373212	G	A	.	TNNT2	splicing	.	.	NM_001001430:exon2:c.41+2T>C;NM_001001431:exon2:c.41+2T>C;NM_001276345:exon2:c.41+2T>C;NM_001001432:exon2:c.42+1T>C;NM_001276347:exon2:c.41+2T>C;NM_000364:exon2:c.41+2T>C;NM_001276346:exon2:c.41+2T>C	Pathogenic	.	.	.	.	.	.	.	.	.	.	.	5.433	1-201373212-A-G, NC_000001.11:g.201373212A>G
VUS	2	178549475	178549475	G	T	.	TTN	splicing	.	.	NM_001267550:exon339:c.92153-2A>C;NM_133378:exon288:c.84449-2A>C;NM_001256850:exon289:c.87230-2A>C;NM_133432:exon168:c.65333-2A>C;NM_003319:exon167:c.64958-2A>C;NM_133437:exon168:c.65534-2A>C	Pathogenic	.	.	.	.	.	.	.	.	.	.	.	5.493	2-178549475-T-G, NC_000002.12:g.178549475T>G
VUS	2	178580321	178580321	T	C	.	TTN	splicing	.	.	NM_001267550:exon317:c.67057+1G>A;NM_133378:exon266:c.59353+1G>A;NM_001256850:exon267:c.62134+1G>A;NM_133432:exon146:c.40237+1G>A;NM_003319:exon145:c.39862+1G>A;NM_133437:exon146:c.40438+1G>A	Pathogenic	.	.	.	.	.	.	.	.	.	.	.	5.249	2-178580321-C-T, NC_000002.12:g.178580321C>T
VUS	16	15782384	15782384	T	C	rs778155466	MYH11	splicing	.	.	NM_001040113:exon7:c.747+1G>A;NM_002474:exon6:c.726+1G>A;NM_001040114:exon7:c.747+1G>A;NM_022844:exon6:c.726+1G>A	Pathogenic	Uncertain significance	criteria provided, single submitter	.	.	.	.	.	.	.	.	.	5.431	16-15782384-C-T, NC_000016.10:g.15782384C>T
VUS	2	178718320	178718320	T	A	.	TTN	splicing	.	.	NM_001267550:exon85:c.24784+2T>A;NM_133378:exon82:c.21052+2T>A;NM_001256850:exon83:c.23833+2T>A	Pathogenic	.	.	.	.	.	.	.	.	.	.	.	5.243	2-178718320-A-T, NC_000002.12:g.178718320A>T
VUS	2	178730504	178730504	G	C	.	TTN	splicing	.	.	NM_001267550:exon61:c.18028+1G>C;NM_133378:exon58:c.14296+1G>C;NM_001256850:exon59:c.17077+1G>C	Pathogenic	.	.	.	.	.	.	.	.	.	.	.	4.790	2-178730504-C-G, NC_000002.12:g.178730504C>G
VUS	1	115705191	115705191	G	C	rs905985075	CASQ2	splicing	.	.	NM_001232:exon9:c.939+1G>C	Pathogenic	.	.	.	.	.	.	.	.	.	.	.	5.681	1-115705191-C-G, NC_000001.11:g.115705191C>G
VUS	11	47341136	47341136	C	A	.	MYBPC3	splicing	.	.	NM_000256:exon18:c.1897+2T>G	Pathogenic	.	.	.	.	.	.	.	.	.	.	.	6.357	11-47341136-A-C, NC_000011.10:g.47341136A>C
VUS	6	123259622	123259622	G	A	.	TRDN	splicing	.	.	NM_006073:exon35:c.1870+2T>C	Pathogenic	.	.	.	.	.	.	.	.	.	.	.	3.823	6-123259622-A-G, NC_000006.12:g.123259622A>G
VUS	2	178679338	178679338	A	C	rs772114165	TTN	splicing	.	.	NM_001267550:exon142:c.33742+1G>T;NM_133378:exon139:c.30010+1G>T;NM_001256850:exon140:c.32791+1G>T	Pathogenic	Uncertain significance	criteria provided, multiple submitters, no conflicts	6.463e-05	.	.	.	.	.	.	.	.	4.922	2-178679338-C-A, NC_000002.12:g.178679338C>A
VUS	2	21023694	21023694	C	T	rs1558570539	APOB	splicing	.	.	NM_000384:exon17:c.2437-2A>G	Pathogenic	Uncertain significance	criteria provided, single submitter	.	.	.	.	.	.	.	.	.	4.723	2-21023694-T-C, NC_000002.12:g.21023694T>C
VUS	1	201373269	201373269	A	C	.	TNNT2	splicing	.	.	NM_001001430:exon2:UTR5;NM_001001431:exon2:UTR5;NM_001276345:exon2:UTR5;NM_001001432:exon2:UTR5;NM_000364:exon2:UTR5;NM_001276346:exon2:UTR5	Pathogenic	.	.	.	.	.	.	.	.	.	.	.	2.084	1-201373269-C-A, NC_000001.11:g.201373269C>A
VUS	6	123375603	123375603	G	A	.	TRDN	splicing	.	.	NM_006073:exon19:c.1273+2T>C;NM_001251987:exon19:c.1276+2T>C	Pathogenic	.	.	.	.	.	.	.	.	.	.	.	4.375	6-123375603-A-G, NC_000006.12:g.123375603A>G
VUS	1	237566566	237566566	A	G	.	RYR2	splicing	.	.	NM_001035:exon28:c.3215-1G>A	Pathogenic	.	.	.	.	.	.	.	.	.	.	.	5.015	1-237566566-G-A, NC_000001.11:g.237566566G>A
VUS	2	178664458	178664458	G	A	.	TTN	splicing	.	.	NM_001267550:exon168:c.36280+2T>C	Pathogenic	.	.	.	.	.	.	.	.	.	.	.	4.077	2-178664458-A-G, NC_000002.12:g.178664458A>G
VUS	12	110915792	110915792	C	T	.	MYL2	splicing	.	.	NM_000432:exon3:c.94-2A>G	Pathogenic	.	.	.	.	.	.	.	.	.	.	.	5.441	12-110915792-T-C, NC_000012.12:g.110915792T>C
VUS	6	123278316	123278316	G	A	rs1384476992	TRDN	splicing	.	.	NM_006073:exon26:c.1567+2T>C	Pathogenic	Uncertain significance	criteria provided, multiple submitters, no conflicts	.	.	.	.	.	.	.	.	.	3.805	6-123278316-A-G, NC_000006.12:g.123278316A>G
VUS	3	46858273	46858273	G	C	rs1701953138	MYL3	splicing	.	.	NM_000258:exon6:c.560-1G>C	Pathogenic	Uncertain significance	criteria provided, single submitter	.	.	.	.	.	.	.	.	.	5.843	3-46858273-C-G, NC_000003.12:g.46858273C>G
VUS	7	128856516	128856516	G	A	.	FLNC	splicing	.	.	NM_001127487:exon43:c.7153-2A>G;NM_001458:exon44:c.7252-2A>G	Pathogenic	.	.	.	.	.	.	.	.	.	.	.	6.046	7-128856516-A-G, NC_000007.14:g.128856516A>G
[truncated: 495 more rows]

## Sheet: S2
Table S2. Allele frequency of pathogenic, likely pathogenic and variants of uncertain significance in the general sample.
[truncated: 1,677 more rows]

[truncated: 6 more sheets: S3, S4, S5, S6, S7, S8]
